# Supplementary material for: Variability of the innate immune response is globally constrained by transcriptional bursting
Source: Front Mol Biosci. 2023 Jun 27;10:1176107. doi: 10.3389/fmolb.2023.1176107 (PMC10333517; doi:10.3389/fmolb.2023.1176107)
Supplement: Supplementary file 2 [file Table3.XLSX]

## Sheet: Beta-Poisson fits for mouse
gene	symbol	replicate	treatment	time_point	rna_min	rna_max	rna_mean	rna_variance	rna_skew	k_on	k_off	k_syn	k_keep	ce gene		High_confidence
ENSMUSG00000027398	Il1b	1	lps	2	3.70741	223.628	59.2088	669.691	0.777776	5.18508	75.0181	915.686	TRUE	1		Jchain
ENSMUSG00000027398	Il1b	1	lps	4	11.8666	219.521	82.3035	1022.55	0.487178	5.00276	13.8255	309.708	TRUE	1		Ccl5
ENSMUSG00000027398	Il1b	1	lps	6	1.55245	243.662	74.4548	1543.31	0.610732	2.47728	6.81679	279.228	TRUE	1		Ccl4
ENSMUSG00000027398	Il1b	2	lps	2	0	157.177	21.2326	364.102	1.76732	1.41687	88.3893	1347.64	TRUE	1		Ccl2
ENSMUSG00000027398	Il1b	2	lps	4	0	290.226	33.2354	580.717	1.6732	2.02605	113.833	1900.44	TRUE	1		Mmp13
ENSMUSG00000027398	Il1b	2	lps	6	0	187.135	29.7996	634.912	1.39288	1.26714	11.7813	307.139	TRUE	1		Spp1
ENSMUSG00000027398	Il1b	3	lps	2	0	152.431	26.4905	422.855	1.44827	1.74894	64.9265	1010.3	TRUE	1		Ccl3
ENSMUSG00000027398	Il1b	3	lps	4	0	226.851	41.7871	822.786	1.21797	1.97838	28.9042	652.099	TRUE	1		Ccl17
ENSMUSG00000027398	Il1b	3	lps	6	0.883669	175.953	42.191	830.726	1.13984	1.94698	17.2274	415.65	TRUE	1		Mzb1
ENSMUSG00000027398	Il1b	1	pic	2	0	114.64	7.58433	110.317	3.04734	0.638103	826.424	9836.85	TRUE	1		Ptx3
ENSMUSG00000027398	Il1b	1	pic	4	0	35.8991	1.21018	10.0635	5.41243	0.183448	999.188	6596.49	FALSE	1		H2-Ab1
ENSMUSG00000027398	Il1b	2	pic	2	0	11.9248	0.0592128	0.295685	13.4269	0.0102045	2.26429	13.131	TRUE	1		Rsad2
ENSMUSG00000027398	Il1b	2	pic	4	0	3.80862	0.00739751	0.016334	20.8082	0.00440122	889.872	1543.43	TRUE	1		Serpinb2
ENSMUSG00000027398	Il1b	2	pic	6	0	5.99542	0.00736753	0.0236914	28.1614	0.00145775	0.683479	3.72499	FALSE	1		Il1b
ENSMUSG00000027398	Il1b	3	pic	2	0	14.2568	0.0441836	0.308549	17.9167	0.00704203	2.81511	18.697	TRUE	1		Il12b
ENSMUSG00000027398	Il1b	3	pic	4	0	5.14133	0.0284276	0.0764877	14.5666	0.019966	4.0561	6.56923	TRUE	1		Tnf
ENSMUSG00000027398	Il1b	3	pic	6	0	2.09874	0.00767858	0.010978	15.2992	0.0152202	495.523	252.149	FALSE	1		Adm
ENSMUSG00000027398	Il1b	1	unst	0	0	29.2846	0.190896	1.45636	15.7529	0.0527596	324.426	968.312	TRUE	1		Mmp3
ENSMUSG00000027398	Il1b	2	unst	0	0	3.33491	0.00292989	0.00706139	34.2322	0.001	767.114	1	FALSE	1		Cxcl9
ENSMUSG00000027398	Il1b	3	unst	0	0	3.11034	0.0044401	0.0074761	24.7058	0.001	641.46	1	FALSE	1		Cd79b
ENSMUSG00000024401	Tnf	1	lps	2	0	212.013	23.2519	468.659	2.16218	1.48212	364.389	5818.32	TRUE	1		Cxcl10
ENSMUSG00000024401	Tnf	1	lps	4	0	160.642	20.3811	340.814	2.25193	1.68143	150.733	1847.58	TRUE	1		Csf2
ENSMUSG00000024401	Tnf	1	lps	6	0	155.606	8.38158	155.155	4.37847	0.734967	105.707	1235.41	TRUE	1		Sdc4
ENSMUSG00000024401	Tnf	2	lps	2	0	143.225	26.1093	354.391	1.71005	2.41527	218.927	2394.57	TRUE	1		Marco
ENSMUSG00000024401	Tnf	2	lps	4	0	197.536	23.8538	365.252	2.02445	1.96198	221.22	2715.82	TRUE	1		Penk
ENSMUSG00000024401	Tnf	2	lps	6	0	139.846	16.1809	235.909	2.54624	1.47163	459.475	5121.02	TRUE	1		Cd69
ENSMUSG00000024401	Tnf	3	lps	2	0	148.284	24.6775	364.24	2.21966	2.31479	252.636	2748.74	TRUE	1		Thbs1
ENSMUSG00000024401	Tnf	3	lps	4	0	278.918	23.689	432.597	2.55929	1.73067	365.757	5032.38	TRUE	1		Isg15
ENSMUSG00000024401	Tnf	3	lps	6	0	162.457	15.292	185.332	3.05175	1.88491	302.986	2474.3	TRUE	1		Hp
ENSMUSG00000024401	Tnf	1	pic	2	0	94.3311	1.41908	11.5917	10.9989	0.302646	419.824	1927.53	TRUE	1		Ch25h
ENSMUSG00000024401	Tnf	1	pic	4	0	166.564	1.62856	36.0251	18.2259	0.286955	807.431	4091.38	TRUE	1		Il10
ENSMUSG00000024401	Tnf	2	pic	2	0	108.69	0.632207	6.49635	25.5631	0.208628	934.22	2703.97	TRUE	1		Fst
ENSMUSG00000024401	Tnf	2	pic	4	0	17.274	0.285374	0.7641	7.98367	0.302031	100.294	99.9046	FALSE	1		Il1a
ENSMUSG00000024401	Tnf	2	pic	6	0	20.3633	0.230628	0.707471	9.91371	0.271538	195.899	185.129	FALSE	1		Pfn1
ENSMUSG00000024401	Tnf	3	pic	2	0	27.2692	0.824414	3.09494	5.91549	0.473045	999.998	1818.04	FALSE	1		Has1
ENSMUSG00000024401	Tnf	3	pic	4	0	81.7094	2.62073	21.6667	8.31723	1.56196	279.514	451.896	TRUE	1		Serpine1
ENSMUSG00000024401	Tnf	3	pic	6	0	80.5402	0.879088	8.30178	16.7282	0.805774	570.804	608.709	TRUE	1		Arf5
ENSMUSG00000024401	Tnf	1	unst	0	0	3.06696	0.0230446	0.0385934	9.69189	0.0260377	253.611	177.945	FALSE	1		Edn1
ENSMUSG00000024401	Tnf	2	unst	0	0	8.88842	0.0784866	0.20147	9.86577	0.10567	178.922	116.143	FALSE	1		Ifit2
ENSMUSG00000024401	Tnf	3	unst	0	0	8.55369	0.104389	0.178711	7.28717	0.207491	62.5286	34.9681	FALSE	1		Cmpk2
ENSMUSG00000000001	Gnai3	1	unst	0	0	9.64316	0.740868	1.49091	2.10635	0.0899636	0.146756	1.97085	TRUE	1		Clic5
ENSMUSG00000000001	Gnai3	1	lps	2	0	9.89309	0.942747	1.53516	1.80024	0.395765	0.424727	1.97916	TRUE	1		Cdc42
ENSMUSG00000000001	Gnai3	1	pic	2	0	13.0934	1.1312	3.0001	2.08217	0.15305	0.29808	3.30591	TRUE	1		Plaa
ENSMUSG00000000001	Gnai3	1	lps	4	0	7.71778	0.804025	1.15857	1.74608	1.70954	37.4555	18.8617	FALSE	1		Ccnl2
ENSMUSG00000000001	Gnai3	1	pic	4	0	17.6853	0.967456	2.94164	2.73149	0.306198	2.55231	9.03546	TRUE	1		Asgr2
ENSMUSG00000000001	Gnai3	1	lps	6	0	12.231	0.84022	1.57381	2.21102	0.894263	61.2449	59.5227	FALSE	1		Timp1
ENSMUSG00000000001	Gnai3	2	unst	0	0	8.43943	0.668865	1.07011	2.14473	1.19671	961.113	553.968	FALSE	1		Cd14
ENSMUSG00000000001	Gnai3	2	lps	2	0	9.88242	0.780078	1.11605	2.07487	2.23281	926.783	334.842	FALSE	1		Arf1
ENSMUSG00000000001	Gnai3	2	pic	2	0	8.58844	0.655784	1.20814	2.0373	0.147705	0.264595	1.85341	TRUE	1		Ctsc
ENSMUSG00000000001	Gnai3	2	lps	4	0	8.27702	0.746705	0.865635	1.90612	8.63319	419.742	39.3586	FALSE	1		Copa
ENSMUSG00000000001	Gnai3	2	pic	4	0	8.93756	0.63685	0.930361	2.27378	1.65854	589.385	235.746	FALSE	1		Tnfsf8
ENSMUSG00000000001	Gnai3	2	lps	6	0	7.72863	0.567533	0.641054	2.26136	6.95841	278.203	25.1556	FALSE	1		Cd53
ENSMUSG00000000001	Gnai3	2	pic	6	0	12.4157	0.634278	0.804084	2.36594	3.03806	442.624	97.5862	FALSE	1		Syf2
ENSMUSG00000000001	Gnai3	3	unst	0	0	8.39688	0.527046	0.613021	2.19054	4.5758	403.398	50.1379	FALSE	1		Cav1
ENSMUSG00000000001	Gnai3	3	lps	2	0	10.0892	0.750547	0.863471	1.7948	7.52623	655.954	69.7151	FALSE	1		Pdpn
ENSMUSG00000000001	Gnai3	3	pic	2	0	6.41976	0.593118	0.769391	2.00545	2.39542	487.959	126.531	FALSE	1		Pim1
ENSMUSG00000000001	Gnai3	3	lps	4	0	9.57663	0.62034	0.675577	2.29232	14.32	441.226	21.3483	FALSE	1		Tnfsf15
ENSMUSG00000000001	Gnai3	3	pic	4	0	6.41751	0.657774	0.795562	1.95287	5.07651	185.29	26.7018	FALSE	1		Ccl20
ENSMUSG00000000001	Gnai3	3	lps	6	0	4.5329	0.548885	0.457947	1.59747	280.405	568.901	1.74477	FALSE	1		Uba3
ENSMUSG00000000001	Gnai3	3	pic	6	0	7.0869	0.628159	0.683063	1.88129	11.8227	202.22	12.2012	FALSE	1		Vcam1
ENSMUSG00000000056	Narf	1	unst	0	0	5.71669	0.259932	0.505093	3.25137	0.0388605	0.180145	1.49077	TRUE	1		Gpr107
ENSMUSG00000000056	Narf	1	lps	2	0	4.44637	0.0501068	0.0741736	7.01932	0.0639606	1.34939	1.14974	FALSE	1		Fos
ENSMUSG00000000056	Narf	1	pic	2	0	5.51867	0.089035	0.19482	6.23608	0.0131763	0.223391	1.5667	TRUE	1		Ccnd2
ENSMUSG00000000056	Narf	1	lps	4	0	2.47561	0.0351377	0.0412141	6.74812	0.155893	218.024	54.9511	FALSE	1		Sod2
ENSMUSG00000000056	Narf	1	pic	4	0	4.74663	0.0204225	0.0446834	13.7518	0.0130158	3.41575	5.23195	TRUE	1		Slc30a9
ENSMUSG00000000056	Narf	1	lps	6	0	3.82825	0.0685372	0.113161	6.28401	0.0628583	1.79581	2.17072	TRUE	1		Slc7a2
ENSMUSG00000000056	Narf	2	unst	0	0	4.50467	0.120451	0.165455	4.28334	0.243674	3.57536	2.0269	FALSE	1		Tomm70a
ENSMUSG00000000056	Narf	2	lps	2	0	3.3192	0.0230385	0.0300126	9.58285	0.001	935.482	1	FALSE	1		Tmx3
ENSMUSG00000000056	Narf	2	pic	2	0	4.4819	0.106613	0.202429	5.0539	0.081505	180.458	243.874	TRUE	1		Car4
ENSMUSG00000000056	Narf	2	lps	4	0	3.1798	0.0571733	0.0591453	5.7762	0.001	708.449	1	FALSE	1		Mrpl13
ENSMUSG00000000056	Narf	2	pic	4	0	3.69843	0.114147	0.14342	4.1388	0.270553	2.21106	1.16427	FALSE	1		Rtfdc1
ENSMUSG00000000056	Narf	2	lps	6	0	2.83271	0.0925006	0.0928066	4.15873	0.926046	55.2575	6.79203	FALSE	1		Lipg
ENSMUSG00000000056	Narf	2	pic	6	0	3.23177	0.108223	0.122261	3.6121	0.592415	30.8057	6.16847	FALSE	1		Ereg
ENSMUSG00000000056	Narf	3	unst	0	0	6.82384	0.0892824	0.110483	6.24927	0.472187	129.5	27.7533	FALSE	1		Itgb3
ENSMUSG00000000056	Narf	3	lps	2	0	2.69243	0.0151463	0.0168474	10.5733	0.0714835	8.13365	2.06472	FALSE	1		Sec23ip
ENSMUSG00000000056	Narf	3	pic	2	0	2.9231	0.0787954	0.0999018	4.80859	0.133782	1.39225	1.00002	FALSE	1		Klf6
ENSMUSG00000000056	Narf	3	lps	4	0	2.56539	0.0345893	0.0334917	6.41387	0.001	764.5	1	FALSE	1		BC005537
ENSMUSG00000000056	Narf	3	pic	4	0	3.53297	0.0386012	0.045743	7.47851	0.195196	66.2816	15.0528	FALSE	1		Cd44
ENSMUSG00000000056	Narf	3	lps	6	0	3.47073	0.0803949	0.0738227	5.11363	0.901827	148.246	14.4557	FALSE	1		Dab2
ENSMUSG00000000056	Narf	3	pic	6	0	2.06981	0.0619928	0.0604361	4.42898	0.666336	29.5449	3.36356	FALSE	1		Ssr3
ENSMUSG00000000078	Klf6	1	unst	0	0	22.2715	3.37434	9.42717	1.4789	1.68795	44.7334	93.0034	TRUE	1		Atg16l1
ENSMUSG00000000078	Klf6	1	lps	2	0	31.1502	4.39639	10.9842	1.72165	3.24331	1000	1359.85	FALSE	1		Pdgfa
ENSMUSG00000000078	Klf6	1	pic	2	0	47.4663	4.42704	16.0135	2.09839	1.54658	38.1892	113.68	TRUE	1		Olr1
ENSMUSG00000000078	Klf6	1	lps	4	0	21.3419	3.84263	8.21871	1.3662	3.52419	392.315	431.047	TRUE	1		Mxd1
ENSMUSG00000000078	Klf6	1	pic	4	0	62.4614	5.83681	26.9896	2.39499	1.61108	122.865	451.979	TRUE	1		Cd40
ENSMUSG00000000078	Klf6	1	lps	6	0	29.0114	3.39936	9.49165	1.86006	2.00443	266.081	456.768	TRUE	1		Nlrp3
ENSMUSG00000000078	Klf6	2	unst	0	0	22.2147	1.94832	3.60589	1.92534	2.51817	66.8008	54.0376	FALSE	1		Ncstn
ENSMUSG00000000078	Klf6	2	lps	2	0	21.192	2.57119	5.31596	1.70324	2.65127	451.804	441.673	FALSE	1		Lemd3
ENSMUSG00000000078	Klf6	2	pic	2	0	46.5814	2.22284	5.92061	3.51383	1.39219	26.8519	45.0167	TRUE	1		Sptlc2
ENSMUSG00000000078	Klf6	2	lps	4	0	18.283	2.71255	4.40793	1.53266	5.08379	992.245	534.424	FALSE	1		Zfp36l1
ENSMUSG00000000078	Klf6	2	pic	4	0	33.2755	2.08859	4.41837	3.25319	2.63911	449.743	358.587	FALSE	1		Plau
ENSMUSG00000000078	Klf6	2	lps	6	0	18.7342	2.04066	3.32563	1.75775	4.15045	635.52	319.633	FALSE	1		Rdh11
ENSMUSG00000000078	Klf6	2	pic	6	0	12.2506	1.99132	3.07428	1.43777	4.15553	362.111	177.116	FALSE	1		Crlf3
ENSMUSG00000000078	Klf6	3	unst	0	0	11.4245	1.58654	2.20884	1.42064	4.58646	88.4443	32.7276	FALSE	1		Mdfic
ENSMUSG00000000078	Klf6	3	lps	2	0	24.5768	2.42486	4.69822	2.19835	3.19733	390.9	304.457	FALSE	1		Ythdc2
ENSMUSG00000000078	Klf6	3	pic	2	0	15.5403	1.88442	3.28506	1.92242	3.06491	395.968	248.184	FALSE	1		Katna1
ENSMUSG00000000078	Klf6	3	lps	4	0	22.6968	2.27838	4.29893	2.05558	3.28854	335.689	236.823	FALSE	1		Fbxo32
ENSMUSG00000000078	Klf6	3	pic	4	0	29.3487	2.47975	5.26396	3.19107	3.54257	354.763	252.051	FALSE	1		Tra2a
ENSMUSG00000000078	Klf6	3	lps	6	0	10.4122	1.57875	2.09887	1.52536	5.55622	388.889	113.76	FALSE	1		Hipk3
ENSMUSG00000000078	Klf6	3	pic	6	0	15.2632	1.93037	3.1606	2.09565	4.28562	730.909	337.232	FALSE	1		Asf1a
ENSMUSG00000000149	Gna12	1	unst	0	0	10.6194	0.480504	0.977308	2.84163	0.143235	0.481019	2.12655	TRUE	1		Mob1a
ENSMUSG00000000149	Gna12	1	lps	2	0	7.93389	0.247028	0.403803	3.58491	0.352426	15.5605	11.6364	FALSE	1		Atad1
ENSMUSG00000000149	Gna12	1	pic	2	0	8.07492	0.31352	0.715083	3.33108	0.0308348	0.151058	1.83455	TRUE	1		Alg11
ENSMUSG00000000149	Gna12	1	lps	4	0	3.21608	0.106112	0.134779	4.06758	0.305282	104.758	38.8255	FALSE	1		Txnip
ENSMUSG00000000149	Gna12	1	pic	4	0	7.39984	0.127966	0.332765	6.46488	0.0520297	2.13363	5.34753	TRUE	1		Dek
ENSMUSG00000000149	Gna12	1	lps	6	0	6.23834	0.0823881	0.146909	6.80291	0.0921933	7.41972	7.22211	FALSE	1		Eif2s3x
ENSMUSG00000000149	Gna12	2	unst	0	0	6.82892	0.327648	0.461285	2.55416	0.207202	0.397704	1	FALSE	1		AI314180
ENSMUSG00000000149	Gna12	2	lps	2	0	5.75801	0.161964	0.22286	3.79822	0.001	906.646	1	FALSE	1		Brd2
ENSMUSG00000000149	Gna12	2	pic	2	0	5.98367	0.289067	0.529409	3.04074	0.0662926	0.259369	1.427	TRUE	1		Mmp9
ENSMUSG00000000149	Gna12	2	lps	4	0	4.47971	0.123927	0.12441	3.59623	0.001	697.203	1	FALSE	1		Selt
ENSMUSG00000000149	Gna12	2	pic	4	0	6.18429	0.331343	0.468951	2.82616	0.896491	40.3081	15.9653	FALSE	1		Slc30a7
ENSMUSG00000000149	Gna12	2	lps	6	0	3.02244	0.115533	0.11837	3.70238	1.72402	44.9176	3.57582	FALSE	1		St3gal5
ENSMUSG00000000149	Gna12	2	pic	6	0	5.49221	0.293904	0.382976	2.6387	0.479621	1.28907	1.14417	FALSE	1		Clint1
ENSMUSG00000000149	Gna12	3	unst	0	0	5.65145	0.252187	0.312382	2.86746	1.06599	52.0897	13.7071	FALSE	1		Cul2
ENSMUSG00000000149	Gna12	3	lps	2	0	4.09522	0.113324	0.126763	3.95774	0.68523	125.124	23.738	FALSE	1		Tgfbi
ENSMUSG00000000149	Gna12	3	pic	2	0	6.6049	0.256199	0.332641	2.9716	0.862214	50.3379	16.1599	FALSE	1		Actr2
ENSMUSG00000000149	Gna12	3	lps	4	0	5.32152	0.08187	0.0937178	5.30478	0.599235	176.102	27.5204	FALSE	1		Prrc2a
ENSMUSG00000000149	Gna12	3	pic	4	0	7.6088	0.243447	0.338009	4.14275	1.00847	168.111	45.0661	FALSE	1		Dnajc13
ENSMUSG00000000149	Gna12	3	lps	6	0	2.4894	0.0829882	0.0703349	4.00821	2.00479	33.8019	1.5734	FALSE	1		Gnai3
ENSMUSG00000000149	Gna12	3	pic	6	0	4.89108	0.298669	0.31737	2.49399	5.00023	16.7344	1.45529	FALSE	1		App
ENSMUSG00000000184	Ccnd2	1	unst	0	0	7.92474	0.0754238	0.21181	8.66598	0.0167815	0.639605	2.81526	TRUE	1		Appbp2
ENSMUSG00000000184	Ccnd2	1	lps	2	0	25.2215	0.672888	2.38439	5.46389	0.350602	554.023	1076.5	TRUE	1		Oasl1
ENSMUSG00000000184	Ccnd2	1	pic	2	0	22.1458	0.745428	3.569	4.54612	0.180304	241.988	935.474	TRUE	1		Ctnna1
ENSMUSG00000000184	Ccnd2	1	lps	4	0	26.5382	2.05962	8.60579	2.85724	0.783224	198.49	524.023	TRUE	1		Rgcc
ENSMUSG00000000184	Ccnd2	1	pic	4	0	61.1141	2.01094	12.4126	4.64692	0.34842	23.1335	135.319	TRUE	1		Hk2
ENSMUSG00000000184	Ccnd2	1	lps	6	0	39.1078	1.88379	13.0802	3.99891	0.371159	30.6331	159.253	TRUE	1		Lhx2
ENSMUSG00000000184	Ccnd2	2	unst	0	0	3.09284	0.00394084	0.00579192	26.964	0.00666154	2.09067	1.4322	FALSE	1		Ankrd17
ENSMUSG00000000184	Ccnd2	2	lps	2	0	13.0339	0.320788	0.832718	4.50911	0.204805	25.5817	42.0433	TRUE	1		Plcl2
ENSMUSG00000000184	Ccnd2	2	pic	2	0	2.06097	0.00269337	0.00373423	24.6708	0.001	724.788	1	FALSE	1		Sf3a3
ENSMUSG00000000184	Ccnd2	2	lps	4	0	21.9344	0.558325	2.43336	5.35353	0.234249	1000	2481.07	FALSE	1		Ist1
ENSMUSG00000000184	Ccnd2	2	pic	4	0	7.06958	0.00703398	0.0277176	33.3948	0.00164645	1.42846	6.79352	FALSE	1		Stx12
ENSMUSG00000000184	Ccnd2	2	lps	6	0	24.1978	0.39772	2.40826	7.81118	0.133951	62.0745	195.935	TRUE	1		Ccnl1
ENSMUSG00000000184	Ccnd2	2	pic	6	0	13.3251	0.0140796	0.0752674	41.9054	0.0316664	350.416	164.786	FALSE	1		Cds1
ENSMUSG00000000184	Ccnd2	3	unst	0	0	5.22404	0.00878059	0.0164296	26.8136	0.017583	170.193	85.3448	FALSE	1		Adam9
ENSMUSG00000000184	Ccnd2	3	lps	2	0	8.01955	0.379636	0.855801	3.58877	0.31395	9.57504	12.5947	TRUE	1		Fam208b
ENSMUSG00000000184	Ccnd2	3	pic	2	0	25.2717	0.0315288	0.304571	37.5202	0.00942258	244.107	856.637	TRUE	1		Birc2
ENSMUSG00000000184	Ccnd2	3	lps	4	0	21.6019	0.844896	3.88912	4.01017	0.268137	36.6738	120.036	TRUE	1		Cmtm6
ENSMUSG00000000184	Ccnd2	3	pic	4	0	8.35037	0.093915	0.26757	8.96471	0.0606499	16.7991	28.5622	TRUE	1		Cd86
ENSMUSG00000000184	Ccnd2	3	lps	6	0	23.5066	0.917647	4.47677	4.37503	0.519149	797.615	1120.41	TRUE	1		Sqstm1
ENSMUSG00000000184	Ccnd2	3	pic	6	0	8.34673	0.0612825	0.223563	11.8737	0.0277803	4.7485	11.422	TRUE	1		Arf4
ENSMUSG00000000194	Gpr107	1	unst	0	0	5.82946	0.311866	0.586804	2.94046	0.019404	0.0615587	1.31882	TRUE	1		Chmp5
ENSMUSG00000000194	Gpr107	1	lps	2	0	8.53244	0.267151	0.415658	3.43034	0.456362	57.6015	35.703	FALSE	1		Carhsp1
ENSMUSG00000000194	Gpr107	1	pic	2	0	9.6686	0.3906	0.941768	3.04694	0.0331772	0.143422	2.07239	TRUE	1		Pla1a
ENSMUSG00000000194	Gpr107	1	lps	4	0	4.71609	0.280572	0.371182	2.51158	0.206392	0.48737	1	FALSE	1		Tmem168
ENSMUSG00000000194	Gpr107	1	pic	4	0	15.6198	0.425885	1.37201	4.75373	0.18337	173.567	397.646	TRUE	1		Gls
ENSMUSG00000000194	Gpr107	1	lps	6	0	6.47421	0.290197	0.480368	3.14347	0.287685	2.11369	2.51443	TRUE	1		Gna13
ENSMUSG00000000194	Gpr107	2	unst	0	0	5.43464	0.289504	0.423152	2.96751	0.593028	8.30154	4.59901	FALSE	1		Zc3h7a
ENSMUSG00000000194	Gpr107	2	lps	2	0	5.37302	0.258881	0.332598	2.82916	0.903202	24.2826	7.71609	FALSE	1		Fbxo7
ENSMUSG00000000194	Gpr107	2	pic	2	0	8.88555	0.283581	0.526148	3.32939	0.0769079	0.322304	1.48894	TRUE	1		4932438A13Rik
ENSMUSG00000000194	Gpr107	2	lps	4	0	6.11957	0.309342	0.326545	2.75779	5.4894	428.442	27.7259	FALSE	1		Otud5
ENSMUSG00000000194	Gpr107	2	pic	4	0	7.50902	0.298249	0.424135	3.33542	0.886553	419.125	148.499	FALSE	1		Rrbp1
ENSMUSG00000000194	Gpr107	2	lps	6	0	5.05993	0.304443	0.332484	2.80232	4.0139	286.452	25.2225	FALSE	1		Atp13a1
ENSMUSG00000000194	Gpr107	2	pic	6	0	5.01973	0.299806	0.370042	2.50911	1.04611	7.40248	2.61053	FALSE	1		Ddx60
ENSMUSG00000000194	Gpr107	3	unst	0	0	4.78381	0.229768	0.253064	2.6808	2.20591	46.9138	5.59728	FALSE	1		Rbms1
ENSMUSG00000000194	Gpr107	3	lps	2	0	4.70398	0.240691	0.263026	2.74499	0.001	652.947	1	FALSE	1		Nfkbia
ENSMUSG00000000194	Gpr107	3	pic	2	0	6.48949	0.25574	0.287444	2.93564	2.3507	39.2737	4.88281	FALSE	1		Mafb
ENSMUSG00000000194	Gpr107	3	lps	4	0	5.72562	0.271365	0.267616	2.32368	13.0315	58.3847	1.69231	FALSE	1		Rnf128
ENSMUSG00000000194	Gpr107	3	pic	4	0	5.08098	0.284097	0.319894	2.61305	2.50711	152.81	19.8176	FALSE	1		Usp9x
ENSMUSG00000000194	Gpr107	3	lps	6	0	3.21777	0.284712	0.218741	2.05731	260.14	574.073	1	FALSE	1		Itgax
ENSMUSG00000000194	Gpr107	3	pic	6	0	5.32823	0.294727	0.311365	2.53578	6.05071	20.6037	1.44189	FALSE	1		Mtm1
ENSMUSG00000000247	Lhx2	1	unst	0	0	1.30592	0.00061426	0.000802169	46.0763	0.223307	474.055	1	FALSE	1		Man1a
ENSMUSG00000000247	Lhx2	1	lps	2	0	3.77514	0.0152005	0.0293215	13.9549	0.0547986	287.489	63.469	FALSE	1		Klf4
ENSMUSG00000000247	Lhx2	1	pic	2	0	6.07493	0.0705955	0.196255	8.12343	0.00859165	0.276537	2.31278	TRUE	1		Gpr141
ENSMUSG00000000247	Lhx2	1	lps	4	0	7.3288	0.148745	0.233065	4.89163	0.274267	106.303	60.4692	FALSE	1		Mmp19
ENSMUSG00000000247	Lhx2	1	pic	4	0	17.0596	0.637354	2.40009	3.83398	0.167946	5.16877	20.1879	TRUE	1		Plagl1
ENSMUSG00000000247	Lhx2	1	lps	6	0	4.56984	0.136603	0.276601	4.81327	0.0694265	1.1576	2.48182	TRUE	1		Igfbp4
ENSMUSG00000000247	Lhx2	2	unst	0	0	1.5877	0.000451178	0.000716365	59.2918	0.00871144	894.986	35.1661	FALSE	1		Map2k4
ENSMUSG00000000247	Lhx2	2	lps	2	0	5.21301	0.00504962	0.0109432	34.3861	0.00530751	978.433	1111.42	TRUE	1		C3ar1
ENSMUSG00000000247	Lhx2	2	pic	2	0	0	0	0	0	0.001	725.198	1	FALSE	1		Irf7
ENSMUSG00000000247	Lhx2	2	lps	4	0	3.06303	0.0139983	0.0160012	12.9385	0.0906714	331.642	62.2044	FALSE	1		Sec23b
ENSMUSG00000000247	Lhx2	2	pic	4	0	1.14398	0.00176942	0.00147691	22.7198	1.22154	551.652	1	FALSE	1		Smg7
ENSMUSG00000000247	Lhx2	2	lps	6	0	1.79171	0.00782772	0.00899775	13.6793	0.038711	275.972	64.1479	FALSE	1		Dck
ENSMUSG00000000247	Lhx2	2	pic	6	0	1.25838	0.00196353	0.00185735	22.91	0.001	607.159	1	FALSE	1		Anxa7
ENSMUSG00000000247	Lhx2	3	unst	0	0	0	0	0	0	0.001	642.096	1	FALSE	1		Atp6v0d2
ENSMUSG00000000247	Lhx2	3	lps	2	0	2.62267	0.0090281	0.0113518	15.1214	0.0147816	1.36139	1	FALSE	1		Lmo4
ENSMUSG00000000247	Lhx2	3	pic	2	0	3.17209	0.00142272	0.00385137	48.9936	0.0218126	630.658	16.0692	FALSE	1		F11r
ENSMUSG00000000247	Lhx2	3	lps	4	0	5.72384	0.0361219	0.0524004	10.146	0.229524	397.314	66.3285	FALSE	1		Csrnp1
ENSMUSG00000000247	Lhx2	3	pic	4	0	1.96504	0.014893	0.0164197	10.0716	0.0673286	113.026	29.9162	FALSE	1		Sec24b
ENSMUSG00000000247	Lhx2	3	lps	6	0	1.656	0.0173355	0.0131354	7.81524	0.314773	112.869	6.68172	FALSE	1		Camk2d
ENSMUSG00000000247	Lhx2	3	pic	6	0	1.96146	0.0110167	0.0126967	12.0299	0.0851008	145.219	22.5552	FALSE	1		Tbc1d13
ENSMUSG00000000253	Gmpr	1	unst	0	0	3.56182	0.0381108	0.0608686	7.76671	0.0247998	0.71706	1.13971	TRUE	1		Ero1l
ENSMUSG00000000253	Gmpr	1	lps	2	0	2.74199	0.0254879	0.0332	8.27084	0.0700539	203.03	79.6209	FALSE	1		Map4
ENSMUSG00000000253	Gmpr	1	pic	2	0	4.79132	0.0315981	0.0691614	10.8119	0.00600818	0.27924	1.47505	TRUE	1		Cytip
ENSMUSG00000000253	Gmpr	1	lps	4	0	2.39942	0.0115708	0.01614	12.6788	0.0190917	472.037	298.618	FALSE	1		Kitl
ENSMUSG00000000253	Gmpr	1	pic	4	0	4.4001	0.0173317	0.0383408	14.4798	0.00566919	0.688503	2.14993	TRUE	1		Ugdh
ENSMUSG00000000253	Gmpr	1	lps	6	0	3.56459	0.0113133	0.0226062	15.9458	0.0325175	988.162	243.894	FALSE	1		Nufip1
ENSMUSG00000000253	Gmpr	2	unst	0	0	3.41573	0.0316706	0.0429863	8.17841	0.001	762.048	1	FALSE	1		Coro1a
ENSMUSG00000000253	Gmpr	2	lps	2	0	2.69838	0.0183135	0.0218752	9.57079	0.08719	755.482	170.42	FALSE	1		Furin
ENSMUSG00000000253	Gmpr	2	pic	2	0	4.66446	0.0421629	0.0873274	9.37086	0.0320752	3.99121	5.32641	TRUE	1		Idh1
ENSMUSG00000000253	Gmpr	2	lps	4	0	2.30523	0.00790976	0.00873947	15.1853	0.0444741	233.06	49.3374	FALSE	1		Cd80
ENSMUSG00000000253	Gmpr	2	pic	4	0	5.69537	0.0478018	0.0675434	8.48706	0.152975	232.546	76.8063	FALSE	1		Rnd1
ENSMUSG00000000253	Gmpr	2	lps	6	0	1.70279	0.00515821	0.00476126	15.9946	0.0650753	464.763	46.6482	FALSE	1		Srgn
ENSMUSG00000000253	Gmpr	2	pic	6	0	2.26982	0.0373569	0.0393905	5.84328	0.373872	210.197	23.1372	FALSE	1		Axl
ENSMUSG00000000253	Gmpr	3	unst	0	0	4.28434	0.0316379	0.0359708	8.61503	0.27183	271.329	36.0875	FALSE	1		Stxbp1
ENSMUSG00000000253	Gmpr	3	lps	2	0	4.13123	0.0195937	0.0249613	12.1557	0.222723	396.986	35.8711	FALSE	1		Ddx42
ENSMUSG00000000253	Gmpr	3	pic	2	0	2.67631	0.0321819	0.0342867	6.73296	0.169093	4.5744	1.04706	FALSE	1		Tspo
ENSMUSG00000000253	Gmpr	3	lps	4	0	1.83477	0.00592345	0.00618155	14.6225	0.11647	874.844	48.0573	FALSE	1		Asb13
ENSMUSG00000000253	Gmpr	3	pic	4	0	2.77971	0.0487913	0.0553865	6.22731	0.294793	124.173	24.6782	FALSE	1		Cd274
ENSMUSG00000000253	Gmpr	3	lps	6	0	1.08107	0.00585585	0.00411996	11.7941	3.56424	571.354	1	FALSE	1		Cdyl
ENSMUSG00000000253	Gmpr	3	pic	6	0	1.76377	0.0209262	0.0218348	7.88914	0.166506	78.8683	11.5406	FALSE	1		Ptprc
ENSMUSG00000000275	Trim25	1	unst	0	0	18.069	2.66598	5.97831	1.16716	0.430895	0.312612	4.57545	TRUE	1		F3
ENSMUSG00000000275	Trim25	1	lps	2	0	15.9802	2.27926	4.26044	1.43782	2.24186	25.0558	27.793	TRUE	1		Lrch3
ENSMUSG00000000275	Trim25	1	pic	2	0	34.5481	4.51212	12.7349	1.25086	1.96859	11.6681	30.8267	TRUE	1		Snw1
ENSMUSG00000000275	Trim25	1	lps	4	0	17.2491	3.27978	5.3986	1.14735	4.85848	295.575	202.73	FALSE	1		Cep350
ENSMUSG00000000275	Trim25	1	pic	4	0	47.9215	5.70953	22.132	1.87666	1.6709	18.5942	69.1773	TRUE	1		Ranbp2
ENSMUSG00000000275	Trim25	1	lps	6	0	21.6316	3.66289	8.15094	1.4113	2.9486	182.042	229.692	TRUE	1		Anxa2
ENSMUSG00000000275	Trim25	2	unst	0	0	16.0961	2.39336	4.27624	1.43748	3.15605	321.765	247.485	FALSE	1		Inhba
ENSMUSG00000000275	Trim25	2	lps	2	0	12.4538	1.31488	2.53066	1.91332	1.5528	355.553	307.409	FALSE	1		Ccdc25
ENSMUSG00000000275	Trim25	2	pic	2	0	21.9478	2.05382	4.89007	1.65287	0.761235	1.7883	6.88059	TRUE	1		Noc4l
ENSMUSG00000000275	Trim25	2	lps	4	0	12.8786	2.08501	3.14608	1.5092	5.17431	602.593	248.199	FALSE	1		Cd164
ENSMUSG00000000275	Trim25	2	pic	4	0	37.2929	2.38009	4.87404	2.73654	2.80754	325.599	277.695	FALSE	1		Nol10
ENSMUSG00000000275	Trim25	2	lps	6	0	12.0818	1.54177	2.28998	1.64269	3.72301	63.1683	28.348	FALSE	1		Lrch1
ENSMUSG00000000275	Trim25	2	pic	6	0	18.5146	2.39145	4.08436	1.37732	3.56574	334.832	229.413	FALSE	1		Nampt
ENSMUSG00000000275	Trim25	3	unst	0	0	8.50077	0.705753	0.935816	2.16655	3.17713	480.979	112.635	FALSE	1		Lbh
ENSMUSG00000000275	Trim25	3	lps	2	0	8.78332	0.61468	0.833939	2.2481	2.34707	557.196	154.826	FALSE	1		Irf2
ENSMUSG00000000275	Trim25	3	pic	2	0	11.6552	0.667265	0.951911	2.43584	2.02134	499.262	172.353	FALSE	1		1600014C10Rik
ENSMUSG00000000275	Trim25	3	lps	4	0	12.6708	1.02001	1.48665	2.15259	3.25227	157.946	52.7545	FALSE	1		Il27
ENSMUSG00000000275	Trim25	3	pic	4	0	11.0241	1.53903	2.23979	1.58323	4.39744	614.619	221.136	FALSE	1		Strn3
ENSMUSG00000000275	Trim25	3	lps	6	0	9.82676	0.782671	0.900982	2.62207	6.6226	1000	124.335	FALSE	1		Dcp1a
ENSMUSG00000000275	Trim25	3	pic	6	0	10.6772	1.23106	1.59112	1.76635	5.95753	185.908	41.1623	FALSE	1		Fam46a
ENSMUSG00000000295	Hddc2	1	unst	0	0	5.26494	0.116726	0.222589	5.11859	0.039491	0.479821	1.55254	TRUE	1		Prkcd
ENSMUSG00000000295	Hddc2	1	lps	2	0	6.21295	0.0653001	0.105948	7.22916	0.148336	271.833	118.547	FALSE	1		Tcf4
ENSMUSG00000000295	Hddc2	1	pic	2	0	5.12074	0.0559039	0.120989	7.70896	0.00559007	0.135812	1.38985	TRUE	1		D17Wsu92e
ENSMUSG00000000295	Hddc2	1	lps	4	0	3.55078	0.0428829	0.0551628	7.52496	0.102169	9.47886	4.51963	FALSE	1		Flrt3
ENSMUSG00000000295	Hddc2	1	pic	4	0	6.76089	0.0578491	0.155261	9.80524	0.0250958	2.96799	6.77674	TRUE	1		Alpk1
ENSMUSG00000000295	Hddc2	1	lps	6	0	2.81617	0.0323972	0.0438627	8.07416	0.0635192	7.11123	4.17334	FALSE	1		Max
ENSMUSG00000000295	Hddc2	2	unst	0	0	3.6498	0.0425739	0.0551667	7.03041	0.111834	5.64556	2.47274	FALSE	1		Pik3r6
ENSMUSG00000000295	Hddc2	2	lps	2	0	3.19199	0.0336269	0.0443207	8.13198	0.0916692	11.6966	4.93755	FALSE	1		Trp53i11
ENSMUSG00000000295	Hddc2	2	pic	2	0	4.83685	0.0630753	0.123136	7.07253	0.0287941	0.811739	1.86335	TRUE	1		Ankib1
ENSMUSG00000000295	Hddc2	2	lps	4	0	2.91473	0.0206139	0.0200287	9.10423	0.111351	4.20588	1.00061	FALSE	1		Marcks
ENSMUSG00000000295	Hddc2	2	pic	4	0	4.17833	0.0572449	0.0773973	6.40437	0.158142	17.1254	6.92212	FALSE	1		Bnip3
ENSMUSG00000000295	Hddc2	2	lps	6	0	2.29772	0.0241169	0.023959	8.50957	0.19361	83.6707	13.8523	FALSE	1		Etv6
ENSMUSG00000000295	Hddc2	2	pic	6	0	2.38599	0.0648452	0.0701567	4.57338	0.455393	146.44	23.3561	FALSE	1		Nup98
ENSMUSG00000000295	Hddc2	3	unst	0	0	2.06352	0.0559831	0.0497347	4.24157	9.79287	136.14	1	FALSE	1		Ppm1b
ENSMUSG00000000295	Hddc2	3	lps	2	0	1.99543	0.0305127	0.027241	6.04242	1.19738	243.373	7.67007	FALSE	1		Arid5a
ENSMUSG00000000295	Hddc2	3	pic	2	0	3.6411	0.0662892	0.071488	5.00053	0.567735	131.171	17.57	FALSE	1		Il12a
ENSMUSG00000000295	Hddc2	3	lps	4	0	2.46043	0.0200941	0.018919	8.30371	0.339457	119.726	8.70196	FALSE	1		Fzd5
ENSMUSG00000000295	Hddc2	3	pic	4	0	3.28705	0.0554113	0.0576759	5.89658	0.653037	23.5748	2.53883	FALSE	1		Tnfsf10
ENSMUSG00000000295	Hddc2	3	lps	6	0	2.71035	0.0190755	0.0167025	10.321	0.211906	103.459	11.4519	FALSE	1		Aftph
ENSMUSG00000000295	Hddc2	3	pic	6	0	3.57084	0.0494057	0.0484546	6.14422	0.759782	186.442	15.2079	FALSE	1		Ppp6r1
ENSMUSG00000000409	Lck	1	unst	0	0	2.88535	0.00688155	0.0118255	18.3732	0.0258938	886.218	178.234	FALSE	1		Osm
ENSMUSG00000000409	Lck	1	lps	2	0	2.87089	0.0118825	0.0160937	12.9496	0.0169156	1.28169	1	FALSE	1		Strip1
ENSMUSG00000000409	Lck	1	pic	2	0	9.36867	0.0294919	0.0940789	16.9782	0.012487	8.67821	20.8673	TRUE	1		Cd207
ENSMUSG00000000409	Lck	1	lps	4	0	2.1724	0.0167694	0.0190193	9.562	0.158339	287.014	34.4287	FALSE	1		Lck
ENSMUSG00000000409	Lck	1	pic	4	0	8.35858	0.0600654	0.178667	10.3772	0.0214258	2.2838	6.47762	TRUE	1		Tm4sf1
ENSMUSG00000000409	Lck	1	lps	6	0	3.5398	0.0157426	0.0280526	13.706	0.0162346	4.96705	5.01604	TRUE	1		Il15
ENSMUSG00000000409	Lck	2	unst	0	0	1.04102	0.00219435	0.00190231	20.0692	0.001	767.198	1	FALSE	1		Picalm
ENSMUSG00000000409	Lck	2	lps	2	0	1.64352	0.00931939	0.00891002	11.1699	0.110752	282.945	28.3038	FALSE	1		Cyld
ENSMUSG00000000409	Lck	2	pic	2	0	3.05163	0.00431271	0.00910738	24.5439	0.001	724.521	1	FALSE	1		Trim25
ENSMUSG00000000409	Lck	2	lps	4	0	1.51798	0.0224432	0.0174721	6.38741	0.001	714.65	1	FALSE	1		9530068E07Rik
ENSMUSG00000000409	Lck	2	pic	4	0	3.2613	0.00725208	0.0114021	18.9407	0.0628399	805.961	90.1531	FALSE	1		Dnmt3a
ENSMUSG00000000409	Lck	2	lps	6	0	2.8205	0.0122005	0.0122901	13.0908	0.125695	267.222	31.948	FALSE	1		Jarid2
ENSMUSG00000000409	Lck	2	pic	6	0	1.04733	0.0047687	0.00427604	13.8933	1.55686	285.962	1	FALSE	1		Setdb2
ENSMUSG00000000409	Lck	3	unst	0	0	1.81442	0.00409654	0.0048572	18.3733	0.001	641.547	1	FALSE	1		Cept1
ENSMUSG00000000409	Lck	3	lps	2	0	2.9259	0.0119836	0.0119631	12.5405	0.0919872	455.084	76.5138	FALSE	1		Erbb2ip
ENSMUSG00000000409	Lck	3	pic	2	0	1.67385	0.00484433	0.00515644	16.5087	0.021372	593.823	156.8	FALSE	1		Nr4a3
ENSMUSG00000000409	Lck	3	lps	4	0	2.36718	0.0254205	0.0238105	6.94405	1.11832	339.495	9.21698	FALSE	1		Zc2hc1a
ENSMUSG00000000409	Lck	3	pic	4	0	0.903184	0.00480477	0.00362288	12.5925	4.41661	683.559	1	FALSE	1		Man2a1
ENSMUSG00000000409	Lck	3	lps	6	0	1.38227	0.0169382	0.011368	7.12332	18.9267	1000	1.00038	FALSE	1		Tspan13
ENSMUSG00000000409	Lck	3	pic	6	0	1.28144	0.00664157	0.00568105	11.8755	1.15332	140.655	1	FALSE	1		Ccng2
ENSMUSG00000000440	Pparg	1	unst	0	0	5.34169	0.0649696	0.122845	7.03377	0.00541508	0.0768459	1.00748	TRUE	1		Rap2c
ENSMUSG00000000440	Pparg	1	lps	2	0	3.03043	0.0389009	0.0568504	7.51746	0.0510451	1.87189	1.55943	FALSE	1		Acpp
ENSMUSG00000000440	Pparg	1	pic	2	0	4.18884	0.0314434	0.058623	8.81218	0.419189	545.457	33.9819	FALSE	1		Mb21d1
ENSMUSG00000000440	Pparg	1	lps	4	0	2.57838	0.0120189	0.0160434	13.4037	0.0181803	1.28344	1	FALSE	1		Arl8b
ENSMUSG00000000440	Pparg	1	pic	4	0	8.26805	0.00650113	0.0324392	41.2351	0.00138329	1.99114	11.5574	FALSE	1		Sp2
ENSMUSG00000000440	Pparg	1	lps	6	0	2.35199	0.0107846	0.0139111	13.2541	0.0479827	141.107	32.8319	FALSE	1		Ago2
ENSMUSG00000000440	Pparg	2	unst	0	0	6.33541	0.277028	0.405893	3.11216	0.586112	18.5625	9.66462	FALSE	1		Lta
ENSMUSG00000000440	Pparg	2	lps	2	0	4.86511	0.123002	0.152192	4.10357	0.489984	36.609	10.304	FALSE	1		Traf6
ENSMUSG00000000440	Pparg	2	pic	2	0	7.83326	0.292586	0.526302	3.12466	0.0985227	0.396512	1.4776	TRUE	1		Htra1
ENSMUSG00000000440	Pparg	2	lps	4	0	1.99935	0.0440131	0.0379543	5.02233	10.9916	198.893	1.01475	FALSE	1		Trim26
ENSMUSG00000000440	Pparg	2	pic	4	0	7.82323	0.279855	0.402461	3.59807	0.751553	192.303	78.6581	FALSE	1		Larp1b
ENSMUSG00000000440	Pparg	2	lps	6	0	2.43062	0.0424151	0.0356444	5.44916	1.73854	92.2442	3.00045	FALSE	1		Elavl1
ENSMUSG00000000440	Pparg	2	pic	6	0	5.18156	0.237456	0.293675	2.79294	0.592002	2.18381	1.19966	FALSE	1		Ier3
ENSMUSG00000000440	Pparg	3	unst	0	0	4.09659	0.321035	0.333036	2.08888	6.19198	383.138	22.2509	FALSE	1		Irf9
ENSMUSG00000000440	Pparg	3	lps	2	0	3.16661	0.124321	0.119847	3.18198	2.83634	24.3733	1.40159	FALSE	1		Exosc9
ENSMUSG00000000440	Pparg	3	pic	2	0	4.48585	0.356255	0.398899	2.01997	1.55776	2.50566	1	FALSE	1		Icam1
ENSMUSG00000000440	Pparg	3	lps	4	0	1.83882	0.0452698	0.040535	4.85556	1.48058	55.336	2.15963	FALSE	1		Slc43a2
ENSMUSG00000000440	Pparg	3	pic	4	0	4.86425	0.243299	0.290446	3.07363	1.76164	317.591	50.5172	FALSE	1		Zfp800
ENSMUSG00000000440	Pparg	3	lps	6	0	2.26926	0.0347128	0.0272893	5.68769	28.6745	696.373	1	FALSE	1		Pfkp
ENSMUSG00000000440	Pparg	3	pic	6	0	6.61349	0.34195	0.392119	2.78238	3.21837	225.047	27.0621	FALSE	1		Atxn7l1
ENSMUSG00000000552	Zfp385a	1	unst	0	0	6.10123	0.169539	0.308886	4.0392	0.0104416	0.0527739	1.0337	TRUE	1		Tbk1
ENSMUSG00000000552	Zfp385a	1	lps	2	0	3.29059	0.054438	0.0808312	6.14716	0.105523	446.788	246.404	FALSE	1		Stxbp3
ENSMUSG00000000552	Zfp385a	1	pic	2	0	5.86492	0.0622098	0.132437	7.88736	0.0399319	3.6578	5.57185	TRUE	1		Fus
ENSMUSG00000000552	Zfp385a	1	lps	4	0	2.76267	0.0734416	0.0833917	4.80511	0.349817	43.0605	9.70433	FALSE	1		Armc8
ENSMUSG00000000552	Zfp385a	1	pic	4	0	6.99313	0.0764268	0.176552	7.62583	0.00886697	0.174065	1.55925	TRUE	1		Pvrl2
ENSMUSG00000000552	Zfp385a	1	lps	6	0	3.77773	0.111705	0.1575	4.41717	0.132618	0.97985	1	FALSE	1		Socs1
ENSMUSG00000000552	Zfp385a	2	unst	0	0	7.16543	0.203556	0.287666	3.91231	0.522434	27.9086	11.8956	FALSE	1		Isg20
ENSMUSG00000000552	Zfp385a	2	lps	2	0	3.26479	0.0550944	0.0702518	6.02005	0.198088	11.884	3.65055	FALSE	1		Rfx5
ENSMUSG00000000552	Zfp385a	2	pic	2	0	6.57645	0.194101	0.361426	3.86988	0.0398532	0.220411	1.29548	TRUE	1		Ap3b1
ENSMUSG00000000552	Zfp385a	2	lps	4	0	3.05979	0.0525225	0.047958	5.4344	1.72228	169.128	6.68749	FALSE	1		Hebp1
ENSMUSG00000000552	Zfp385a	2	pic	4	0	7.90764	0.206944	0.264634	3.90428	0.972701	172.189	40.2871	FALSE	1		Zc3hav1
ENSMUSG00000000552	Zfp385a	2	lps	6	0	3.08555	0.0630622	0.062169	5.34069	0.001	460.031	1	FALSE	1		Dennd3
ENSMUSG00000000552	Zfp385a	2	pic	6	0	3.86296	0.18467	0.20826	2.88595	1.20333	22.2395	3.89644	FALSE	1		Ppp2r5a
ENSMUSG00000000552	Zfp385a	3	unst	0	0	3.94757	0.24139	0.243887	2.25961	5.60628	44.2509	2.38079	FALSE	1		Nod1
ENSMUSG00000000552	Zfp385a	3	lps	2	0	3.05469	0.052038	0.0527119	5.31264	0.001	683.343	1	FALSE	1		Ppip5k2
ENSMUSG00000000552	Zfp385a	3	pic	2	0	5.99934	0.251884	0.295846	2.82966	1.65301	42.032	7.14365	FALSE	1		P4ha1
ENSMUSG00000000552	Zfp385a	3	lps	4	0	2.76183	0.0514154	0.0532267	5.41587	0.281475	4.22315	1.00005	FALSE	1		Tmcc1
ENSMUSG00000000552	Zfp385a	3	pic	4	0	3.8044	0.185241	0.197397	2.94948	1.65954	20.5741	2.87439	FALSE	1		Nrip1
ENSMUSG00000000552	Zfp385a	3	lps	6	0	3.58178	0.0701289	0.0627609	5.92565	0.697131	38.9294	4.46043	FALSE	1		Zcchc2
ENSMUSG00000000552	Zfp385a	3	pic	6	0	4.68753	0.27879	0.281955	2.47986	7.68837	17.626	1.05716	FALSE	1		Clic4
ENSMUSG00000000555	Itga5	1	unst	0	0	7.59199	0.378975	0.80282	3.10165	0.120788	0.611222	2.28487	TRUE	1		Acsl1
ENSMUSG00000000555	Itga5	1	lps	2	0	11.3407	1.08061	1.71046	1.55725	0.4403	0.405813	2.1028	TRUE	1		Hmgcs1
ENSMUSG00000000555	Itga5	1	pic	2	0	12.1499	0.848485	2.15669	2.25787	0.128828	0.334722	3.02324	TRUE	1		Trps1
ENSMUSG00000000555	Itga5	1	lps	4	0	7.22951	1.07227	1.46097	1.32798	0.920739	0.874373	2.12504	TRUE	1		P2ry13
ENSMUSG00000000555	Itga5	1	pic	4	0	16.8711	0.642452	1.92267	3.64398	0.418826	763.911	1016.24	TRUE	1		Serpinb8
ENSMUSG00000000555	Itga5	1	lps	6	0	12.3575	1.77941	3.40927	1.51836	1.76748	74.88	77.5314	TRUE	1		Slc9a3r1
ENSMUSG00000000555	Itga5	2	unst	0	0	10.6606	0.485135	0.764139	2.93313	0.991344	858.484	439.521	FALSE	1		Cnnm4
ENSMUSG00000000555	Itga5	2	lps	2	0	10.0532	1.02704	1.5118	1.67293	2.38404	276.089	123.351	FALSE	1		Lgals8
ENSMUSG00000000555	Itga5	2	pic	2	0	8.54837	0.547128	1.09993	2.54548	0.208784	0.715866	2.43406	TRUE	1		Usp42
ENSMUSG00000000555	Itga5	2	lps	4	0	11.1414	1.18119	1.46176	1.56243	6.52134	125.984	24.9601	FALSE	1		Cul3
ENSMUSG00000000555	Itga5	2	pic	4	0	9.36388	0.514478	0.729002	2.41267	1.42238	680.276	258.991	FALSE	1		Fam20b
ENSMUSG00000000555	Itga5	2	lps	6	0	8.6039	1.25132	1.65595	1.56149	4.74845	710.962	194.196	FALSE	1		Plekha4
ENSMUSG00000000555	Itga5	2	pic	6	0	6.58275	0.467048	0.572693	2.0159	2.11624	421.157	98.9606	FALSE	1		Lyn
ENSMUSG00000000555	Itga5	3	unst	0	0	7.84556	0.372906	0.454057	2.65496	2.29554	348.982	61.0869	FALSE	1		Ankfy1
ENSMUSG00000000555	Itga5	3	lps	2	0	10.0892	0.895392	1.11496	1.85058	5.34037	423.928	75.5387	FALSE	1		Tcf7l2
ENSMUSG00000000555	Itga5	3	pic	2	0	7.37898	0.50245	0.669163	2.24866	1.74343	325.347	99.5403	FALSE	1		Tnfrsf1b
ENSMUSG00000000555	Itga5	3	lps	4	0	11.3837	0.893717	1.16417	1.94999	4.55312	451.872	94.7457	FALSE	1		Tlr2
ENSMUSG00000000555	Itga5	3	pic	4	0	8.38535	0.715705	0.99175	2.39813	3.15193	206.171	50.9834	FALSE	1		Hif1a
ENSMUSG00000000555	Itga5	3	lps	6	0	8.05953	1.18781	1.23769	1.44888	42.871	190.012	6.61359	FALSE	1		Pfkfb3
ENSMUSG00000000555	Itga5	3	pic	6	0	12.2106	0.556088	0.717702	3.1654	3.4541	234.871	41.3375	FALSE	1		Abracl
ENSMUSG00000000628	Hk2	1	unst	0	0	15.7676	1.6253	4.44984	1.94544	0.488749	1.55487	6.78747	TRUE	1		Calu
ENSMUSG00000000628	Hk2	1	lps	2	0	22.4672	3.10197	7.78	1.3987	1.79514	32.8955	59.9133	TRUE	1		Dse
ENSMUSG00000000628	Hk2	1	pic	2	0	40.9202	5.49769	21.9304	1.49079	1.58689	223.657	779.038	TRUE	1		Lox
ENSMUSG00000000628	Hk2	1	lps	4	0	21.7306	4.10234	9.6234	1.22054	2.96564	167.123	235.333	TRUE	1		Nub1
ENSMUSG00000000628	Hk2	1	pic	4	0	46.5972	5.81471	26.3869	1.5843	1.09954	5.42394	34.3485	TRUE	1		Ktn1
ENSMUSG00000000628	Hk2	1	lps	6	0	31.8582	3.8113	12.1666	1.80646	1.74857	161.958	356.754	TRUE	1		Sgms1
ENSMUSG00000000628	Hk2	2	unst	0	0	9.50969	0.777987	1.44597	2.22038	0.83882	21.2292	20.983	FALSE	1		Morc3
ENSMUSG00000000628	Hk2	2	lps	2	0	14.8766	1.54657	3.08573	1.72988	1.56714	135.987	136.911	TRUE	1		Sav1
ENSMUSG00000000628	Hk2	2	pic	2	0	13.5358	0.902839	2.09721	2.37304	0.422483	2.23422	5.60868	TRUE	1		Stau1
ENSMUSG00000000628	Hk2	2	lps	4	0	27.2739	2.22703	3.93091	1.89928	3.46457	584.94	383.186	FALSE	1		Ppfibp1
ENSMUSG00000000628	Hk2	2	pic	4	0	14.0434	0.903558	1.66051	2.54299	1.26209	988.435	727	FALSE	1		Ptbp3
ENSMUSG00000000628	Hk2	2	lps	6	0	14.8236	1.65803	2.87089	1.70366	2.68607	348.843	220.988	FALSE	1		Ldlr
ENSMUSG00000000628	Hk2	2	pic	6	0	11.1668	0.836882	1.34085	2.1856	1.61816	305.628	163.682	FALSE	1		Runx3
ENSMUSG00000000628	Hk2	3	unst	0	0	8.43554	0.331895	0.452381	3.12706	1.19279	621.956	187.118	FALSE	1		Mpzl1
ENSMUSG00000000628	Hk2	3	lps	2	0	9.36229	0.96293	1.34169	1.85562	3.24052	495.106	152.238	FALSE	1		Odc1
ENSMUSG00000000628	Hk2	3	pic	2	0	8.82223	0.363489	0.54336	3.33534	0.898237	759.022	312.823	FALSE	1		Ppa1
ENSMUSG00000000628	Hk2	3	lps	4	0	11.9556	1.20874	1.70309	1.7827	3.70475	428.329	145.579	FALSE	1		Cyfip1
ENSMUSG00000000628	Hk2	3	pic	4	0	11.3449	0.588074	0.887698	2.96975	1.78815	241.26	85.2695	FALSE	1		St8sia4
ENSMUSG00000000628	Hk2	3	lps	6	0	10.6831	0.876203	1.13568	2.19645	3.29686	333.285	91.4138	FALSE	1		Ptpn2
ENSMUSG00000000628	Hk2	3	pic	6	0	5.91196	0.492123	0.663961	2.2625	1.72598	293.318	90.593	FALSE	1		Eps8
ENSMUSG00000000631	Myo18a	1	unst	0	0	4.36654	0.136158	0.251001	4.3132	0.110282	78.2049	99.5907	TRUE	1		Ccrl2
ENSMUSG00000000631	Myo18a	1	lps	2	0	3.13411	0.0770758	0.104154	4.92268	0.173407	162.019	78.7923	FALSE	1		Map4k4
ENSMUSG00000000631	Myo18a	1	pic	2	0	5.55212	0.0977557	0.221621	5.89479	0.001	0.013816	1.41556	FALSE	1		Gmppb
ENSMUSG00000000631	Myo18a	1	lps	4	0	3.57015	0.0449591	0.0554823	6.87469	0.10906	5.3441	2.59982	FALSE	1		Glul
ENSMUSG00000000631	Myo18a	1	pic	4	0	8.7749	0.0536169	0.158345	12.2357	0.0266092	56.6174	117.794	TRUE	1		Acsl4
ENSMUSG00000000631	Myo18a	1	lps	6	0	3.90328	0.0569154	0.0839179	6.55198	0.0467734	0.702683	1	FALSE	1		Adam8
ENSMUSG00000000631	Myo18a	2	unst	0	0	4.82793	0.118868	0.161301	4.29257	0.191715	1.38679	1.04824	FALSE	1		Abca1
ENSMUSG00000000631	Myo18a	2	lps	2	0	3.08971	0.0557984	0.0675047	5.43196	0.20483	83.4976	24.9724	FALSE	1		Dapk1
ENSMUSG00000000631	Myo18a	2	pic	2	0	5.683	0.128442	0.259688	5.13837	0.0595703	0.956614	2.20201	TRUE	1		Nppc
ENSMUSG00000000631	Myo18a	2	lps	4	0	3.07726	0.0477702	0.0447725	5.75669	0.001	709.898	1	FALSE	1		N4bp1
ENSMUSG00000000631	Myo18a	2	pic	4	0	4.94121	0.135678	0.185666	4.12851	0.332111	8.74524	4.00249	FALSE	1		Zcchc6
ENSMUSG00000000631	Myo18a	2	lps	6	0	2.7192	0.0443853	0.0458757	6.3794	0.286354	118.038	23.3241	FALSE	1		Prkd3
ENSMUSG00000000631	Myo18a	2	pic	6	0	3.6074	0.107018	0.116569	3.5915	0.579951	4.339	1	FALSE	1		Mllt3
ENSMUSG00000000631	Myo18a	3	unst	0	0	3.14056	0.112034	0.126256	3.74339	0.490634	3.52931	1.01868	FALSE	1		Ddhd1
ENSMUSG00000000631	Myo18a	3	lps	2	0	2.08988	0.046545	0.0439452	4.96115	3.26272	187.349	3.17087	FALSE	1		Dusp2
ENSMUSG00000000631	Myo18a	3	pic	2	0	4.9788	0.139498	0.160581	3.67987	0.001	585.083	1	FALSE	1		Lima1
ENSMUSG00000000631	Myo18a	3	lps	4	0	2.76433	0.0339417	0.0368074	7.01797	0.184671	9.23387	2.07708	FALSE	1		Hnrnpa0
ENSMUSG00000000631	Myo18a	3	pic	4	0	3.67469	0.134883	0.147702	3.59323	1.1706	23.9456	3.31872	FALSE	1		Ptpn9
ENSMUSG00000000631	Myo18a	3	lps	6	0	1.82891	0.0365048	0.029511	5.76153	0.537755	58.7193	5.00526	FALSE	1		Eif4b
ENSMUSG00000000631	Myo18a	3	pic	6	0	2.5802	0.136304	0.127074	2.89611	14.9362	77.8674	1	FALSE	1		Cyth1
ENSMUSG00000000686	Abhd15	1	unst	0	0	3.22457	0.00799583	0.015603	18.6907	0.00492144	431.465	830.862	TRUE	1		Jup
ENSMUSG00000000686	Abhd15	1	lps	2	0	2.37455	0.0167539	0.022722	10.3486	0.559712	444.563	14.8611	FALSE	1		Plpp3
ENSMUSG00000000686	Abhd15	1	pic	2	0	3.32161	0.0223666	0.0344192	9.70553	0.0362843	301.421	175.75	FALSE	1		Med13l
ENSMUSG00000000686	Abhd15	1	lps	4	0	3.14649	0.0234778	0.0315355	9.70005	0.0612239	8.09489	3.26941	FALSE	1		Vcan
ENSMUSG00000000686	Abhd15	1	pic	4	0	3.27412	0.0126809	0.0235522	14.452	0.00968521	389.149	536.85	TRUE	1		B4galt5
ENSMUSG00000000686	Abhd15	1	lps	6	0	2.21762	0.00957513	0.0142681	14.1185	0.231805	409.648	22.7281	FALSE	1		Tlk2
ENSMUSG00000000686	Abhd15	2	unst	0	0	2.60774	0.0108137	0.0134848	13.5118	0.0370748	318.231	104.902	FALSE	1		Gem
ENSMUSG00000000686	Abhd15	2	lps	2	0	6.33103	0.0193089	0.0300729	17.0597	0.161127	180.527	21.5984	FALSE	1		Fbxl5
ENSMUSG00000000686	Abhd15	2	pic	2	0	4.64789	0.00978612	0.017835	19.7886	0.0542996	243.65	35.3009	FALSE	1		Kdm4a
ENSMUSG00000000686	Abhd15	2	lps	4	0	2.85123	0.0185001	0.0164983	9.14036	0.347831	128.717	8.45057	FALSE	1		Cp
ENSMUSG00000000686	Abhd15	2	pic	4	0	1.8094	0.0107455	0.0105807	10.4493	0.238942	182.271	9.27393	FALSE	1		Wars
ENSMUSG00000000686	Abhd15	2	lps	6	0	1.84921	0.0156153	0.0125955	8.78244	0.292321	197.034	14.2895	FALSE	1		Samsn1
ENSMUSG00000000686	Abhd15	2	pic	6	0	2.19425	0.00601609	0.00667786	16.7978	0.0323301	605.216	135.159	FALSE	1		Pygl
ENSMUSG00000000686	Abhd15	3	unst	0	0	1.56652	0.0106482	0.00975092	9.83057	0.291039	185.786	8.05683	FALSE	1		Jun
ENSMUSG00000000686	Abhd15	3	lps	2	0	1.89004	0.0161356	0.0146385	8.49163	0.452788	130.919	5.85951	FALSE	1		Runx2
ENSMUSG00000000686	Abhd15	3	pic	2	0	2.1568	0.0143319	0.0151572	9.66477	0.187439	159.754	13.2941	FALSE	1		Stat3
ENSMUSG00000000686	Abhd15	3	lps	4	0	2.36718	0.0154349	0.015651	9.75012	0.129321	183.2	26.8741	FALSE	1		Abhd2
ENSMUSG00000000686	Abhd15	3	pic	4	0	3.57154	0.0146006	0.0228194	15.4219	0.0403187	259.073	104.186	FALSE	1		Ep400
ENSMUSG00000000686	Abhd15	3	lps	6	0	1.9735	0.0121147	0.0102841	11.1261	0.0600027	132.07	28.6361	FALSE	1		Parp11
ENSMUSG00000000686	Abhd15	3	pic	6	0	1.67845	0.0125217	0.0104412	9.08056	0.277075	141.428	8.60904	FALSE	1		Zfp131
ENSMUSG00000000805	Car4	1	unst	0	0	3.15244	0.00217624	0.00569473	37.7373	0.00189283	508.385	375.252	FALSE	1		Ttc39b
ENSMUSG00000000805	Car4	1	lps	2	0	8.44851	0.0478884	0.126698	12.2391	0.0295076	38.5827	63.4774	TRUE	1		Tmbim6
ENSMUSG00000000805	Car4	1	pic	2	0	6.64804	0.0293574	0.0922832	12.4875	0.00101621	0.0837813	2.43423	FALSE	1		Atp6v1e1
ENSMUSG00000000805	Car4	1	lps	4	0	12.7007	0.103737	0.331389	10.5325	0.0910755	171.673	164.707	FALSE	1		Sf1
ENSMUSG00000000805	Car4	1	pic	4	0	6.20244	0.0192874	0.0604204	15.94	0.001	0.122199	2.26873	FALSE	1		Ncoa1
ENSMUSG00000000805	Car4	1	lps	6	0	11.6743	0.084638	0.354578	11.3844	0.0237185	6.39787	23.512	TRUE	1		Bfar
ENSMUSG00000000805	Car4	2	unst	0	0	0	0	0	0	0.001	767.611	1	FALSE	1		Epas1
ENSMUSG00000000805	Car4	2	lps	2	0	4.5092	0.0102975	0.0181058	18.1568	0.0369312	404.199	103.113	FALSE	1		Lats1
ENSMUSG00000000805	Car4	2	pic	2	0	0	0	0	0	0.001	725.198	1	FALSE	1		Pla2g16
ENSMUSG00000000805	Car4	2	lps	4	0	7.06867	0.0430422	0.115367	11.8241	0.0275567	18.4301	31.9529	TRUE	1		Tnfaip6
ENSMUSG00000000805	Car4	2	pic	4	0	0	0	0	0	0.001	595.162	1	FALSE	1		Stom
ENSMUSG00000000805	Car4	2	lps	6	0	18.4894	0.052008	0.407781	20.3916	0.00998065	8.2286	44.3947	TRUE	1		Sppl2a
ENSMUSG00000000805	Car4	2	pic	6	0	0	0	0	0	0.001	607.434	1	FALSE	1		Lrrc58
ENSMUSG00000000805	Car4	3	unst	0	0	0	0	0	0	0.001	642.096	1	FALSE	1		Nek9
ENSMUSG00000000805	Car4	3	lps	2	0	5.18189	0.0319469	0.0658112	11.8207	0.0330308	6.61059	7.05338	TRUE	1		Nfkbiz
ENSMUSG00000000805	Car4	3	pic	2	0	0	0	0	0	0.001	604.204	1	FALSE	1		Rassf8
ENSMUSG00000000805	Car4	3	lps	4	0	17.4525	0.0948263	0.464663	13.4825	0.0526778	528.869	862.96	TRUE	1		Fam63a
ENSMUSG00000000805	Car4	3	pic	4	0	1.16716	0.00364308	0.0033027	16.5711	1.38358	321.643	1	FALSE	1		Ttyh2
ENSMUSG00000000805	Car4	3	lps	6	0	32.5981	0.186001	1.41824	16.6163	0.104226	132.786	171.156	TRUE	1		Ifi44
ENSMUSG00000000805	Car4	3	pic	6	0	0	0	0	0	0.001	355.327	1	FALSE	1		Wls
ENSMUSG00000000838	Fmr1	1	unst	0	0	5.67245	0.144865	0.29085	4.5253	0.00146641	0.0105996	1.20478	FALSE	1		Pde7a
ENSMUSG00000000838	Fmr1	1	lps	2	0	6.40629	0.219474	0.350991	3.39869	0.0794496	0.291475	1.0637	TRUE	1		Nelfcd
ENSMUSG00000000838	Fmr1	1	pic	2	0	7.61196	0.261221	0.634796	3.83391	0.0321306	0.219125	2.01786	TRUE	1		Dnaja2
ENSMUSG00000000838	Fmr1	1	lps	4	0	5.47743	0.366585	0.490093	2.35203	0.295258	0.478316	1.0077	TRUE	1		Tmem43
ENSMUSG00000000838	Fmr1	1	pic	4	0	11.5016	0.47697	1.3855	3.9544	0.198641	15.1176	36.7624	TRUE	1		Cd72
ENSMUSG00000000838	Fmr1	1	lps	6	0	10.3188	0.347605	0.598956	3.39636	0.332405	2.3865	2.96508	TRUE	1		Slc16a3
ENSMUSG00000000838	Fmr1	2	unst	0	0	5.56561	0.155953	0.215744	3.88217	0.411325	111.808	45.6629	FALSE	1		Spata5
ENSMUSG00000000838	Fmr1	2	lps	2	0	6.01708	0.17412	0.243281	4.09537	0.530459	239.041	85.1425	FALSE	1		Fech
ENSMUSG00000000838	Fmr1	2	pic	2	0	7.06322	0.213589	0.397217	3.71035	0.0746901	0.477133	1.59682	TRUE	1		Parn
ENSMUSG00000000838	Fmr1	2	lps	4	0	4.04817	0.240985	0.243912	2.57241	4.89622	49.9689	3.11705	FALSE	1		Tbl1xr1
ENSMUSG00000000838	Fmr1	2	pic	4	0	7.4601	0.201729	0.282962	4.09053	0.604691	128.341	46.3299	FALSE	1		Ttc9c
ENSMUSG00000000838	Fmr1	2	lps	6	0	2.92684	0.186743	0.187852	2.75236	1.90126	10.7586	1.45012	FALSE	1		Cd47
ENSMUSG00000000838	Fmr1	2	pic	6	0	3.7499	0.242425	0.272467	2.38905	0.90078	2.56844	1	FALSE	1		Bst1
ENSMUSG00000000838	Fmr1	3	unst	0	0	4.04459	0.160746	0.178022	3.25216	1.30866	67.5382	9.44326	FALSE	1		Ccny
ENSMUSG00000000838	Fmr1	3	lps	2	0	5.06833	0.194914	0.209186	3.1494	0.001	660.042	1	FALSE	1		Sgms2
ENSMUSG00000000838	Fmr1	3	pic	2	0	3.58365	0.186806	0.20925	2.72105	0.658046	2.55272	1	FALSE	1		Ppp1r15b
ENSMUSG00000000838	Fmr1	3	lps	4	0	4.47533	0.265509	0.265529	2.2557	14.0791	59.4425	1.54918	FALSE	1		Ssbp3
ENSMUSG00000000838	Fmr1	3	pic	4	0	7.63894	0.239203	0.276956	3.89266	2.56547	909.114	96.2262	FALSE	1		Hsp90aa1
ENSMUSG00000000838	Fmr1	3	lps	6	0	3.5149	0.178375	0.140577	2.8943	200.899	807.354	1	FALSE	1		Tiparp
ENSMUSG00000000838	Fmr1	3	pic	6	0	3.79024	0.195035	0.186201	2.83128	6.1667	196.965	7.64641	FALSE	1		Rrm1
ENSMUSG00000000881	Dlg3	1	unst	0	0	3.86268	0.052656	0.0994801	6.78756	0.0364032	93.7984	135.658	TRUE	1		Tnfaip3
ENSMUSG00000000881	Dlg3	1	lps	2	0	3.45568	0.0290601	0.0480791	9.31506	0.001	552.513	1	FALSE	1		Cenpj
ENSMUSG00000000881	Dlg3	1	pic	2	0	4.93588	0.0236793	0.0578308	13.0812	0.00152132	0.10205	1.59721	FALSE	1		Tmem106b
ENSMUSG00000000881	Dlg3	1	lps	4	0	2.73871	0.0128122	0.0154232	11.9125	0.0724162	550.934	106.076	FALSE	1		Atg2a
ENSMUSG00000000881	Dlg3	1	pic	4	0	10.5178	0.0370795	0.126947	17.1898	0.0467438	362.63	173.383	FALSE	1		Klhl9
ENSMUSG00000000881	Dlg3	1	lps	6	0	3.91161	0.0189974	0.0368884	12.6154	0.00724767	0.572105	1.59631	TRUE	1		Slc9a6
ENSMUSG00000000881	Dlg3	2	unst	0	0	4.12658	0.0521514	0.0831112	6.83477	0.001	758.791	1	FALSE	1		Mef2c
ENSMUSG00000000881	Dlg3	2	lps	2	0	3.30901	0.0276398	0.0415207	8.93866	0.0290278	1.26903	1.28346	TRUE	1		Arrdc3
ENSMUSG00000000881	Dlg3	2	pic	2	0	6.25111	0.0644912	0.155346	7.9974	0.0209866	0.898658	2.83779	TRUE	1		Usp18
ENSMUSG00000000881	Dlg3	2	lps	4	0	2.47528	0.0121482	0.0133883	11.7401	0.111137	215.261	27.4432	FALSE	1		Mxi1
ENSMUSG00000000881	Dlg3	2	pic	4	0	5.91796	0.0597896	0.105967	7.91514	0.11043	125.215	68.4659	FALSE	1		Rnf213
ENSMUSG00000000881	Dlg3	2	lps	6	0	2.44816	0.0172153	0.0156583	9.21512	0.326711	96.0978	6.52445	FALSE	1		Clcn3
ENSMUSG00000000881	Dlg3	2	pic	6	0	3.57642	0.0472091	0.0702863	6.97188	0.17066	265.492	58.3455	FALSE	1		Fbxw11
ENSMUSG00000000881	Dlg3	3	unst	0	0	3.8023	0.0325174	0.0494934	8.38736	0.0538147	266.972	159.958	FALSE	1		Nabp1
ENSMUSG00000000881	Dlg3	3	lps	2	0	1.96293	0.0113187	0.0141539	11.4908	0.001	690.524	1	FALSE	1		Tma16
ENSMUSG00000000881	Dlg3	3	pic	2	0	4.21583	0.024291	0.0410893	11.4403	0.0281402	4.28976	3.94791	FALSE	1		Slc30a1
ENSMUSG00000000881	Dlg3	3	lps	4	0	2.07897	0.00563657	0.00596333	16.4105	0.0375632	999.811	180.743	FALSE	1		Tead1
ENSMUSG00000000881	Dlg3	3	pic	4	0	2.94062	0.0232564	0.0338616	9.75204	0.0434842	207.243	122.3	FALSE	1		Klf7
ENSMUSG00000000881	Dlg3	3	lps	6	0	1.46929	0.00870167	0.00739103	11.3316	1.52909	156.668	1	FALSE	1		Ulk3
ENSMUSG00000000881	Dlg3	3	pic	6	0	3.35568	0.0253673	0.0330978	9.38501	0.0649737	71.3569	30.8515	FALSE	1		Rapgef2
ENSMUSG00000000958	Slc7a7	1	unst	0	0	5.39358	0.0760696	0.14558	6.46128	0.00132958	0.0158563	1.00401	FALSE	1		Cd200
ENSMUSG00000000958	Slc7a7	1	lps	2	0	4.66327	0.0843167	0.135556	5.71134	0.0411424	0.416461	1	FALSE	1		P2ry14
ENSMUSG00000000958	Slc7a7	1	pic	2	0	5.64797	0.0844127	0.203478	6.91245	0.0177036	0.435432	2.12285	TRUE	1		Phactr4
ENSMUSG00000000958	Slc7a7	1	lps	4	0	3.72247	0.0843464	0.109662	4.95993	0.131052	1.31025	1	FALSE	1		Gnaq
ENSMUSG00000000958	Slc7a7	1	pic	4	0	8.15035	0.0635721	0.181459	10.4424	0.0293197	6.81854	14.8478	TRUE	1		Clec1b
ENSMUSG00000000958	Slc7a7	1	lps	6	0	4.11361	0.0857122	0.141249	5.4623	0.122708	128.698	93.5112	FALSE	1		Aebp2
ENSMUSG00000000958	Slc7a7	2	unst	0	0	3.15244	0.0362718	0.0486034	7.23002	0.195385	406.188	82.2446	FALSE	1		Hdc
ENSMUSG00000000958	Slc7a7	2	lps	2	0	3.49123	0.0613524	0.0842748	5.76434	0.0856152	1.22977	1	FALSE	1		Prr15
ENSMUSG00000000958	Slc7a7	2	pic	2	0	4.40433	0.0428215	0.0811512	8.13034	0.0820937	490.517	144.938	FALSE	1		Atxn7
ENSMUSG00000000958	Slc7a7	2	lps	4	0	5.59963	0.0511004	0.0601692	7.93129	0.375855	59.8333	9.53898	FALSE	1		Nrp2
ENSMUSG00000000958	Slc7a7	2	pic	4	0	6.37065	0.0528866	0.0893621	8.75487	0.0725048	1000	832.259	FALSE	1		Srgap2
ENSMUSG00000000958	Slc7a7	2	lps	6	0	3.47073	0.0452997	0.050912	6.60215	0.375533	113.108	15.4925	FALSE	1		Plaur
ENSMUSG00000000958	Slc7a7	2	pic	6	0	2.15401	0.0454902	0.0533791	5.59559	0.001	601.222	1	FALSE	1		Hexim1
ENSMUSG00000000958	Slc7a7	3	unst	0	0	3.46221	0.0237003	0.0317666	10.0437	0.0586489	6.01041	2.74926	FALSE	1		Tor1aip1
ENSMUSG00000000958	Slc7a7	3	lps	2	0	3.224	0.0493124	0.0591701	6.01444	0.186098	249.309	75.1231	FALSE	1		Hs6st1
ENSMUSG00000000958	Slc7a7	3	pic	2	0	3.57572	0.0278869	0.0334766	8.38298	0.173605	306.003	51.8503	FALSE	1		Caml
ENSMUSG00000000958	Slc7a7	3	lps	4	0	4.65893	0.0490242	0.0575155	6.88515	0.001	761.914	1	FALSE	1		Zdhhc21
ENSMUSG00000000958	Slc7a7	3	pic	4	0	2.76475	0.047614	0.050829	5.55854	0.412593	34.9794	4.58561	FALSE	1		Mier3
ENSMUSG00000000958	Slc7a7	3	lps	6	0	1.60889	0.0266125	0.0189917	5.88291	2.37521	69.4762	1	FALSE	1		Eaf1
ENSMUSG00000000958	Slc7a7	3	pic	6	0	2.3534	0.0349677	0.0388192	6.66327	0.224638	88.0334	15.4296	FALSE	1		Tox4
ENSMUSG00000000982	Ccl3	1	unst	0	0	25.7441	1.29321	5.69719	3.75805	0.386638	683.273	2287.93	TRUE	1		Fam133b
ENSMUSG00000000982	Ccl3	1	lps	2	0	317.091	34.4952	519.065	2.49045	3.08625	227.241	2568.12	TRUE	1		Foxj2
ENSMUSG00000000982	Ccl3	1	pic	2	0	114.417	4.61706	47.4704	4.03579	0.571632	84.6483	686.408	TRUE	1		Tapbp
ENSMUSG00000000982	Ccl3	1	lps	4	5.56223	383.942	71.8366	1246.8	1.55374	4.70483	216.103	3371.21	TRUE	1		Gprc5b
ENSMUSG00000000982	Ccl3	1	pic	4	0	164.152	3.7282	51.8261	10.232	0.524835	136.405	943.514	TRUE	1		Zfp281
ENSMUSG00000000982	Ccl3	1	lps	6	0	393.461	67.4517	1991.12	1.05903	1.90361	13.0027	528.023	TRUE	1		Ctc1
ENSMUSG00000000982	Ccl3	2	unst	0	0	32.0738	0.592863	2.08256	7.17931	0.382502	802.086	1277.22	TRUE	1		Mtmr3
ENSMUSG00000000982	Ccl3	2	lps	2	0	300.426	40.8019	1290.54	2.17902	1.71997	201.241	4819.64	TRUE	1		Ypel5
ENSMUSG00000000982	Ccl3	2	pic	2	0	40.2977	1.15555	6.11068	5.48104	0.330095	910.976	3226.18	TRUE	1		Sema4a
ENSMUSG00000000982	Ccl3	2	lps	4	5.58825	399.583	70.7725	2396.7	1.48207	2.36157	78.8317	2433.78	TRUE	1		Igfbp7
ENSMUSG00000000982	Ccl3	2	pic	4	0	30.6349	0.921272	3.43253	5.23002	0.574101	736.128	1168.75	TRUE	1		Itgal
ENSMUSG00000000982	Ccl3	2	lps	6	0	418.423	56.7408	2424.99	1.72254	1.48039	80.4468	3136.83	TRUE	1		Golph3l
ENSMUSG00000000982	Ccl3	2	pic	6	0	30.465	0.939955	3.5985	5.75733	0.587746	996.569	1625.75	TRUE	1		Crbn
ENSMUSG00000000982	Ccl3	3	unst	0	0	17.7244	0.758881	2.10031	4.07581	0.615848	707.54	902.754	TRUE	1		Rasa4
ENSMUSG00000000982	Ccl3	3	lps	2	0	414.544	50.4902	1436.67	1.73555	2.07051	142.334	3521.36	TRUE	1		Txnrd1
ENSMUSG00000000982	Ccl3	3	pic	2	0	218.272	1.35018	24.3394	31.9463	0.585193	840.121	1816.19	TRUE	1		Rnf149
ENSMUSG00000000982	Ccl3	3	lps	4	3.21401	444.743	86.7454	3082.12	1.19871	2.41466	63.5271	2372.33	TRUE	1		Rnf19b
ENSMUSG00000000982	Ccl3	3	pic	4	0	41.8542	1.92708	9.77802	5.50883	1.06646	182.275	337.785	TRUE	1		Rdh12
ENSMUSG00000000982	Ccl3	3	lps	6	2.01962	337.939	59.2423	2419.54	1.4997	1.52183	27.8689	1146.5	TRUE	1		Rab11fip4
ENSMUSG00000000982	Ccl3	3	pic	6	0	31.3646	1.55479	7.90703	5.17407	0.872523	119.312	220.002	TRUE	1		Ackr3
ENSMUSG00000001052	Sec24b	1	unst	0	0	9.50311	0.472917	0.960317	2.84749	0.171659	0.673956	2.34554	TRUE	1		Dmxl2
ENSMUSG00000001052	Sec24b	1	lps	2	0	8.73724	0.529819	0.868321	2.34045	0.702538	11.2172	9.18636	FALSE	1		Prcp
ENSMUSG00000001052	Sec24b	1	pic	2	0	16.6161	0.841501	2.32744	2.75103	0.143196	0.442824	3.4247	TRUE	1		Flt1
ENSMUSG00000001052	Sec24b	1	lps	4	0	8.9057	0.849765	1.20775	1.69676	1.60202	10.8795	6.72635	FALSE	1		Bahd1
ENSMUSG00000001052	Sec24b	1	pic	4	0	21.1245	1.53334	5.07812	2.65054	0.549398	30.537	86.6854	TRUE	1		Mtdh
ENSMUSG00000001052	Sec24b	1	lps	6	0	10.3193	0.800175	1.45934	2.06908	0.569851	1.9154	3.54538	TRUE	1		Procr
ENSMUSG00000001052	Sec24b	2	unst	0	0	6.45141	0.334179	0.47428	2.65218	0.674735	6.93839	3.94687	FALSE	1		Abl2
ENSMUSG00000001052	Sec24b	2	lps	2	0	6.45823	0.31988	0.410826	2.66558	1.22454	897.201	253.345	FALSE	1		Scamp1
ENSMUSG00000001052	Sec24b	2	pic	2	0	7.06322	0.341881	0.616741	2.77593	0.0812351	0.257111	1.43684	TRUE	1		Pcgf5
ENSMUSG00000001052	Sec24b	2	lps	4	0	11.3169	0.561149	0.649812	2.73333	7.54678	424.537	35.1344	FALSE	1		Tanc2
ENSMUSG00000001052	Sec24b	2	pic	4	0	5.85367	0.357402	0.497247	2.51098	0.698462	5.8789	3.63447	FALSE	1		Fmr1
ENSMUSG00000001052	Sec24b	2	lps	6	0	7.20016	0.440002	0.516896	2.49182	3.19044	307.764	46.8086	FALSE	1		Abcg1
ENSMUSG00000001052	Sec24b	2	pic	6	0	4.59659	0.326364	0.370037	2.11991	1.16432	2.1938	1	FALSE	1		Socs3
ENSMUSG00000001052	Sec24b	3	unst	0	0	5.51369	0.257277	0.288779	2.65582	0.001	604.577	1	FALSE	1		Sash1
ENSMUSG00000001052	Sec24b	3	lps	2	0	7.15144	0.309861	0.369634	2.96386	2.11756	484.154	79.4935	FALSE	1		Mitd1
ENSMUSG00000001052	Sec24b	3	pic	2	0	4.36155	0.252134	0.291396	2.62211	1.58099	41.8014	7.48662	FALSE	1		Il7r
ENSMUSG00000001052	Sec24b	3	lps	4	0	8.07374	0.464976	0.491689	1.94305	8.66695	18.5948	1.60034	FALSE	1		Dennd6a
ENSMUSG00000001052	Sec24b	3	pic	4	0	7.63894	0.294047	0.368597	3.54327	1.72928	303.81	58.3203	FALSE	1		Xrn1
ENSMUSG00000001052	Sec24b	3	lps	6	0	5.00875	0.403828	0.356514	2.12251	230.491	492.26	1.34017	FALSE	1		Msrb1
ENSMUSG00000001052	Sec24b	3	pic	6	0	3.35691	0.303902	0.306775	2.01636	9.58841	208.226	7.78917	FALSE	1		Rps6ka2
ENSMUSG00000001131	Timp1	1	unst	0	0	18.3753	0.290302	0.801182	7.92187	0.195678	43.7638	66.4212	TRUE	1		Msh3
ENSMUSG00000001131	Timp1	1	lps	2	0	27.0449	0.772837	2.5759	5.65658	0.502502	943.738	1489.61	TRUE	1		Samd8
ENSMUSG00000001131	Timp1	1	pic	2	0	45.1404	0.337347	1.91811	16.0922	0.215613	212.685	243.942	TRUE	1		Got1
ENSMUSG00000001131	Timp1	1	lps	4	0	105.766	1.05158	6.93717	27.1692	1.1098	997.748	922.874	FALSE	1		Baiap2
ENSMUSG00000001131	Timp1	1	pic	4	0	24.0068	0.470586	1.81387	5.86657	0.15977	28.429	84.8038	TRUE	1		Tgfbr2
ENSMUSG00000001131	Timp1	1	lps	6	0	37.5937	0.698465	3.88042	7.13808	0.278619	917.649	2260.5	TRUE	1		Abtb2
ENSMUSG00000001131	Timp1	2	unst	0	0	2.34717	0.00335513	0.00379358	23.9667	0.001	766.97	1	FALSE	1		Bnip3l
ENSMUSG00000001131	Timp1	2	lps	2	0	16.2994	0.277178	1.27936	6.98527	0.096605	30.3119	90.3576	TRUE	1		Enc1
ENSMUSG00000001131	Timp1	2	pic	2	0	2.19794	0.00442044	0.00556047	18.959	0.001	724.558	1	FALSE	1		Dennd5a
ENSMUSG00000001131	Timp1	2	lps	4	0	34.71	0.301498	1.95153	13.1854	0.001	674.278	1	FALSE	1		Gatsl3
ENSMUSG00000001131	Timp1	2	pic	4	0	2.15047	0.0062494	0.00748071	16.4366	0.0593397	249.163	28.231	FALSE	1		Art3
ENSMUSG00000001131	Timp1	2	lps	6	0	37.943	0.233612	1.8289	14.7565	0.0700931	135.441	480.421	TRUE	1		Cpox
ENSMUSG00000001131	Timp1	2	pic	6	0	1.34207	0.00579757	0.00507643	12.7855	4.69376	686.595	1.00833	FALSE	1		Cxcr4
ENSMUSG00000001131	Timp1	3	unst	0	0	1.39532	0.0060884	0.00521993	12.6463	4.51858	714.672	1.19276	FALSE	1		Parp9
ENSMUSG00000001131	Timp1	3	lps	2	0	21.3259	0.440038	2.40173	6.53853	0.241976	776.755	1146.8	TRUE	1		Ptpn12
ENSMUSG00000001131	Timp1	3	pic	2	0	1.65795	0.00731532	0.00686984	12.329	0.10876	164.971	13.1822	FALSE	1		Fgfr1
ENSMUSG00000001131	Timp1	3	lps	4	0	60.5521	0.505937	6.09517	11.5999	0.102265	747.37	3834.75	TRUE	1		Jag1
ENSMUSG00000001131	Timp1	3	pic	4	0	0.952584	0.00606361	0.00437756	11.1195	3.67182	425.146	1	FALSE	1		Gtf3c1
ENSMUSG00000001131	Timp1	3	lps	6	0	27.1417	0.466979	3.13192	8.4669	0.165224	23.6195	71.1618	TRUE	1		Rb1
ENSMUSG00000001131	Timp1	3	pic	6	0	0.946971	0.00453841	0.00339122	13.1363	1.03049	163.758	1	FALSE	1		Cln6
ENSMUSG00000001138	Cnnm3	1	unst	0	0	3.95895	0.140068	0.258809	4.14073	0.146763	179.663	137.602	FALSE	1		Ap1b1
ENSMUSG00000001138	Cnnm3	1	lps	2	0	2.89539	0.0389974	0.0493868	6.71629	0.134541	284.306	87.983	FALSE	1		Slc7a8
ENSMUSG00000001138	Cnnm3	1	pic	2	0	5.64101	0.0676122	0.161395	7.34674	0.00794082	0.200226	1.71928	TRUE	1		Susd6
ENSMUSG00000001138	Cnnm3	1	lps	4	0	2.65536	0.0247581	0.0260114	7.70446	0.162234	228.563	39.924	FALSE	1		Slc6a8
ENSMUSG00000001138	Cnnm3	1	pic	4	0	8.48241	0.0531169	0.155622	11.3406	0.0187115	2.44663	6.86731	TRUE	1		Tarsl2
ENSMUSG00000001138	Cnnm3	1	lps	6	0	3.57293	0.0369001	0.0562203	7.93458	0.0187777	0.448111	1	FALSE	1		Fhod1
ENSMUSG00000001138	Cnnm3	2	unst	0	0	6.28758	0.107205	0.154211	4.96603	0.112552	0.874163	1	FALSE	1		Zc4h2
ENSMUSG00000001138	Cnnm3	2	lps	2	0	3.32885	0.0369524	0.0451032	6.73966	0.129508	497.576	153.846	FALSE	1		Clmp
ENSMUSG00000001138	Cnnm3	2	pic	2	0	4.4819	0.092561	0.169672	5.54241	0.0430001	0.650292	1.51944	TRUE	1		Chst11
ENSMUSG00000001138	Cnnm3	2	lps	4	0	2.82922	0.035122	0.0387246	7.11066	0.229965	90.1278	16.2283	FALSE	1		Mob1b
ENSMUSG00000001138	Cnnm3	2	pic	4	0	3.65271	0.0891264	0.114964	4.77032	0.175643	2.04079	1.25822	FALSE	1		Hhex
ENSMUSG00000001138	Cnnm3	2	lps	6	0	2.75519	0.0422666	0.0418304	5.90803	0.389548	29.0156	3.9431	FALSE	1		Tmem220
ENSMUSG00000001138	Cnnm3	2	pic	6	0	4.04013	0.0918395	0.112664	4.45609	0.234634	2.60858	1.21825	FALSE	1		Ube2z
ENSMUSG00000001138	Cnnm3	3	unst	0	0	2.83096	0.0884815	0.0972743	4.00073	0.368694	3.34951	1	FALSE	1		Soat1
ENSMUSG00000001138	Cnnm3	3	lps	2	0	2.70715	0.0218687	0.0227387	8.22815	0.223975	118.844	13.4198	FALSE	1		Tab2
ENSMUSG00000001138	Cnnm3	3	pic	2	0	2.44489	0.0740813	0.0852218	4.46281	0.376059	148.023	32.0474	FALSE	1		Fmnl2
ENSMUSG00000001138	Cnnm3	3	lps	4	0	2.30292	0.0260673	0.0284712	7.58853	0.197055	428.842	64.5292	FALSE	1		Fbxl3
ENSMUSG00000001138	Cnnm3	3	pic	4	0	2.28113	0.0545575	0.0565899	4.80942	0.658056	44.9564	4.19947	FALSE	1		Gcnt2
ENSMUSG00000001138	Cnnm3	3	lps	6	0	5.38249	0.028241	0.0384441	16.2099	0.116739	108.952	27.6255	FALSE	1		Ptgs1
ENSMUSG00000001138	Cnnm3	3	pic	6	0	1.88517	0.0916504	0.0810811	3.20667	60.2993	498.857	1.00014	FALSE	1		Rnf150
ENSMUSG00000001156	Mxd1	1	unst	0	0	9.14454	0.139831	0.335773	5.97365	0.0555292	1.24703	3.28645	TRUE	1		Dbnl
ENSMUSG00000001156	Mxd1	1	lps	2	0	7.28944	0.197609	0.369883	4.29718	0.124561	1.20845	2.21805	TRUE	1		Setx
ENSMUSG00000001156	Mxd1	1	pic	2	0	16.7172	0.872463	2.94778	3.12001	0.224961	2.18444	9.19818	TRUE	1		Oaf
ENSMUSG00000001156	Mxd1	1	lps	4	0	12.5472	0.570712	1.08913	3.16649	0.755914	1000	777.235	FALSE	1		Cyb5a
ENSMUSG00000001156	Mxd1	1	pic	4	0	32.9928	2.25174	9.37433	2.71751	0.554412	7.72538	33.4835	TRUE	1		Ccpg1
ENSMUSG00000001156	Mxd1	1	lps	6	0	9.95544	0.591158	1.39254	2.83016	0.323471	3.35218	6.88433	TRUE	1		Mfsd7b
ENSMUSG00000001156	Mxd1	2	unst	0	0	3.56968	0.0974738	0.132392	4.48567	0.112922	0.959859	1	FALSE	1		Fosl2
ENSMUSG00000001156	Mxd1	2	lps	2	0	7.40582	0.102064	0.177468	6.61474	0.199861	570.523	277.823	FALSE	1		Snx10
ENSMUSG00000001156	Mxd1	2	pic	2	0	15.5271	0.114109	0.307737	10.2537	0.001	707.933	1	FALSE	1		Rbfox2
ENSMUSG00000001156	Mxd1	2	lps	4	0	6.46621	0.113198	0.175357	6.38718	0.300879	47.1865	20.4842	FALSE	1		Ciapin1
ENSMUSG00000001156	Mxd1	2	pic	4	0	10.4043	0.123203	0.23659	8.4568	0.232458	184.49	103.096	FALSE	1		Nr1d2
ENSMUSG00000001156	Mxd1	2	lps	6	0	3.10542	0.0737292	0.0809266	5.04522	0.325807	3.45509	1.01526	FALSE	1		Spef1
ENSMUSG00000001156	Mxd1	2	pic	6	0	4.59313	0.139658	0.187853	4.05449	0.390679	51.887	20.2488	FALSE	1		Bpifc
ENSMUSG00000001156	Mxd1	3	unst	0	0	8.95503	0.102381	0.17525	10.2282	0.304523	37.8482	14.4123	FALSE	1		Dnajc1
ENSMUSG00000001156	Mxd1	3	lps	2	0	3.55583	0.106889	0.128601	4.16322	0.452449	35.3836	9.51786	FALSE	1		Amacr
ENSMUSG00000001156	Mxd1	3	pic	2	0	4.6424	0.106813	0.141564	4.85575	0.341611	37.5848	13.2368	FALSE	1		Coasy
ENSMUSG00000001156	Mxd1	3	lps	4	0	8.39611	0.125305	0.185823	6.30045	0.403081	205.153	72.6576	FALSE	1		Wwp1
ENSMUSG00000001156	Mxd1	3	pic	4	0	6.90745	0.36537	0.695637	3.55689	0.529418	312.204	231.254	FALSE	1		Lmln
ENSMUSG00000001156	Mxd1	3	lps	6	0	9.08079	0.114504	0.186027	9.266	0.245143	59.0632	29.3935	FALSE	1		Prune
ENSMUSG00000001156	Mxd1	3	pic	6	0	6.51719	0.201645	0.301994	4.56591	0.645914	122.139	42.3294	FALSE	1		Abhd17c
ENSMUSG00000001248	Gramd1a	1	unst	0	0	3.82825	0.114499	0.213034	4.70212	0.117706	132.943	111.159	FALSE	1		Metap1
ENSMUSG00000001248	Gramd1a	1	lps	2	0	5.34481	0.259092	0.39801	2.95474	0.149107	0.472615	1.11269	TRUE	1		Apc
ENSMUSG00000001248	Gramd1a	1	pic	2	0	6.48796	0.114498	0.278445	5.84928	0.0166669	0.26883	1.95366	TRUE	1		Kit
ENSMUSG00000001248	Gramd1a	1	lps	4	0	6.51719	0.309677	0.426659	2.92643	0.720253	34.5622	15.964	FALSE	1		Fcho2
ENSMUSG00000001248	Gramd1a	1	pic	4	0	7.94536	0.0771841	0.258145	9.25237	0.020088	1.69128	6.5484	TRUE	1		Fam102b
ENSMUSG00000001248	Gramd1a	1	lps	6	0	7.93389	0.28014	0.520772	3.63636	0.287112	7.5295	8.00918	TRUE	1		Dock7
ENSMUSG00000001248	Gramd1a	2	unst	0	0	4.79383	0.114013	0.159738	4.50325	0.243401	7.2646	3.81337	FALSE	1		Tpm4
ENSMUSG00000001248	Gramd1a	2	lps	2	0	6.10326	0.270192	0.350456	2.82522	0.001	883.947	1	FALSE	1		Slc46a3
ENSMUSG00000001248	Gramd1a	2	pic	2	0	5.86304	0.110966	0.192845	5.14237	0.0903751	1.83089	2.39256	TRUE	1		Tpst1
ENSMUSG00000001248	Gramd1a	2	lps	4	0	5.09794	0.343514	0.361046	2.26562	6.08769	432.957	27.8573	FALSE	1		Tlr3
ENSMUSG00000001248	Gramd1a	2	pic	4	0	6.37731	0.0946883	0.131761	5.94477	0.308971	40.974	13.6207	FALSE	1		Tlr6
ENSMUSG00000001248	Gramd1a	2	lps	6	0	3.59961	0.224647	0.225756	2.58237	4.85996	28.3417	1.74167	FALSE	1		Tmem135
ENSMUSG00000001248	Gramd1a	2	pic	6	0	3.07004	0.0982008	0.107747	3.68927	0.619113	33.0634	5.82303	FALSE	1		Sort1
ENSMUSG00000001248	Gramd1a	3	unst	0	0	4.47752	0.117822	0.132233	4.04943	0.830008	86.2325	14.0409	FALSE	1		Daxx
ENSMUSG00000001248	Gramd1a	3	lps	2	0	5.73728	0.305247	0.326954	2.46039	4.31015	290.844	23.4425	FALSE	1		Suclg2
ENSMUSG00000001248	Gramd1a	3	pic	2	0	3.88178	0.132787	0.162865	3.92252	0.001	585.561	1	FALSE	1		Nuak1
ENSMUSG00000001248	Gramd1a	3	lps	4	0	6.083	0.341448	0.396069	2.5258	2.97911	478.569	61.4854	FALSE	1		Pfkl
ENSMUSG00000001248	Gramd1a	3	pic	4	0	4.65498	0.0993382	0.11538	4.81899	0.527874	29.3869	6.66588	FALSE	1		Ahdc1
ENSMUSG00000001248	Gramd1a	3	lps	6	0	2.97338	0.234331	0.181188	2.24206	235.07	687.95	1	FALSE	1		Ganc
ENSMUSG00000001248	Gramd1a	3	pic	6	0	2.30407	0.128662	0.120005	2.97227	11.7495	64.8714	1	FALSE	1		Spata13
ENSMUSG00000001419	Mef2d	1	unst	0	0	7.42985	0.475947	0.894637	2.41582	0.0798893	0.187008	1.62002	TRUE	1		Rbbp9
ENSMUSG00000001419	Mef2d	1	lps	2	0	4.64318	0.21394	0.331526	3.29743	0.196881	1.27197	1.68221	TRUE	1		Arl5b
ENSMUSG00000001419	Mef2d	1	pic	2	0	8.68341	0.18829	0.486275	4.94155	0.0212853	0.21708	2.09346	TRUE	1		Snx27
ENSMUSG00000001419	Mef2d	1	lps	4	0	5.08662	0.074998	0.0925533	5.61413	0.292423	113.907	32.0349	FALSE	1		2005-03-01
ENSMUSG00000001419	Mef2d	1	pic	4	0	11.6256	0.123576	0.339677	7.74717	0.0994818	585.003	594.313	TRUE	1		Adgrg6
ENSMUSG00000001419	Mef2d	1	lps	6	0	6.00131	0.152491	0.26972	4.34042	0.0511621	0.355496	1.26004	TRUE	1		Fam117b
ENSMUSG00000001419	Mef2d	2	unst	0	0	5.83875	0.319066	0.446289	2.62007	0.518886	2.44687	1.92797	FALSE	1		Ivns1abp
ENSMUSG00000001419	Mef2d	2	lps	2	0	5.31226	0.147105	0.192532	3.85509	0.403553	7.11842	2.95904	FALSE	1		Slain2
ENSMUSG00000001419	Mef2d	2	pic	2	0	8.45891	0.260835	0.506201	3.63519	0.110162	0.713378	1.97316	TRUE	1		Pfn2
ENSMUSG00000001419	Mef2d	2	lps	4	0	3.34404	0.13803	0.130049	3.22861	9.64045	78.0132	1.49644	FALSE	1		Adgrl2
ENSMUSG00000001419	Mef2d	2	pic	4	0	5.19822	0.268344	0.350768	2.73801	0.536331	2.12262	1.4136	FALSE	1		Wdr26
ENSMUSG00000001419	Mef2d	2	lps	6	0	3.26828	0.151888	0.143929	3.10475	7.66387	34.6479	1	FALSE	1		Cnot6l
ENSMUSG00000001419	Mef2d	2	pic	6	0	4.935	0.244177	0.297954	2.74228	1.02126	24.9351	6.63167	FALSE	1		Acad11
ENSMUSG00000001419	Mef2d	3	unst	0	0	4.2275	0.236465	0.267477	2.62562	1.67228	183.364	28.6801	FALSE	1		Per1
ENSMUSG00000001419	Mef2d	3	lps	2	0	3.11811	0.0958823	0.102011	3.9715	0.720592	15.4933	2.50038	FALSE	1		Aldh1a2
ENSMUSG00000001419	Mef2d	3	pic	2	0	4.06975	0.262482	0.314787	2.67124	1.37321	155.188	32.0992	FALSE	1		Cnrip1
ENSMUSG00000001419	Mef2d	3	lps	4	0	3.12769	0.0952265	0.0998949	3.96835	0.84952	11.838	1.643	FALSE	1		Setd7
ENSMUSG00000001419	Mef2d	3	pic	4	0	3.70891	0.211778	0.219393	2.6376	4.78653	164.163	8.30087	FALSE	1		Slc30a4
ENSMUSG00000001419	Mef2d	3	lps	6	0	2.74734	0.114386	0.107361	3.59108	0.917027	6.68491	1.00983	FALSE	1		Fbxo8
ENSMUSG00000001419	Mef2d	3	pic	6	0	4.82751	0.26231	0.285528	2.58453	3.22498	205.16	18.8952	FALSE	1		Stab1
ENSMUSG00000001435	Col18a1	1	unst	0	0	11.8512	0.0167745	0.0818373	34.3314	0.00686407	430.711	1164.63	TRUE	1		Rybp
ENSMUSG00000001435	Col18a1	1	lps	2	0	4.60236	0.0269516	0.0507967	11.1737	0.0166149	1.16979	2.05201	TRUE	1		Slc7a7
ENSMUSG00000001435	Col18a1	1	pic	2	0	6.03624	0.0242828	0.0677214	14.6033	0.00845683	1.72121	5.01089	TRUE	1		Cnnm2
ENSMUSG00000001435	Col18a1	1	lps	4	0	2.89722	0.0391584	0.0531047	7.10293	0.144432	224.955	63.2506	FALSE	1		Il1rap
ENSMUSG00000001435	Col18a1	1	pic	4	0	5.38249	0.0237877	0.0762956	14.3731	0.0135804	432.268	594.992	TRUE	1		Itgav
ENSMUSG00000001435	Col18a1	1	lps	6	0	3.30067	0.0286363	0.0467813	9.08239	0.0943648	192.464	53.7063	FALSE	1		Slamf9
ENSMUSG00000001435	Col18a1	2	unst	0	0	6.74347	0.0281166	0.0542458	13.816	0.0366914	606.176	483.636	FALSE	1		Tbc1d1
ENSMUSG00000001435	Col18a1	2	lps	2	0	5.97846	0.0716718	0.12353	6.606	0.0778755	3.49936	3.39696	FALSE	1		H2afv
ENSMUSG00000001435	Col18a1	2	pic	2	0	4.81019	0.0272011	0.0587761	11.471	0.0114249	0.976907	2.3711	TRUE	1		Arel1
ENSMUSG00000001435	Col18a1	2	lps	4	0	5.85367	0.0886862	0.149106	6.3742	0.146274	377.317	245.773	FALSE	1		Hspa13
ENSMUSG00000001435	Col18a1	2	pic	4	0	5.32616	0.0337464	0.0605626	9.98715	0.0302571	2.2667	2.57409	TRUE	1		Zdhhc18
ENSMUSG00000001435	Col18a1	2	lps	6	0	4.43441	0.0730136	0.123115	6.17494	0.094965	180.422	149.402	FALSE	1		Igsf3
ENSMUSG00000001435	Col18a1	2	pic	6	0	5.09369	0.0360155	0.0609238	8.88951	0.00731236	0.184621	1	FALSE	1		Aff1
ENSMUSG00000001435	Col18a1	3	unst	0	0	5.08803	0.0188158	0.0291824	14.7921	0.001	639.321	1	FALSE	1		Noct
ENSMUSG00000001435	Col18a1	3	lps	2	0	3.05299	0.0377715	0.0533857	7.5477	0.118627	462.816	153.291	FALSE	1		Ptpn1
ENSMUSG00000001435	Col18a1	3	pic	2	0	4.39061	0.0184818	0.0358331	13.8265	0.0133267	1.87017	2.71503	TRUE	1		Hddc2
ENSMUSG00000001435	Col18a1	3	lps	4	0	5.93185	0.0475604	0.083623	9.03794	0.10278	160.36	75.1723	FALSE	1		Pcyox1
ENSMUSG00000001435	Col18a1	3	pic	4	0	6.11651	0.0686936	0.163765	8.37934	0.0399579	2.91382	5.37847	TRUE	1		Pafah2
ENSMUSG00000001435	Col18a1	3	lps	6	0	4.27186	0.0423394	0.0664448	9.24189	0.052301	4.34063	3.6449	FALSE	1		Xdh
ENSMUSG00000001435	Col18a1	3	pic	6	0	2.52195	0.0174038	0.0200329	10.1552	0.0769316	353.645	94.5949	FALSE	1		Cldnd1
ENSMUSG00000001552	Jup	1	unst	0	0	4.1812	0.0976083	0.196581	5.56135	0.043731	0.95867	2.26603	TRUE	1		Hadh
ENSMUSG00000001552	Jup	1	lps	2	0	3.45568	0.0889805	0.130005	4.88643	0.170392	160.771	89.0605	FALSE	1		C2cd3
ENSMUSG00000001552	Jup	1	pic	2	0	9.64316	0.149533	0.392326	5.92797	0.0443339	1.06424	3.69537	TRUE	1		Map2k1
ENSMUSG00000001552	Jup	1	lps	4	0	2.96281	0.0399904	0.0512388	6.83002	0.164586	224.381	55.8766	FALSE	1		Cd38
ENSMUSG00000001552	Jup	1	pic	4	0	11.064	0.0954826	0.280929	9.16648	0.0413561	23.0541	53.8576	TRUE	1		Helb
ENSMUSG00000001552	Jup	1	lps	6	0	3.9204	0.0188342	0.0408483	14.2321	0.0140736	4.36087	6.20947	TRUE	1		Nt5c3
ENSMUSG00000001552	Jup	2	unst	0	0	3.59396	0.0522633	0.0703981	6.45636	0.097814	2.09796	1.29498	FALSE	1		Tshz1
ENSMUSG00000001552	Jup	2	lps	2	0	3.02743	0.0518685	0.0655223	6.03171	0.122186	2.03085	1	FALSE	1		Ptpn18
ENSMUSG00000001552	Jup	2	pic	2	0	5.13941	0.052875	0.103991	8.10516	0.0403506	2.88347	3.84069	TRUE	1		Atg2b
ENSMUSG00000001552	Jup	2	lps	4	0	2.64387	0.0183387	0.0191225	9.25279	0.0946967	6.33474	1.48457	FALSE	1		Zranb3
ENSMUSG00000001552	Jup	2	pic	4	0	3.62381	0.0536318	0.0632565	5.71739	0.200947	10.4121	3.18349	FALSE	1		Fbxl20
ENSMUSG00000001552	Jup	2	lps	6	0	1.62084	0.013173	0.0111061	9.09282	0.454457	206.048	7.90812	FALSE	1		Papd7
ENSMUSG00000001552	Jup	2	pic	6	0	4.00044	0.0566597	0.0682292	5.78531	0.001	599.538	1	FALSE	1		Cercam
ENSMUSG00000001552	Jup	3	unst	0	0	3.98304	0.0557536	0.0615241	6.07597	0.420428	179.93	27.9098	FALSE	1		Bach2
ENSMUSG00000001552	Jup	3	lps	2	0	4.30397	0.0488075	0.0540063	6.5547	0.436879	60.158	7.70357	FALSE	1		Celf2
ENSMUSG00000001552	Jup	3	pic	2	0	4.21195	0.0356378	0.0433532	8.00137	0.152807	88.9104	23.4434	FALSE	1		Nck2
ENSMUSG00000001552	Jup	3	lps	4	0	1.57812	0.0161213	0.0140119	7.77919	8.11516	761.391	1.87705	FALSE	1		Tdrd7
ENSMUSG00000001552	Jup	3	pic	4	0	2.83622	0.046405	0.0482595	5.66656	0.542373	33.6603	3.3712	FALSE	1		Pik3cg
ENSMUSG00000001552	Jup	3	lps	6	0	1.29083	0.0135777	0.00961865	8.20893	8.87096	635.102	1	FALSE	1		Hsph1
ENSMUSG00000001552	Jup	3	pic	6	0	1.88731	0.0349518	0.0304049	5.38432	2.96602	66.761	1	FALSE	1		Foxp1
ENSMUSG00000001630	Stk38l	1	unst	0	0	3.98131	0.0300029	0.0602953	9.86233	0.0341195	192.417	139.138	FALSE	1		Pdgfc
ENSMUSG00000001630	Stk38l	1	lps	2	0	5.33029	0.0936246	0.151555	5.42245	0.0572521	0.598347	1.12832	TRUE	1		Glrx5
ENSMUSG00000001630	Stk38l	1	pic	2	0	6.52493	0.143541	0.352497	5.15482	0.0157518	0.197971	1.93283	TRUE	1		Atg10
ENSMUSG00000001630	Stk38l	1	lps	4	0	5.26041	0.208101	0.289499	3.48934	0.387012	4.05849	2.58742	FALSE	1		Il4ra
ENSMUSG00000001630	Stk38l	1	pic	4	0	10.2243	0.234477	0.731354	5.72281	0.076947	2.57473	8.0407	TRUE	1		Ptprn
ENSMUSG00000001630	Stk38l	1	lps	6	0	4.07427	0.248445	0.378361	2.87476	0.370732	32.472	23.0699	FALSE	1		Zbtb44
ENSMUSG00000001630	Stk38l	2	unst	0	0	3.5357	0.0426595	0.0657759	7.59152	0.0501333	1.67755	1.53768	FALSE	1		Iqsec1
ENSMUSG00000001630	Stk38l	2	lps	2	0	3.80282	0.0532633	0.0663281	6.04931	0.114905	1.79374	1	FALSE	1		B4galt1
ENSMUSG00000001630	Stk38l	2	pic	2	0	3.6382	0.0404674	0.072766	8.37839	0.0349665	2.70164	3.15845	TRUE	1		Pbx2
ENSMUSG00000001630	Stk38l	2	lps	4	0	2.72811	0.0492901	0.0497137	5.69005	0.405952	241.141	35.6665	FALSE	1		Dnajc12
ENSMUSG00000001630	Stk38l	2	pic	4	0	3.50593	0.0353529	0.0503526	8.58882	0.0865468	27.3549	12.6016	FALSE	1		Fam3c
ENSMUSG00000001630	Stk38l	2	lps	6	0	4.12379	0.0509414	0.0577125	6.85881	0.280688	115.012	25.894	FALSE	1		Elmod3
ENSMUSG00000001630	Stk38l	2	pic	6	0	2.6952	0.0430748	0.0496678	5.96795	0.203455	240.91	56.3548	FALSE	1		Pdcd4
ENSMUSG00000001630	Stk38l	3	unst	0	0	2.2914	0.0326034	0.0322448	6.03774	0.58767	76.4692	4.77864	FALSE	1		BC052040
ENSMUSG00000001630	Stk38l	3	lps	2	0	3.63243	0.0560439	0.0631992	6.10798	0.388854	206.792	34.9575	FALSE	1		Numa1
ENSMUSG00000001630	Stk38l	3	pic	2	0	2.6431	0.0412813	0.0449552	6.06767	0.278714	210.276	35.0308	FALSE	1		Hdac7
ENSMUSG00000001630	Stk38l	3	lps	4	0	2.23385	0.0439349	0.0456405	5.61385	0.001	762.997	1	FALSE	1		Rnf2
ENSMUSG00000001630	Stk38l	3	pic	4	0	3.1519	0.0508848	0.0582576	6.619	0.372437	110.851	18.1048	FALSE	1		Abhd4
ENSMUSG00000001630	Stk38l	3	lps	6	0	2.70316	0.0530317	0.0469167	5.74928	0.34694	35.1897	5.92205	FALSE	1		Dlg3
ENSMUSG00000001630	Stk38l	3	pic	6	0	1.9266	0.0354957	0.0298677	5.28996	2.99146	63.3883	1	FALSE	1		Tagln2
ENSMUSG00000001707	Eef1e1	1	unst	0	0	6.30489	0.242481	0.435104	3.36135	0.0358181	0.141353	1.21443	TRUE	1		Dhx32
ENSMUSG00000001707	Eef1e1	1	lps	2	0	6.01411	0.358636	0.525582	2.45571	0.227544	0.531914	1.24947	TRUE	1		Slx4ip
ENSMUSG00000001707	Eef1e1	1	pic	2	0	8.37769	0.270879	0.657749	3.80417	0.0468511	0.346883	2.24936	TRUE	1		Aak1
ENSMUSG00000001707	Eef1e1	1	lps	4	0	5.83875	0.469821	0.603365	2.05322	0.49658	0.619795	1.10882	TRUE	1		Baz1a
ENSMUSG00000001707	Eef1e1	1	pic	4	0	11.5523	0.249876	0.75043	5.88013	0.139189	291.167	480.915	TRUE	1		Foxo1
ENSMUSG00000001707	Eef1e1	1	lps	6	0	6.51565	0.448264	0.712902	2.42152	0.465347	2.01306	2.49877	TRUE	1		Parp8
ENSMUSG00000001707	Eef1e1	2	unst	0	0	6.47421	0.305584	0.407324	2.7872	0.001	715.146	1	FALSE	1		Agpat4
ENSMUSG00000001707	Eef1e1	2	lps	2	0	8.27178	0.74836	1.01165	1.66363	1.15889	2.23539	2.26456	TRUE	1		Ikbip
ENSMUSG00000001707	Eef1e1	2	pic	2	0	8.21983	0.397795	0.746713	2.97547	0.192353	0.797567	2.07634	TRUE	1		Bcar3
ENSMUSG00000001707	Eef1e1	2	lps	4	0	6.85704	0.849419	0.896464	1.45402	33.9295	415.207	11.8062	FALSE	1		Mbnl1
ENSMUSG00000001707	Eef1e1	2	pic	4	0	6.54124	0.384855	0.461293	2.2314	1.8419	19.5583	4.78362	FALSE	1		Jade1
ENSMUSG00000001707	Eef1e1	2	lps	6	0	7.39685	0.983756	0.98803	1.32403	136.617	523.105	4.99252	FALSE	1		Rbl2
ENSMUSG00000001707	Eef1e1	2	pic	6	0	7.58738	0.439156	0.506452	2.05985	2.69704	659.167	113.726	FALSE	1		Adar
ENSMUSG00000001707	Eef1e1	3	unst	0	0	6.62401	0.370931	0.364514	2.10135	124.553	742.184	2.84655	FALSE	1		Rnasel
ENSMUSG00000001707	Eef1e1	3	lps	2	0	7.28882	0.967671	1.07901	1.25311	11.1176	398.236	36.669	FALSE	1		Msr1
ENSMUSG00000001707	Eef1e1	3	pic	2	0	7.83661	0.548783	0.626465	1.90287	4.49739	382.505	49.8847	FALSE	1		Cd83
ENSMUSG00000001707	Eef1e1	3	lps	4	0	7.05537	1.23732	1.32978	1.06024	21.6118	135.608	9.22298	FALSE	1		Tmem154
ENSMUSG00000001707	Eef1e1	3	pic	4	0	7.67896	0.572198	0.643477	2.03028	7.2849	180.577	15.7706	FALSE	1		Spred2
ENSMUSG00000001707	Eef1e1	3	lps	6	0	5.37302	1.00556	0.805403	0.948403	307.838	642.937	3.17146	FALSE	1		Sap30
ENSMUSG00000001707	Eef1e1	3	pic	6	0	9.23302	0.462497	0.454706	2.59746	268.809	690.91	1.83368	FALSE	1		Crebrf
ENSMUSG00000001741	Il16	1	unst	0	0	4.30903	0.0166692	0.0421232	15.1371	0.00588142	33.633	119.665	TRUE	1		Cir1
ENSMUSG00000001741	Il16	1	lps	2	0	1.36874	0.00349612	0.00358151	17.7561	2.11552	593.718	1	FALSE	1		Spred1
ENSMUSG00000001741	Il16	1	pic	2	0	1.47568	0.000939696	0.00133708	38.9383	0.001	661.165	1	FALSE	1		Il18bp
ENSMUSG00000001741	Il16	1	lps	4	0	1.5684	0.00327403	0.00433041	20.4948	0.0710766	609.678	25.6654	FALSE	1		Larp4b
ENSMUSG00000001741	Il16	1	pic	4	0	1.00582	0.000807024	0.000780571	34.6436	0.453065	541.318	1	FALSE	1		Fam110b
ENSMUSG00000001741	Il16	1	lps	6	0	1.63619	0.00794408	0.00986232	13.3745	0.368082	509.103	11.0197	FALSE	1		Kdsr
ENSMUSG00000001741	Il16	2	unst	0	0	4.43739	0.0209366	0.0278932	12.4275	0.275381	425.974	28.437	FALSE	1		Hbegf
ENSMUSG00000001741	Il16	2	lps	2	0	1.85784	0.00357983	0.00433559	20.0074	0.0125669	713.678	210.271	FALSE	1		Rmnd5a
ENSMUSG00000001741	Il16	2	pic	2	0	3.85402	0.0159542	0.0311016	13.0531	0.001	722.708	1	FALSE	1		Tor3a
ENSMUSG00000001741	Il16	2	lps	4	0	1.37326	0.00174963	0.00144308	25.1366	0.001	718.634	1	FALSE	1		Mapkapk2
ENSMUSG00000001741	Il16	2	pic	4	0	2.73953	0.0164591	0.0209601	10.5397	0.0357049	1.98482	1	FALSE	1		Herc3
ENSMUSG00000001741	Il16	2	lps	6	0	1.15772	0.00451627	0.00388104	14.717	1.28553	225.967	1	FALSE	1		Skil
ENSMUSG00000001741	Il16	2	pic	6	0	1.62458	0.0118857	0.0127717	10.1757	0.135803	194.402	18.0199	FALSE	1		Wdr7
ENSMUSG00000001741	Il16	3	unst	0	0	3.68949	0.037159	0.0506086	8.2383	0.094218	10.9537	4.95342	FALSE	1		Batf2
ENSMUSG00000001741	Il16	3	lps	2	0	2.12224	0.00475457	0.00587027	19.6204	0.0922402	372.148	15.558	FALSE	1		Frmd6
ENSMUSG00000001741	Il16	3	pic	2	0	4.51392	0.0290839	0.0405014	10.2252	0.264009	292.351	38.4268	FALSE	1		4931406C07Rik
ENSMUSG00000001741	Il16	3	lps	4	0	0.88632	0.000479382	0.000407042	42.1424	0.001	771.179	1	FALSE	1		Prkar2b
ENSMUSG00000001741	Il16	3	pic	4	0	1.8333	0.0166676	0.0167338	9.07296	0.0765671	96.9482	28.0115	FALSE	1		Rassf5
ENSMUSG00000001741	Il16	3	lps	6	0	1.51346	0.00507006	0.00529138	15.8078	0.114685	341.962	16.6357	FALSE	1		Dcaf5
ENSMUSG00000001741	Il16	3	pic	6	0	2.66929	0.028553	0.0300614	7.8454	0.214496	58.0712	9.65742	FALSE	1		Mmp2
ENSMUSG00000001755	Coasy	1	unst	0	0	5.62024	0.256192	0.523046	3.29101	0.0250542	0.122369	1.50294	TRUE	1		Pcdh7
ENSMUSG00000001755	Coasy	1	lps	2	0	4.20744	0.12128	0.178915	4.16707	0.001	541.192	1	FALSE	1		Zdhhc9
ENSMUSG00000001755	Coasy	1	pic	2	0	6.10733	0.171412	0.413939	4.58664	0.00516273	0.0458445	1.69655	TRUE	1		Prpf38a
ENSMUSG00000001755	Coasy	1	lps	4	0	2.86281	0.0457938	0.0636335	6.75809	0.0538253	1.03438	1	FALSE	1		Rhoq
ENSMUSG00000001755	Coasy	1	pic	4	0	11.213	0.0850898	0.276847	10.1177	0.0325909	10.0721	25.8894	TRUE	1		Plekhg3
ENSMUSG00000001755	Coasy	1	lps	6	0	3.83145	0.0748755	0.150781	6.13884	0.0512059	174.878	268.572	TRUE	1		Spice1
ENSMUSG00000001755	Coasy	2	unst	0	0	3.79731	0.13468	0.174817	3.76463	0.238408	1.413	1	FALSE	1		Dcaf8
ENSMUSG00000001755	Coasy	2	lps	2	0	3.29414	0.0526043	0.068528	6.30771	0.156303	10.9512	4.11031	FALSE	1		Cpeb4
ENSMUSG00000001755	Coasy	2	pic	2	0	9.20703	0.15612	0.341936	5.6613	0.107136	10.255	15.474	TRUE	1		Smpdl3b
ENSMUSG00000001755	Coasy	2	lps	4	0	3.05979	0.0445608	0.0430729	5.87316	0.454234	21.4381	2.64915	FALSE	1		Reps2
ENSMUSG00000001755	Coasy	2	pic	4	0	5.62197	0.148184	0.204849	4.07214	0.384875	102.858	42.5403	FALSE	1		Fmo5
ENSMUSG00000001755	Coasy	2	lps	6	0	2.85212	0.0709321	0.078036	5.18505	0.428448	13.7609	2.81929	FALSE	1		Neurl3
ENSMUSG00000001755	Coasy	2	pic	6	0	3.08659	0.131258	0.147872	3.34423	0.760265	82.4009	15.8847	FALSE	1		Fam98b
ENSMUSG00000001755	Coasy	3	unst	0	0	6.32666	0.117824	0.139337	5.38311	1.06447	303.738	38.1346	FALSE	1		Npas2
ENSMUSG00000001755	Coasy	3	lps	2	0	2.47662	0.0438745	0.0471182	5.85403	0.001	684.944	1	FALSE	1		Dusp3
ENSMUSG00000001755	Coasy	3	pic	2	0	3.57293	0.11903	0.13304	3.55362	0.47112	3.05896	1	FALSE	1		Nfatc3
ENSMUSG00000001755	Coasy	3	lps	4	0	3.61167	0.0309022	0.0312785	7.67388	0.381179	345.094	34.3374	FALSE	1		Irf1
ENSMUSG00000001755	Coasy	3	pic	4	0	3.68059	0.117434	0.13414	4.15486	0.911705	249.756	37.486	FALSE	1		Pip4k2a
ENSMUSG00000001755	Coasy	3	lps	6	0	2.69125	0.0678087	0.0600877	5.0528	0.527673	41.4915	5.91918	FALSE	1		Slc41a3
ENSMUSG00000001755	Coasy	3	pic	6	0	2.31338	0.118762	0.113777	3.11883	2.64956	20.3111	1.21018	FALSE	1		Txndc15
ENSMUSG00000001786	Fbxo7	1	unst	0	0	3.94361	0.102676	0.195222	4.94021	0.106672	94.6097	72.8145	FALSE	1		Rictor
ENSMUSG00000001786	Fbxo7	1	lps	2	0	3.32764	0.109027	0.153485	4.10862	0.193588	34.1518	20.6813	FALSE	1		Dhx58
ENSMUSG00000001786	Fbxo7	1	pic	2	0	6.0992	0.157212	0.386186	4.7241	0.168382	122.512	108.257	FALSE	1		Hinfp
ENSMUSG00000001786	Fbxo7	1	lps	4	0	4.69554	0.142069	0.18133	3.84736	0.338282	5.0791	2.51089	FALSE	1		Ptch1
ENSMUSG00000001786	Fbxo7	1	pic	4	0	11.5815	0.31907	1.00222	5.10408	0.129587	18.5425	45.7322	TRUE	1		Snx14
ENSMUSG00000001786	Fbxo7	1	lps	6	0	4.25401	0.182923	0.30505	3.54472	0.142335	1.49933	2.15748	TRUE	1		Fam161a
ENSMUSG00000001786	Fbxo7	2	unst	0	0	3.01845	0.0804438	0.105492	4.80013	0.225665	339.479	131.745	FALSE	1		Tspan14
ENSMUSG00000001786	Fbxo7	2	lps	2	0	5.1423	0.0882347	0.117936	5.1337	0.239368	29.1744	11.9728	FALSE	1		Nisch
ENSMUSG00000001786	Fbxo7	2	pic	2	0	3.96752	0.0781194	0.1268	5.35979	0.107719	182.789	129.39	FALSE	1		Slc17a5
ENSMUSG00000001786	Fbxo7	2	lps	4	0	3.30364	0.111213	0.103251	3.48373	8.0071	96.4997	1.74393	FALSE	1		Usp35
ENSMUSG00000001786	Fbxo7	2	pic	4	0	4.22458	0.0847777	0.118226	5.37761	0.164857	3.81169	2.2896	FALSE	1		Slc6a12
ENSMUSG00000001786	Fbxo7	2	lps	6	0	5.29232	0.111572	0.115984	4.73272	1.22461	191.421	20.8671	FALSE	1		Cyb5r1
ENSMUSG00000001786	Fbxo7	2	pic	6	0	2.78365	0.0812869	0.0893415	4.15475	0.403559	26.4985	6.12507	FALSE	1		Micall1
ENSMUSG00000001786	Fbxo7	3	unst	0	0	4.47752	0.0718097	0.0810779	5.55189	0.520859	145.236	23.1706	FALSE	1		Smarca2
ENSMUSG00000001786	Fbxo7	3	lps	2	0	2.43708	0.0865938	0.07959	3.60559	9.70361	115.394	1.31812	FALSE	1		Gpcpd1
ENSMUSG00000001786	Fbxo7	3	pic	2	0	3.29059	0.0905126	0.104394	4.26044	0.49262	37.0035	7.52922	FALSE	1		Col5a3
ENSMUSG00000001786	Fbxo7	3	lps	4	0	2.94755	0.11483	0.115015	3.48486	1.52095	13.5544	1.33987	FALSE	1		Cdca3
ENSMUSG00000001786	Fbxo7	3	pic	4	0	3.19533	0.0793958	0.0806278	4.63475	1.18103	30.5228	2.54482	FALSE	1		Dag1
ENSMUSG00000001786	Fbxo7	3	lps	6	0	2.68967	0.108128	0.0784719	3.22868	92.8318	691.256	1	FALSE	1		Dtx3l
ENSMUSG00000001786	Fbxo7	3	pic	6	0	3.30603	0.0748065	0.0763868	4.69969	0.862704	39.4423	4.16524	FALSE	1		Fam199x
ENSMUSG00000001995	Sipa1l2	1	unst	0	0	7.23047	0.109113	0.23235	5.89177	0.0375105	0.678564	2.07346	TRUE	1		Slc12a7
ENSMUSG00000001995	Sipa1l2	1	lps	2	0	4.24022	0.102601	0.162292	4.64332	0.178455	214.28	121.784	FALSE	1		Gpd1l
ENSMUSG00000001995	Sipa1l2	1	pic	2	0	7.61196	0.0794117	0.221856	7.84406	0.012912	0.429157	2.71292	TRUE	1		Uri1
ENSMUSG00000001995	Sipa1l2	1	lps	4	0	4.91998	0.0358371	0.05805	9.58601	0.001	515.243	1	FALSE	1		Tmod1
ENSMUSG00000001995	Sipa1l2	1	pic	4	0	7.90423	0.0322071	0.131056	16.1177	0.00809114	2.08404	8.28487	TRUE	1		Upp1
ENSMUSG00000001995	Sipa1l2	1	lps	6	0	2.81271	0.0262851	0.0423826	9.12662	0.036703	104.348	65.4197	FALSE	1		Bbs10
ENSMUSG00000001995	Sipa1l2	2	unst	0	0	5.21549	0.096558	0.144339	5.11688	0.116303	1.47094	1.39958	FALSE	1		Ccdc34
ENSMUSG00000001995	Sipa1l2	2	lps	2	0	3.03043	0.0549848	0.0673588	5.49313	0.20696	418.174	118.376	FALSE	1		Adamts4
ENSMUSG00000001995	Sipa1l2	2	pic	2	0	6.08502	0.114529	0.238545	5.61168	0.0569869	1.29284	2.74595	TRUE	1		Slc1a2
ENSMUSG00000001995	Sipa1l2	2	lps	4	0	1.86275	0.0220882	0.01951	7.22888	0.329256	362.205	31.0974	FALSE	1		Mon1a
ENSMUSG00000001995	Sipa1l2	2	pic	4	0	3.86051	0.104987	0.166968	4.98622	0.152303	4.07231	3.05178	FALSE	1		Tmem2
ENSMUSG00000001995	Sipa1l2	2	lps	6	0	2.0619	0.022009	0.0247048	8.52854	0.147706	214.898	35.5815	FALSE	1		Cblb
ENSMUSG00000001995	Sipa1l2	2	pic	6	0	3.70291	0.0793304	0.0973164	4.75569	0.262461	10.4929	3.55887	FALSE	1		Nbr1
ENSMUSG00000001995	Sipa1l2	3	unst	0	0	4.22166	0.0743797	0.0927995	5.40349	0.31511	166.062	42.6333	FALSE	1		Naa25
ENSMUSG00000001995	Sipa1l2	3	lps	2	0	3.50593	0.0402802	0.0464394	7.02534	0.238916	299.468	55.8601	FALSE	1		Slc44a2
ENSMUSG00000001995	Sipa1l2	3	pic	2	0	4.9788	0.0879854	0.122362	5.36961	0.215202	23.9618	10.7897	FALSE	1		Dcun1d4
ENSMUSG00000001995	Sipa1l2	3	lps	4	0	2.07662	0.0205839	0.0238419	8.66797	0.181324	460.227	48.6733	FALSE	1		Sdf2l1
ENSMUSG00000001995	Sipa1l2	3	pic	4	0	3.10806	0.0780776	0.0881396	4.82757	0.570357	25.4793	4.10209	FALSE	1		Chic2
ENSMUSG00000001995	Sipa1l2	3	lps	6	0	2.67318	0.0163094	0.0170315	11.1751	0.0860042	147.532	30.413	FALSE	1		Ulk1
ENSMUSG00000001995	Sipa1l2	3	pic	6	0	2.51262	0.0816438	0.0833785	4.07038	0.780041	39.5188	4.96001	FALSE	1		Mycl
ENSMUSG00000002100	Mybpc3	1	unst	0	0	1.93966	0.00606332	0.00765015	15.5882	0.594595	572.514	5.65054	FALSE	1		Trib1
ENSMUSG00000002100	Mybpc3	1	lps	2	0	3.48393	0.0299975	0.04692	8.91933	0.0765926	512.319	193.525	FALSE	1		Myo5a
ENSMUSG00000002100	Mybpc3	1	pic	2	0	5.80545	0.0111015	0.0343661	21.6879	0.001	0.238375	2.8994	FALSE	1		Cdk2
ENSMUSG00000002100	Mybpc3	1	lps	4	0	2.39942	0.0293862	0.0381582	7.50734	0.0756922	155.476	63.2384	FALSE	1		Rnf144b
ENSMUSG00000002100	Mybpc3	1	pic	4	0	3.3156	0.0104267	0.0180709	15.1915	0.00537974	999.996	9333.68	FALSE	1		Trafd1
ENSMUSG00000002100	Mybpc3	1	lps	6	0	3.56321	0.0328388	0.0594387	9.05006	0.0648896	303.05	145.368	FALSE	1		Cdk19
ENSMUSG00000002100	Mybpc3	2	unst	0	0	3.46745	0.00258744	0.00499984	38.0814	0.0026598	2.01289	2.00515	FALSE	1		Mapk14
ENSMUSG00000002100	Mybpc3	2	lps	2	0	1.83293	0.00528049	0.00514452	15.2209	0.157817	379.355	15.2022	FALSE	1		Pstpip1
ENSMUSG00000002100	Mybpc3	2	pic	2	0	1.93843	0.00268325	0.00375758	24.7466	0.001	724.743	1	FALSE	1		Uba7
ENSMUSG00000002100	Mybpc3	2	lps	4	0	2.39003	0.0158631	0.0160484	10.3457	0.180874	154.047	17.0884	FALSE	1		L3mbtl3
ENSMUSG00000002100	Mybpc3	2	pic	4	0	1.82599	0.00548713	0.00563229	15.3713	0.533956	739.662	8.99147	FALSE	1		Xpr1
ENSMUSG00000002100	Mybpc3	2	lps	6	0	2.57621	0.0238113	0.0250936	8.6628	0.191788	186.768	28.4268	FALSE	1		Top1
ENSMUSG00000002100	Mybpc3	2	pic	6	0	1.60185	0.00675264	0.00724413	13.681	0.0653206	303.432	34.0763	FALSE	1		Rnf145
ENSMUSG00000002100	Mybpc3	3	unst	0	0	1.16286	0.00152949	0.0014387	25.8435	0.001	641.867	1	FALSE	1		Narf
ENSMUSG00000002100	Mybpc3	3	lps	2	0	1.16301	0.00475499	0.00394926	13.8491	4.88115	808.761	1	FALSE	1		Ptprj
ENSMUSG00000002100	Mybpc3	3	pic	2	0	1.61855	0.00268534	0.00311641	22.4562	0.179155	699.138	11.2971	FALSE	1		Cds2
ENSMUSG00000002100	Mybpc3	3	lps	4	0	2.3093	0.00693062	0.00734702	15.9251	0.001	769.898	1	FALSE	1		Hmgn3
ENSMUSG00000002100	Mybpc3	3	pic	4	0	3.57154	0.00620172	0.0151369	23.4279	0.0431035	567.258	53.8148	FALSE	1		Nr3c1
ENSMUSG00000002100	Mybpc3	3	lps	6	0	1.18245	0.0115746	0.00702204	7.75118	1.79677	122.028	1	FALSE	1		Emsy
ENSMUSG00000002100	Mybpc3	3	pic	6	0	2.05358	0.00648483	0.00747616	16.2602	0.511589	572.352	9.12386	FALSE	1		Hacd4
ENSMUSG00000002104	Rapsn	1	unst	0	0	3.68355	0.0127177	0.0205635	14.7341	0.0205095	245.034	152.38	FALSE	1		Arid1b
ENSMUSG00000002104	Rapsn	1	lps	2	0	2.82485	0.00591464	0.00904641	19.6713	0.00659759	1.38796	1.2688	FALSE	1		Acox1
ENSMUSG00000002104	Rapsn	1	pic	2	0	4.15842	0.00652284	0.014345	23.7077	0.00170143	0.433384	1.65888	FALSE	1		Pml
ENSMUSG00000002104	Rapsn	1	lps	4	0	2.14242	0.00500748	0.00568122	18.5769	0.0332819	706.363	116.62	FALSE	1		Slc38a9
ENSMUSG00000002104	Rapsn	1	pic	4	0	5.85367	0.00494911	0.0221356	34.471	0.001	431.431	2259.44	FALSE	1		Fam126a
ENSMUSG00000002104	Rapsn	1	lps	6	0	0	0	0	0	0.001	376.641	1	FALSE	1		Socs6
ENSMUSG00000002104	Rapsn	2	unst	0	0	4.24415	0.033042	0.0436678	8.39227	0.0879214	7.41125	3.12674	FALSE	1		Impa2
ENSMUSG00000002104	Rapsn	2	lps	2	0	3.78163	0.0263526	0.0358269	9.28296	0.0446649	2.07638	1.39584	FALSE	1		C77080
ENSMUSG00000002104	Rapsn	2	pic	2	0	3.318	0.0306129	0.0556857	9.09469	0.0204403	1.4557	2.07525	TRUE	1		Cers6
ENSMUSG00000002104	Rapsn	2	lps	4	0	1.63999	0.0106835	0.0102434	10.663	0.287953	201.785	8.31127	FALSE	1		Peak1
ENSMUSG00000002104	Rapsn	2	pic	4	0	3.52256	0.0421695	0.0582658	6.89863	0.0683431	1.65114	1.09223	FALSE	1		Bcor
ENSMUSG00000002104	Rapsn	2	lps	6	0	0.710596	0.000963954	0.000658465	26.5988	0.647815	457.854	1	FALSE	1		Tmem170b
ENSMUSG00000002104	Rapsn	2	pic	6	0	4.68993	0.0445699	0.0752711	8.32203	0.0512171	3.90521	3.67586	FALSE	1		Cbx7
ENSMUSG00000002104	Rapsn	3	unst	0	0	3.95496	0.08698	0.120753	5.25886	0.199532	9.82936	4.82849	FALSE	1		Fbxw7
ENSMUSG00000002104	Rapsn	3	lps	2	0	4.07035	0.052077	0.0650547	6.79633	0.218179	73.3748	20.65	FALSE	1		Nt5dc2
ENSMUSG00000002104	Rapsn	3	pic	2	0	5.03559	0.0624048	0.0805243	6.57495	0.256844	199.962	54.4169	FALSE	1		Mthfr
ENSMUSG00000002104	Rapsn	3	lps	4	0	2.03533	0.0184714	0.0178464	8.21397	0.337914	428.898	29.0056	FALSE	1		Tapbpl
ENSMUSG00000002104	Rapsn	3	pic	4	0	2.58202	0.047116	0.0486258	5.76787	0.288945	4.6558	1.00004	FALSE	1		Gna12
ENSMUSG00000002104	Rapsn	3	lps	6	0	0.92386	0.00496495	0.00343199	12.3534	0.928132	148.415	1	FALSE	1		Osbpl11
ENSMUSG00000002104	Rapsn	3	pic	6	0	4.63223	0.0608517	0.0798189	7.15897	0.266428	63.881	17.4208	FALSE	1		Adss
ENSMUSG00000002107	Celf2	1	unst	0	0	12.7457	1.65122	3.7313	1.65721	0.605954	1.33843	5.29343	TRUE	1		Pbx3
ENSMUSG00000002107	Celf2	1	lps	2	0	10.3378	1.27561	2.33129	1.65135	1.01483	3.687	5.99191	TRUE	1		Kctd2
ENSMUSG00000002107	Celf2	1	pic	2	0	18.5727	1.66586	4.50785	1.88619	0.279248	0.44902	4.32111	TRUE	1		Galc
ENSMUSG00000002107	Celf2	1	lps	4	0	9.17017	0.831072	1.23321	1.82231	1.74106	509.058	249.115	FALSE	1		Jak2
ENSMUSG00000002107	Celf2	1	pic	4	0	23.7742	1.73383	5.8079	2.44714	0.60939	46.7057	134.215	TRUE	1		Nrg1
ENSMUSG00000002107	Celf2	1	lps	6	0	8.31558	0.62157	1.15152	2.30784	0.32534	0.974691	2.5143	TRUE	1		Cflar
ENSMUSG00000002107	Celf2	2	unst	0	0	12.0738	1.329	2.1406	1.55958	2.18139	138.039	86.6562	FALSE	1		Fgd4
ENSMUSG00000002107	Celf2	2	lps	2	0	13.1106	0.949579	1.44341	2.08904	2.15704	999.489	454.49	FALSE	1		Myo1e
ENSMUSG00000002107	Celf2	2	pic	2	0	11.6207	1.51079	3.27486	1.604	0.597917	1.35241	4.95676	TRUE	1		Daglb
ENSMUSG00000002107	Celf2	2	lps	4	0	6.47192	0.33776	0.408785	2.67129	1.87774	500.775	99.0948	FALSE	1		Nceh1
ENSMUSG00000002107	Celf2	2	pic	4	0	11.8615	1.4789	2.35152	1.52821	2.75481	356.336	195.52	FALSE	1		Lrrc8c
ENSMUSG00000002107	Celf2	2	lps	6	0	4.70841	0.197401	0.241309	3.40715	0.937975	146.129	35.2874	FALSE	1		Nicn1
ENSMUSG00000002107	Celf2	2	pic	6	0	10.1579	1.39692	1.85963	1.39372	4.64413	91.1751	29.2946	FALSE	1		Tns1
ENSMUSG00000002107	Celf2	3	unst	0	0	10.3866	1.27538	1.66407	1.56311	4.89885	110.372	30.6969	FALSE	1		Cog7
ENSMUSG00000002107	Celf2	3	lps	2	0	11.1993	0.838372	1.00804	1.97081	6.5084	421.054	58.1708	FALSE	1		2001-03-01
ENSMUSG00000002107	Celf2	3	pic	2	0	11.7549	1.3478	1.88397	1.67434	3.94656	99.5316	36.0646	FALSE	1		Mtss1
ENSMUSG00000002107	Celf2	3	lps	4	0	6.05886	0.334547	0.416312	2.72502	1.76503	588.562	122.773	FALSE	1		Rab3d
ENSMUSG00000002107	Celf2	3	pic	4	0	9.85407	1.17273	1.54197	1.69055	5.23943	160.91	38.6523	FALSE	1		Whamm
ENSMUSG00000002107	Celf2	3	lps	6	0	2.9145	0.131909	0.133526	3.471	0.708775	4.07968	1	FALSE	1		Birc3
ENSMUSG00000002107	Celf2	3	pic	6	0	9.4492	1.36333	1.66511	1.52913	8.69979	616.518	100.593	FALSE	1		Hivep1
ENSMUSG00000002222	Rmnd5a	1	unst	0	0	7.48244	0.545764	1.01683	2.25451	0.115763	0.252878	1.74777	TRUE	1		Senp7
ENSMUSG00000002222	Rmnd5a	1	lps	2	0	8.52781	0.498244	0.849009	2.47318	0.435291	2.11431	3.00309	TRUE	1		Mef2d
ENSMUSG00000002222	Rmnd5a	1	pic	2	0	10.4518	0.455189	1.149	3.03238	0.0672745	0.3044	2.48186	TRUE	1		A230050P20Rik
ENSMUSG00000002222	Rmnd5a	1	lps	4	0	11.2612	0.252607	0.440021	5.16037	0.438453	54.8428	33.9785	FALSE	1		Bach1
ENSMUSG00000002222	Rmnd5a	1	pic	4	0	9.1245	0.170281	0.452636	6.15778	0.086467	12.5145	24.8215	TRUE	1		Cpd
ENSMUSG00000002222	Rmnd5a	1	lps	6	0	5.01423	0.143842	0.233958	4.22739	0.0905704	0.723825	1.38351	TRUE	1		Ednrb
ENSMUSG00000002222	Rmnd5a	2	unst	0	0	9.52947	0.444209	0.688766	2.80897	1.17096	1000	389.282	FALSE	1		Shb
ENSMUSG00000002222	Rmnd5a	2	lps	2	0	5.77253	0.249792	0.350475	3.09909	0.607294	55.5235	24.6642	FALSE	1		Sema3c
ENSMUSG00000002222	Rmnd5a	2	pic	2	0	7.64904	0.371451	0.721174	3.00078	0.153633	0.717182	2.12193	TRUE	1		Trp53inp1
ENSMUSG00000002222	Rmnd5a	2	lps	4	0	5.06552	0.192693	0.217763	3.24891	1.55773	67.785	9.86849	FALSE	1		Cdkn2c
ENSMUSG00000002222	Rmnd5a	2	pic	4	0	9.45603	0.409374	0.608262	2.97552	1.05266	779.711	319.264	FALSE	1		Cdc14a
ENSMUSG00000002222	Rmnd5a	2	lps	6	0	5.28468	0.163629	0.199955	3.92959	0.742523	83.3747	21.4671	FALSE	1		Mgat4a
ENSMUSG00000002222	Rmnd5a	2	pic	6	0	5.70897	0.350925	0.431283	2.38448	1.53824	504.828	123.724	FALSE	1		Dnmt1
ENSMUSG00000002222	Rmnd5a	3	unst	0	0	10.7104	0.35311	0.480687	3.45761	1.33363	1000	284.113	FALSE	1		Cenpa
ENSMUSG00000002222	Rmnd5a	3	lps	2	0	4.9147	0.21416	0.2655	3.16414	0.980843	66.8825	16.3102	FALSE	1		Mgat5
ENSMUSG00000002222	Rmnd5a	3	pic	2	0	7.33467	0.304651	0.424346	3.08228	0.856683	45.3403	17.4123	FALSE	1		Pygb
ENSMUSG00000002222	Rmnd5a	3	lps	4	0	5.00146	0.148517	0.180715	4.01953	0.689539	118.603	29.4567	FALSE	1		Rasgef1b
ENSMUSG00000002222	Rmnd5a	3	pic	4	0	4.0127	0.219264	0.274281	3.03057	0.894643	12.8779	3.71994	FALSE	1		Gyg
ENSMUSG00000002222	Rmnd5a	3	lps	6	0	2.94093	0.116007	0.120627	3.9779	0.415165	4.95084	1.62794	FALSE	1		Fam198b
ENSMUSG00000002222	Rmnd5a	3	pic	6	0	3.98478	0.320932	0.316003	2.05377	11.0737	19.4092	1	FALSE	1		Phf14
ENSMUSG00000002227	Mov10	1	unst	0	0	3.63965	0.0521353	0.103641	7.36808	0.049001	219.153	216.63	FALSE	1		Vash2
ENSMUSG00000002227	Mov10	1	lps	2	0	3.30126	0.0734098	0.117435	5.51736	0.09197	169.93	148.6	FALSE	1		Hs2st1
ENSMUSG00000002227	Mov10	1	pic	2	0	6.10733	0.16501	0.398354	4.72044	0.0264099	0.322398	2.16136	TRUE	1		Aida
ENSMUSG00000002227	Mov10	1	lps	4	0	8.06663	0.346899	0.450784	2.81595	1.20734	441.967	134.501	FALSE	1		Myo7a
ENSMUSG00000002227	Mov10	1	pic	4	0	17.561	0.621915	1.81887	3.53035	0.259433	29.4222	70.9122	TRUE	1		Col4a1
ENSMUSG00000002227	Mov10	1	lps	6	0	8.50999	0.634413	1.05242	2.1037	0.551612	2.00084	3.0428	TRUE	1		Zdhhc14
ENSMUSG00000002227	Mov10	2	unst	0	0	2.48873	0.0276995	0.0382907	8.02715	0.0497902	154.233	92.2501	FALSE	1		Clcf1
ENSMUSG00000002227	Mov10	2	lps	2	0	3.32885	0.033102	0.042709	7.57429	0.0714623	1.94451	1	FALSE	1		Mreg
ENSMUSG00000002227	Mov10	2	pic	2	0	3.41956	0.0227324	0.0387135	10.0944	0.0197322	193.251	240.624	TRUE	1		Gnpda2
ENSMUSG00000002227	Mov10	2	lps	4	0	3.26246	0.116534	0.112214	3.49225	2.42128	91.2539	5.3339	FALSE	1		Mov10
ENSMUSG00000002227	Mov10	2	pic	4	0	3.90828	0.0443568	0.062536	7.52574	0.0966188	101.522	52.1228	FALSE	1		Tex2
ENSMUSG00000002227	Mov10	2	lps	6	0	3.79416	0.137195	0.153626	3.73974	0.496052	2.54291	1	FALSE	1		2008-03-01
ENSMUSG00000002227	Mov10	2	pic	6	0	4.05893	0.0708735	0.0849507	5.10576	0.306323	18.8671	4.87207	FALSE	1		Osbpl9
ENSMUSG00000002227	Mov10	3	unst	0	0	2.77354	0.031262	0.0377903	7.77665	0.105033	4.90596	1.70654	FALSE	1		Hcar2
ENSMUSG00000002227	Mov10	3	lps	2	0	2.9259	0.0364507	0.0388283	6.64526	0.240154	296.707	54.2627	FALSE	1		Slc25a37
ENSMUSG00000002227	Mov10	3	pic	2	0	2.41206	0.0342195	0.0390556	6.61117	0.164872	246.172	56.3002	FALSE	1		Lrrk2
ENSMUSG00000002227	Mov10	3	lps	4	0	3.79416	0.122737	0.124352	3.39268	1.71579	108.901	9.15269	FALSE	1		Slc37a2
ENSMUSG00000002227	Mov10	3	pic	4	0	4.66327	0.127813	0.146932	4.23037	0.794498	48.3977	9.18094	FALSE	1		Oas2
ENSMUSG00000002227	Mov10	3	lps	6	0	5.28164	0.22279	0.206081	3.01004	5.41251	254.307	11.2618	FALSE	1		Tst
ENSMUSG00000002227	Mov10	3	pic	6	0	3.67469	0.119835	0.134271	3.75488	0.944814	112.793	15.986	FALSE	1		Rab11fip1
ENSMUSG00000002289	Angptl4	1	unst	0	0	7.22476	0.0500227	0.104538	9.97125	0.0431654	54.5452	61.2612	TRUE	1		Dst
ENSMUSG00000002289	Angptl4	1	lps	2	0	4.50748	0.0333843	0.0574549	9.62265	0.0336579	2.94366	3.24335	TRUE	1		Ppp1cb
ENSMUSG00000002289	Angptl4	1	pic	2	0	3.9744	0.0182694	0.0358001	12.4224	0.0136839	283.183	363.956	TRUE	1		Ets2
ENSMUSG00000002289	Angptl4	1	lps	4	0	2.81098	0.0113838	0.0132316	13.1886	0.0360021	9.84314	3.50104	FALSE	1		Svil
ENSMUSG00000002289	Angptl4	1	pic	4	0	3.12342	0.0137654	0.0257643	13.4879	0.0105207	780.267	1020.25	TRUE	1		Por
ENSMUSG00000002289	Angptl4	1	lps	6	0	2.39128	0.00610528	0.010208	19.0427	0.00778378	422.904	351.398	FALSE	1		Irf2bpl
ENSMUSG00000002289	Angptl4	2	unst	0	0	5.37775	0.0742149	0.105791	5.84953	0.116366	1.98574	1.45265	FALSE	1		Gng2
ENSMUSG00000002289	Angptl4	2	lps	2	0	1.74329	0.00285961	0.00292346	20.6866	0.0229033	806.128	114.039	FALSE	1		Rnf144a
ENSMUSG00000002289	Angptl4	2	pic	2	0	5.51602	0.0488228	0.098042	8.33272	0.0210009	0.838246	2.03172	TRUE	1		Oxnad1
ENSMUSG00000002289	Angptl4	2	lps	4	0	0.913998	0.000879683	0.000664702	30.3762	0.84612	695.207	1	FALSE	1		Aamdc
ENSMUSG00000002289	Angptl4	2	pic	4	0	3.42724	0.0507202	0.0682826	6.46616	0.108195	120.183	62.7512	FALSE	1		Haus4
ENSMUSG00000002289	Angptl4	2	lps	6	0	1.86578	0.00451731	0.00456363	17.783	0.0407876	516.42	70.1074	FALSE	1		Itga6
ENSMUSG00000002289	Angptl4	2	pic	6	0	3.05197	0.0506761	0.0573343	5.45824	0.33361	183.924	30.4501	FALSE	1		Actr8
ENSMUSG00000002289	Angptl4	3	unst	0	0	3.94361	0.0951025	0.108631	4.26235	0.001	627.672	1	FALSE	1		Tfec
ENSMUSG00000002289	Angptl4	3	lps	2	0	1.33757	0.00255942	0.0020732	19.7896	0.001	691.754	1	FALSE	1		Zer1
ENSMUSG00000002289	Angptl4	3	pic	2	0	3.57154	0.0807846	0.0873278	4.24528	0.324786	3.17374	1	FALSE	1		Rcor3
ENSMUSG00000002289	Angptl4	3	lps	4	0	1.4083	0.00243124	0.00220549	20.6313	0.001	770.813	1	FALSE	1		Fnbp1l
ENSMUSG00000002289	Angptl4	3	pic	4	0	2.19583	0.0320622	0.0319579	6.53535	0.475108	41.9573	3.4376	FALSE	1		Hivep2
ENSMUSG00000002289	Angptl4	3	lps	6	0	0.666158	0.00144197	0.000776032	19.8424	0.431788	312.748	1	FALSE	1		Impact
ENSMUSG00000002289	Angptl4	3	pic	6	0	2.33983	0.0693365	0.0628729	4.11007	40.1869	437.219	1	FALSE	1		Timeless
ENSMUSG00000002307	Daxx	1	unst	0	0	7.85341	0.256776	0.551592	4.13555	0.124705	1.38949	3.14886	TRUE	1		Aldh4a1
ENSMUSG00000002307	Daxx	1	lps	2	0	8.38152	0.593598	1.01058	2.31102	0.523512	2.01108	2.93033	TRUE	1		Klf3
ENSMUSG00000002307	Daxx	1	pic	2	0	19.8634	1.69158	4.8461	1.98675	0.377672	0.923239	5.75548	TRUE	1		Fam168a
ENSMUSG00000002307	Daxx	1	lps	4	0	15.2836	1.90958	2.88366	1.3756	3.51228	51.7273	29.9667	FALSE	1		Sipa1l2
ENSMUSG00000002307	Daxx	1	pic	4	0	22.3076	2.93299	8.84211	1.40566	0.383973	0.434348	6.19597	TRUE	1		Dstyk
ENSMUSG00000002307	Daxx	1	lps	6	0	12.3547	1.66285	2.89863	1.38941	1.2534	2.83634	5.45088	TRUE	1		Rassf2
ENSMUSG00000002307	Daxx	2	unst	0	0	4.17073	0.206327	0.269227	2.98462	0.276267	0.959632	1	FALSE	1		Ppp2r5c
ENSMUSG00000002307	Daxx	2	lps	2	0	7.89741	0.326291	0.4745	3.032	0.785341	989.296	438.232	FALSE	1		L2hgdh
ENSMUSG00000002307	Daxx	2	pic	2	0	4.96531	0.182797	0.32545	3.89018	0.0732724	0.495323	1.43675	TRUE	1		Kifap3
ENSMUSG00000002307	Daxx	2	lps	4	0	9.70445	0.634511	0.800489	2.13455	3.40078	473.742	95.1428	FALSE	1		Epb41
ENSMUSG00000002307	Daxx	2	pic	4	0	6.15659	0.280936	0.411409	3.05951	0.652179	35.5055	16.4414	FALSE	1		Vsir
ENSMUSG00000002307	Daxx	2	lps	6	0	5.90651	0.441417	0.530604	2.47706	3.07218	309.458	49.1428	FALSE	1		Fbxo4
ENSMUSG00000002307	Daxx	2	pic	6	0	7.04151	0.374111	0.534837	2.76325	0.976116	793.297	323.637	FALSE	1		Osmr
ENSMUSG00000002307	Daxx	3	unst	0	0	3.82027	0.185323	0.193327	2.70345	1.86039	9.47726	1.25786	FALSE	1		Il17ra
ENSMUSG00000002307	Daxx	3	lps	2	0	5.62271	0.374825	0.456397	2.30488	1.88564	383.103	84.2118	FALSE	1		Lpcat2
ENSMUSG00000002307	Daxx	3	pic	2	0	5.16841	0.218657	0.263739	3.11234	1.10388	50.385	11.1375	FALSE	1		Ubxn2b
ENSMUSG00000002307	Daxx	3	lps	4	0	8.38535	0.757468	1.05536	2.01073	2.73198	613.678	178.992	FALSE	1		Stk38l
ENSMUSG00000002307	Daxx	3	pic	4	0	7.69401	0.936037	1.28144	1.59663	3.06667	185.503	59.5185	FALSE	1		Rel
ENSMUSG00000002307	Daxx	3	lps	6	0	5.31535	0.595212	0.606485	1.97327	10.9996	184.139	11.0376	FALSE	1		Pcyt1a
ENSMUSG00000002307	Daxx	3	pic	6	0	5.84994	0.57668	0.721949	2.06035	3.1096	297.896	60.0722	FALSE	1		Pip5k1a
ENSMUSG00000002325	Irf9	1	unst	0	0	7.96262	0.326396	0.681666	3.48701	0.108248	0.617514	2.20566	TRUE	1		Wdr6
ENSMUSG00000002325	Irf9	1	lps	2	0	5.84061	0.403362	0.63825	2.57047	0.421011	2.14688	2.5794	TRUE	1		Rhbdf2
ENSMUSG00000002325	Irf9	1	pic	2	0	13.4985	0.694469	1.79379	2.71342	0.15972	0.582624	3.08796	TRUE	1		Arhgef3
ENSMUSG00000002325	Irf9	1	lps	4	0	5.39835	0.520414	0.651676	1.80125	0.374373	0.316085	1	FALSE	1		Psma6
ENSMUSG00000002325	Irf9	1	pic	4	0	18.1766	0.880802	2.84687	3.19134	0.322482	27.8993	76.846	TRUE	1		Rab31
ENSMUSG00000002325	Irf9	1	lps	6	0	8.30177	0.565129	1.02724	2.61519	0.681889	33.9671	29.6864	FALSE	1		Arhgef6
ENSMUSG00000002325	Irf9	2	unst	0	0	8.44591	0.173512	0.267141	4.24539	0.281953	13.9026	9.34512	FALSE	1		Tesk2
ENSMUSG00000002325	Irf9	2	lps	2	0	4.58107	0.250731	0.322669	2.75756	0.605806	3.01801	1.58649	FALSE	1		Nckap5l
ENSMUSG00000002325	Irf9	2	pic	2	0	7.34349	0.176992	0.344409	4.40038	0.0869338	0.966663	2.17054	TRUE	1		Crot
ENSMUSG00000002325	Irf9	2	lps	4	0	4.72826	0.332112	0.332896	2.20661	32.5483	437.475	5.38045	FALSE	1		Slamf7
ENSMUSG00000002325	Irf9	2	pic	4	0	5.39994	0.262342	0.367509	2.98846	0.635317	28.36	12.7786	FALSE	1		Ide
ENSMUSG00000002325	Irf9	2	lps	6	0	4.77218	0.316164	0.321528	2.35774	11.845	272.812	8.53434	FALSE	1		Lad1
ENSMUSG00000002325	Irf9	2	pic	6	0	6.97538	0.324183	0.413979	2.59644	1.25557	503.132	136.656	FALSE	1		Stx11
ENSMUSG00000002325	Irf9	3	unst	0	0	4.2077	0.171186	0.200715	3.2775	0.001	617.056	1	FALSE	1		Lmna
ENSMUSG00000002325	Irf9	3	lps	2	0	4.91787	0.281719	0.292649	2.32577	5.11612	19.6269	1.52767	FALSE	1		Aqp3
ENSMUSG00000002325	Irf9	3	pic	2	0	5.6237	0.224729	0.267262	2.97698	1.14324	48.9923	10.7419	FALSE	1		Rgs10
ENSMUSG00000002325	Irf9	3	lps	4	0	6.57331	0.332491	0.353617	2.3554	6.08404	462.03	28.3743	FALSE	1		Plscr4
ENSMUSG00000002325	Irf9	3	pic	4	0	5.12169	0.450047	0.482766	1.89509	9.45121	179.844	9.80735	FALSE	1		Bmp1
ENSMUSG00000002325	Irf9	3	lps	6	0	3.78945	0.341793	0.271828	1.80337	166.537	448.163	1.35653	FALSE	1		Mylip
ENSMUSG00000002325	Irf9	3	pic	6	0	7.58047	0.400404	0.458744	2.77506	4.69596	682.18	64.4785	FALSE	1		Il6st
ENSMUSG00000002409	Dyrk1b	1	unst	0	0	3.94191	0.057315	0.107991	6.76819	0.001	462.362	1	FALSE	1		C2cd2
ENSMUSG00000002409	Dyrk1b	1	lps	2	0	2.38506	0.013503	0.0158634	11.3122	0.0839535	185.613	30.5625	FALSE	1		Mtmr7
ENSMUSG00000002409	Dyrk1b	1	pic	2	0	5.38091	0.0182167	0.0392866	14.9311	0.00820897	1.08826	2.38747	TRUE	1		Rfx1
ENSMUSG00000002409	Dyrk1b	1	lps	4	0	1.89473	0.00795614	0.0080426	13.2374	0.0427237	865.476	179.808	FALSE	1		Spaca6
ENSMUSG00000002409	Dyrk1b	1	pic	4	0	7.64053	0.0286681	0.0825809	16.0375	0.014691	23.6122	47.857	TRUE	1		Tns3
ENSMUSG00000002409	Dyrk1b	1	lps	6	0	3.07107	0.0197883	0.0309805	10.6626	0.0634308	148.179	46.8199	FALSE	1		0610040J01Rik
ENSMUSG00000002409	Dyrk1b	2	unst	0	0	3.14703	0.0485354	0.0618529	6.19593	0.153571	102.21	35.4159	FALSE	1		Mki67
ENSMUSG00000002409	Dyrk1b	2	lps	2	0	3.08971	0.0142205	0.0197838	12.4994	0.0300146	5.48308	2.84862	FALSE	1		Slc8b1
ENSMUSG00000002409	Dyrk1b	2	pic	2	0	3.84835	0.0265655	0.0513547	10.6996	0.0167492	1.80647	2.95187	TRUE	1		Ehd1
ENSMUSG00000002409	Dyrk1b	2	lps	4	0	2.28796	0.012687	0.0110988	10.2081	0.26299	287.232	17.3078	FALSE	1		Rcl1
ENSMUSG00000002409	Dyrk1b	2	pic	4	0	3.65709	0.0357627	0.0454095	7.79608	0.120214	112.265	38.1494	FALSE	1		Vars2
ENSMUSG00000002409	Dyrk1b	2	lps	6	0	1.62978	0.0137944	0.0108379	8.47922	0.534032	201.054	6.92447	FALSE	1		Xpo7
ENSMUSG00000002409	Dyrk1b	2	pic	6	0	2.13096	0.0301287	0.0323536	6.65787	0.213606	271.902	42.6889	FALSE	1		Col18a1
ENSMUSG00000002409	Dyrk1b	3	unst	0	0	4.38745	0.0514273	0.0602596	6.66092	0.344824	199.695	32.9982	FALSE	1		Pdk2
ENSMUSG00000002409	Dyrk1b	3	lps	2	0	1.58935	0.01166	0.0101381	9.2589	0.482499	169.662	5.11858	FALSE	1		Slco3a1
ENSMUSG00000002409	Dyrk1b	3	pic	2	0	3.9952	0.037596	0.0430824	7.31735	0.001	598.77	1	FALSE	1		Rwdd2a
ENSMUSG00000002409	Dyrk1b	3	lps	4	0	2.49891	0.0105431	0.0107206	11.8475	0.15674	222.872	17.6729	FALSE	1		Tbc1d5
ENSMUSG00000002409	Dyrk1b	3	pic	4	0	1.93884	0.0242754	0.0270128	7.70555	0.0887562	111.514	36.8093	FALSE	1		Foxo3
ENSMUSG00000002409	Dyrk1b	3	lps	6	0	2.37393	0.0115636	0.0109988	12.7675	0.131224	152.77	15.2352	FALSE	1		Kremen1
ENSMUSG00000002409	Dyrk1b	3	pic	6	0	2.28511	0.0325302	0.0311442	6.20364	0.643793	75.45	4.64234	FALSE	1		Cers5
ENSMUSG00000002578	Ikzf4	1	unst	0	0	1.94708	0.00594861	0.00819755	16.386	0.0254862	486.064	99.0442	FALSE	1		Ctns
ENSMUSG00000002578	Ikzf4	1	lps	2	0	2.76684	0.0142829	0.019617	11.5363	0.0318291	105.036	49.4802	FALSE	1		Appl2
ENSMUSG00000002578	Ikzf4	1	pic	2	0	3.29059	0.0112728	0.0222294	15.5712	0.178695	300.384	24.8129	FALSE	1		Sh3bp5
ENSMUSG00000002578	Ikzf4	1	lps	4	0	3.9952	0.0137878	0.0192098	15.5633	0.0408832	247.018	86.8544	FALSE	1		Cd247
ENSMUSG00000002578	Ikzf4	1	pic	4	0	2.53066	0.00740508	0.0107633	16.0656	0.0549079	567.791	68.1515	FALSE	1		Plcg1
ENSMUSG00000002578	Ikzf4	1	lps	6	0	3.61809	0.0139392	0.0255316	14.342	0.001	0.0641831	1	FALSE	1		Flnb
ENSMUSG00000002578	Ikzf4	2	unst	0	0	7.32587	0.00795931	0.0311781	30.6264	0.0015405	0.998099	5.14252	FALSE	1		Lcp2
ENSMUSG00000002578	Ikzf4	2	lps	2	0	3.77579	0.0355995	0.0604786	8.81065	0.0296952	1.38203	1.8267	TRUE	1		Peli2
ENSMUSG00000002578	Ikzf4	2	pic	2	0	2.63171	0.00288726	0.00462733	27.612	0.001	724.744	1	FALSE	1		Clec1a
ENSMUSG00000002578	Ikzf4	2	lps	4	0	4.61176	0.0383126	0.0537058	9.24496	0.0941952	170.433	80.1094	FALSE	1		Zmiz1
ENSMUSG00000002578	Ikzf4	2	pic	4	0	3.82825	0.00723334	0.0129785	21.7011	0.00892598	15.1033	12.7784	FALSE	1		P2rx7
ENSMUSG00000002578	Ikzf4	2	lps	6	0	2.81993	0.0243942	0.0295909	8.88358	0.0627994	2.2373	1	FALSE	1		Scimp
ENSMUSG00000002578	Ikzf4	2	pic	6	0	1.0949	0.0020743	0.00175656	20.7675	1.67211	660.711	1	FALSE	1		Fam214a
ENSMUSG00000002578	Ikzf4	3	unst	0	0	1.81406	0.00349531	0.00390207	19.7244	0.0764294	259.329	14.4398	FALSE	1		Tec
ENSMUSG00000002578	Ikzf4	3	lps	2	0	2.9485	0.015426	0.0174719	10.8881	0.0714842	8.13366	2.0647	FALSE	1		Slamf6
ENSMUSG00000002578	Ikzf4	3	pic	2	0	2.05036	0.0020902	0.00254575	30.4514	0.001	603.885	1	FALSE	1		Csgalnact2
ENSMUSG00000002578	Ikzf4	3	lps	4	0	3.64806	0.02198	0.0271961	10.2575	0.0758566	110.238	38.6525	FALSE	1		Cebpa
ENSMUSG00000002578	Ikzf4	3	pic	4	0	4.65498	0.00475497	0.0169455	33.2659	0.001	0.674351	4.24191	FALSE	1		Zfp395
ENSMUSG00000002578	Ikzf4	3	lps	6	0	5.94677	0.0240576	0.0443208	18.0669	0.0489814	133.881	58.0824	FALSE	1		Gfod1
ENSMUSG00000002578	Ikzf4	3	pic	6	0	0.536107	0.000334231	0.000179184	40.0124	0.219529	351.375	1	FALSE	1		Gcnt1
ENSMUSG00000002602	Axl	1	unst	0	0	13.8264	0.229116	0.659974	5.71424	0.0917423	12.5454	32.1759	TRUE	1		Inpp5d
ENSMUSG00000002602	Axl	1	lps	2	0	8.07848	0.30842	0.662345	3.86313	0.229031	7.10758	10.0964	TRUE	1		Slamf1
ENSMUSG00000002602	Axl	1	pic	2	0	14.3253	0.542643	1.90032	3.78797	0.097267	0.877693	5.36927	TRUE	1		Cntrob
ENSMUSG00000002602	Axl	1	lps	4	0	10.0202	0.757241	1.48419	2.36547	0.743393	29.0976	31.076	TRUE	1		Ivd
ENSMUSG00000002602	Axl	1	pic	4	0	27.8168	1.34769	5.87066	2.97636	0.290175	9.59478	45.714	TRUE	1		Slc39a14
ENSMUSG00000002602	Axl	1	lps	6	0	16.2429	1.0703	3.50691	2.75852	0.371121	4.94672	15.4796	TRUE	1		Fam216a
ENSMUSG00000002602	Axl	2	unst	0	0	10.5681	0.20738	0.480628	4.95684	0.133804	7.15373	11.8158	TRUE	1		Cipc
ENSMUSG00000002602	Axl	2	lps	2	0	8.48128	0.171356	0.312741	5.05598	0.229781	336.573	264.939	FALSE	1		Slc29a3
ENSMUSG00000002602	Axl	2	pic	2	0	9.77173	0.175224	0.473591	5.80286	0.0502121	0.939983	3.51249	TRUE	1		Ypel4
ENSMUSG00000002602	Axl	2	lps	4	0	8.53576	0.357824	0.646614	3.47073	0.518059	785.233	584.94	FALSE	1		Kat6b
ENSMUSG00000002602	Axl	2	pic	4	0	6.12039	0.20016	0.423292	4.44546	0.126306	2.22296	3.90037	TRUE	1		Lyst
ENSMUSG00000002602	Axl	2	lps	6	0	8.25811	0.384655	0.742479	3.09492	0.347525	6.22944	7.66603	TRUE	1		Grk4
ENSMUSG00000002602	Axl	2	pic	6	0	9.80048	0.229657	0.542591	4.86196	0.160151	10.9987	16.7993	TRUE	1		1700017B05Rik
ENSMUSG00000002602	Axl	3	unst	0	0	7.6183	0.358169	0.691335	3.25099	0.360935	7.26042	8.00096	TRUE	1		Raph1
ENSMUSG00000002602	Axl	3	lps	2	0	6.9349	0.340094	0.572066	3.0585	0.503638	19.9427	14.732	FALSE	1		Tank
ENSMUSG00000002602	Axl	3	pic	2	0	12.8365	0.39795	0.880137	4.11215	0.549173	936.024	788.131	FALSE	1		Chd3
ENSMUSG00000002602	Axl	3	lps	4	0	11.5995	0.582447	1.043	2.51989	0.760353	116.661	94.2431	FALSE	1		Wdr45
ENSMUSG00000002602	Axl	3	pic	4	0	8.13443	0.561595	1.1674	2.85987	0.58492	78.2525	78.7809	TRUE	1		Rragd
ENSMUSG00000002602	Axl	3	lps	6	0	10.1075	0.815691	1.28887	2.11623	1.52151	394.741	215.885	FALSE	1		Jmy
ENSMUSG00000002602	Axl	3	pic	6	0	9.0307	0.613958	1.33016	2.79078	0.558939	21.4824	25.2771	TRUE	1		Wdhd1
ENSMUSG00000002699	Lcp2	1	unst	0	0	11.1267	0.23678	0.50044	4.56032	0.165001	26.933	38.9849	TRUE	1		Lpar6
ENSMUSG00000002699	Lcp2	1	lps	2	0	12.6691	1.51793	2.86688	1.73416	1.66261	79.1611	74.3461	FALSE	1		Pdp1
ENSMUSG00000002699	Lcp2	1	pic	2	0	16.6488	2.1547	5.49143	1.33751	0.203708	0.179419	4.02478	TRUE	1		Shtn1
ENSMUSG00000002699	Lcp2	1	lps	4	0	16.3541	2.29572	3.43227	1.20383	3.90343	32.7479	21.5649	FALSE	1		Adora2b
ENSMUSG00000002699	Lcp2	1	pic	4	0	24.6761	1.23989	3.8812	2.92306	0.487351	319.91	814.238	TRUE	1		Sertad2
ENSMUSG00000002699	Lcp2	1	lps	6	0	13.3786	1.92007	3.81907	1.40023	0.877892	1.44364	5.10246	TRUE	1		Fgd6
ENSMUSG00000002699	Lcp2	2	unst	0	0	6.60252	0.124176	0.18712	5.04303	0.222219	316.391	192.988	FALSE	1		Magohb
ENSMUSG00000002699	Lcp2	2	lps	2	0	11.2302	0.879313	1.28129	2.01078	2.28193	755.281	301.367	FALSE	1		Rreb1
ENSMUSG00000002699	Lcp2	2	pic	2	0	7.91789	0.16227	0.320226	4.77058	0.055675	0.492859	1.60683	TRUE	1		Pde4b
ENSMUSG00000002699	Lcp2	2	lps	4	0	10.8442	1.47228	1.86075	1.40869	6.53945	113.559	27.6858	FALSE	1		Xpc
ENSMUSG00000002699	Lcp2	2	pic	4	0	7.23237	0.184451	0.297898	4.50774	0.325302	88.2025	53.7759	FALSE	1		Cdc14b
ENSMUSG00000002699	Lcp2	2	lps	6	0	8.96599	1.08307	1.42229	1.64283	4.65671	329.731	80.3216	FALSE	1		Tfdp2
ENSMUSG00000002699	Lcp2	2	pic	6	0	4.44277	0.192029	0.250445	3.18711	0.301837	1.19345	1	FALSE	1		Ifi35
ENSMUSG00000002699	Lcp2	3	unst	0	0	3.26188	0.105445	0.12304	4.03603	0.001	626.535	1	FALSE	1		Klhl21
ENSMUSG00000002699	Lcp2	3	lps	2	0	10.0795	1.04581	1.47459	1.92924	3.5121	584.035	180.739	FALSE	1		Rapgef3
ENSMUSG00000002699	Lcp2	3	pic	2	0	4.54189	0.144535	0.194736	3.86327	0.419845	98.2728	35.7724	FALSE	1		Tbc1d14
ENSMUSG00000002699	Lcp2	3	lps	4	0	8.74698	1.43221	1.74266	1.28532	8.15428	121.117	23.2334	FALSE	1		Sh3d19
ENSMUSG00000002699	Lcp2	3	pic	4	0	5.8621	0.352062	0.448211	2.6497	1.53718	228.858	57.6901	FALSE	1		Cdt1
ENSMUSG00000002699	Lcp2	3	lps	6	0	8.10947	1.09149	1.12812	1.52525	18.3475	170.82	11.4669	FALSE	1		Slc36a1
ENSMUSG00000002699	Lcp2	3	pic	6	0	4.84087	0.187147	0.237046	3.58268	0.729095	85.6408	24.822	FALSE	1		Acadm
ENSMUSG00000002847	Pla1a	1	unst	0	0	1.67569	0.00262314	0.00380868	24.3376	0.001	0.41215	1.17012	FALSE	1		Sgsm2
ENSMUSG00000002847	Pla1a	1	lps	2	0	3.33977	0.0127105	0.0192695	13.5324	0.0203861	507.27	334.666	FALSE	1		Ppp1r13b
ENSMUSG00000002847	Pla1a	1	pic	2	0	3.20651	0.0162817	0.0325764	12.7337	0.00441893	952.5	10000	TRUE	1		Ezr
ENSMUSG00000002847	Pla1a	1	lps	4	0	3.83209	0.0268283	0.0361877	9.79736	0.0789736	159.274	55.3722	FALSE	1		Pgm2l1
ENSMUSG00000002847	Pla1a	1	pic	4	0	10.6647	0.134074	0.491852	7.6803	0.0335696	2.27615	9.29971	TRUE	1		Acox3
ENSMUSG00000002847	Pla1a	1	lps	6	0	3.56459	0.0359835	0.059383	8.80113	0.0323325	1.32568	1.65258	TRUE	1		Rere
ENSMUSG00000002847	Pla1a	2	unst	0	0	2.96568	0.00104125	0.00263763	55.3963	0.00129554	742.31	426.607	FALSE	1		Ulk2
ENSMUSG00000002847	Pla1a	2	lps	2	0	2.21067	0.00671353	0.00718819	15.2317	0.001	938.629	1	FALSE	1		Polk
ENSMUSG00000002847	Pla1a	2	pic	2	0	1.1115	0.000334588	0.000371899	57.61	0.001	725.152	1	FALSE	1		Peo1
ENSMUSG00000002847	Pla1a	2	lps	4	0	2.88354	0.00900774	0.0112345	16.6377	0.0394485	714.039	164.703	FALSE	1		Cdkn2aipnl
ENSMUSG00000002847	Pla1a	2	pic	4	0	0.814963	0.000528611	0.000386446	37.7972	0.435242	590.476	1	FALSE	1		Ankrd13d
ENSMUSG00000002847	Pla1a	2	lps	6	0	2.32867	0.0120566	0.012614	12.2519	0.0608326	288.481	64.7086	FALSE	1		Lpxn
ENSMUSG00000002847	Pla1a	2	pic	6	0	1.14127	0.00041127	0.00046935	52.6534	0.220507	611.187	1	FALSE	1		Inpp5f
ENSMUSG00000002847	Pla1a	3	unst	0	0	0.690354	0.000235134	0.00016233	54.1553	0.224384	658.084	1	FALSE	1		2009-09-01
ENSMUSG00000002847	Pla1a	3	lps	2	0	2.57911	0.00760028	0.00805123	15.1404	0.0631283	862.138	125.109	FALSE	1		Pdgfrl
ENSMUSG00000002847	Pla1a	3	pic	2	0	0.786892	0.000285106	0.000224337	52.5107	0.214496	591.626	1	FALSE	1		Nr2c2
ENSMUSG00000002847	Pla1a	3	lps	4	0	1.78786	0.00730414	0.00675072	12.6937	0.144837	270.208	16.3786	FALSE	1		Slc25a24
ENSMUSG00000002847	Pla1a	3	pic	4	0	0.643238	0.000458473	0.000294907	37.4168	0.224446	314.179	1	FALSE	1		Sacs
ENSMUSG00000002847	Pla1a	3	lps	6	0	1.22057	0.0142389	0.00944552	7.57449	13.9638	1000	1	FALSE	1		Madd
ENSMUSG00000002847	Pla1a	3	pic	6	0	1.2901	0.00203294	0.00224584	23.687	0.73204	390.17	1	FALSE	1		Man1c1
ENSMUSG00000002870	Mcm2	1	unst	0	0	3.89002	0.0272843	0.059459	10.6257	0.0535846	531.55	191.665	FALSE	1		Dennd4a
ENSMUSG00000002870	Mcm2	1	lps	2	0	2.98016	0.0258386	0.0398446	8.90674	0.0475882	257.254	134.427	FALSE	1		Gpn3
ENSMUSG00000002870	Mcm2	1	pic	2	0	7.77014	0.0234781	0.0620358	16.8824	0.0132631	59.0047	101.522	TRUE	1		Atad2
ENSMUSG00000002870	Mcm2	1	lps	4	0	1.79381	0.00510002	0.00506329	16.1571	0.144285	869.652	37.0046	FALSE	1		Man2a2
ENSMUSG00000002870	Mcm2	1	pic	4	0	2.53767	0.0111674	0.0182962	13.1606	0.00929958	334.469	418.518	TRUE	1		Creb3l2
ENSMUSG00000002870	Mcm2	1	lps	6	0	3.08971	0.00810585	0.0142598	18.1467	0.0202622	216.361	70.5507	FALSE	1		Dock2
ENSMUSG00000002870	Mcm2	2	unst	0	0	3.49656	0.0370471	0.051421	7.45882	0.0599975	1.51484	1	FALSE	1		Wipf1
ENSMUSG00000002870	Mcm2	2	lps	2	0	3.02743	0.0153618	0.0206462	11.7678	0.0273382	1.58998	1	FALSE	1		Nck1
ENSMUSG00000002870	Mcm2	2	pic	2	0	3.57154	0.0280511	0.0488174	9.71222	0.0146843	0.655795	1.30672	TRUE	1		Kif3a
ENSMUSG00000002870	Mcm2	2	lps	4	0	1.87764	0.0100036	0.00889711	10.9476	0.128585	263.59	24.9127	FALSE	1		Cmas
ENSMUSG00000002870	Mcm2	2	pic	4	0	3.36183	0.0331846	0.0427791	7.69646	0.103125	414.548	145.566	FALSE	1		Osgin2
ENSMUSG00000002870	Mcm2	2	lps	6	0	1.61285	0.0123673	0.0103899	9.42913	0.154973	242.935	25.8376	FALSE	1		Havcr2
ENSMUSG00000002870	Mcm2	2	pic	6	0	3.28234	0.0378397	0.0470158	6.93666	0.103136	2.4512	1	FALSE	1		Dusp16
ENSMUSG00000002870	Mcm2	3	unst	0	0	3.35937	0.0393175	0.0506743	7.2428	0.147541	16.8315	4.82132	FALSE	1		Ypel3
ENSMUSG00000002870	Mcm2	3	lps	2	0	1.94584	0.0136904	0.0136917	9.85543	0.137309	177.797	19.8253	FALSE	1		Dcun1d3
ENSMUSG00000002870	Mcm2	3	pic	2	0	3.06798	0.0365558	0.043259	6.89531	0.106602	2.49622	1	FALSE	1		Cnnm3
ENSMUSG00000002870	Mcm2	3	lps	4	0	1.61143	0.00530523	0.00489119	14.3579	0.0690167	978.899	88.2464	FALSE	1		Deptor
ENSMUSG00000002870	Mcm2	3	pic	4	0	3.57293	0.0401915	0.0595786	8.58426	0.0975215	111.831	51.2977	FALSE	1		Rasa3
ENSMUSG00000002870	Mcm2	3	lps	6	0	1.24251	0.0140369	0.00913879	7.32842	13.769	726.688	1	FALSE	1		Pla2g4a
ENSMUSG00000002870	Mcm2	3	pic	6	0	3.37857	0.045585	0.0575772	6.85978	0.110333	1.97082	1	FALSE	1		Rcbtb2
ENSMUSG00000002871	Tpra1	1	unst	0	0	7.44192	0.391587	0.787637	2.83894	0.104528	0.417404	1.96304	TRUE	1		Nipal3
ENSMUSG00000002871	Tpra1	1	lps	2	0	4.36862	0.169333	0.24359	3.3775	0.30877	28.7044	16.7238	FALSE	1		Kiz
ENSMUSG00000002871	Tpra1	1	pic	2	0	9.6229	0.229368	0.574083	4.53148	0.0446173	0.434806	2.45111	TRUE	1		Mad2l1
ENSMUSG00000002871	Tpra1	1	lps	4	0	3.39045	0.0422492	0.051427	6.45582	0.176933	177.016	45.1327	FALSE	1		Rhov
ENSMUSG00000002871	Tpra1	1	pic	4	0	8.60188	0.123095	0.350908	7.19962	0.0496693	3.67963	9.36832	TRUE	1		Scai
ENSMUSG00000002871	Tpra1	1	lps	6	0	4.15088	0.0396283	0.0655213	9.0272	0.0646798	14.3826	9.18573	FALSE	1		Steap1
ENSMUSG00000002871	Tpra1	2	unst	0	0	9.49654	0.428535	0.663235	3.01254	0.949368	994.138	469.228	FALSE	1		Fbxo21
ENSMUSG00000002871	Tpra1	2	lps	2	0	6.21295	0.158947	0.229634	4.07964	0.344983	10.9875	5.56449	FALSE	1		Zfp12
ENSMUSG00000002871	Tpra1	2	pic	2	0	8.5298	0.38152	0.725036	2.91772	0.115053	0.402416	1.73244	TRUE	1		E2f8
ENSMUSG00000002871	Tpra1	2	lps	4	0	4.64672	0.0862049	0.102664	5.34353	0.426168	166.406	39.8376	FALSE	1		2900026A02Rik
ENSMUSG00000002871	Tpra1	2	pic	4	0	9.32892	0.388463	0.549158	3.04131	1.13044	634.063	232.269	FALSE	1		Psen2
ENSMUSG00000002871	Tpra1	2	lps	6	0	3.68726	0.090427	0.10208	4.6051	0.494214	31.3293	6.75534	FALSE	1		Ppargc1b
ENSMUSG00000002871	Tpra1	2	pic	6	0	6.05219	0.335661	0.390391	2.30513	2.11333	424.577	72.3939	FALSE	1		Arfgef2
ENSMUSG00000002871	Tpra1	3	unst	0	0	7.6294	0.415128	0.51081	2.47075	2.11976	487.045	104.303	FALSE	1		Filip1l
ENSMUSG00000002871	Tpra1	3	lps	2	0	4.06073	0.153079	0.171873	3.45183	1.07638	154.522	25.0572	FALSE	1		Jmjd1c
ENSMUSG00000002871	Tpra1	3	pic	2	0	7.88608	0.385863	0.514684	2.88666	1.51001	520.245	142.191	FALSE	1		Ramp1
ENSMUSG00000002871	Tpra1	3	lps	4	0	3.10017	0.0662394	0.0737844	5.01065	0.310641	4.56699	1.20348	FALSE	1		Erp29
ENSMUSG00000002871	Tpra1	3	pic	4	0	3.84916	0.321802	0.347699	2.12883	2.55485	6.42083	1.26455	FALSE	1		Sec14l1
ENSMUSG00000002871	Tpra1	3	lps	6	0	2.60849	0.0832474	0.0694543	3.94575	4.65421	47.8815	1.07136	FALSE	1		Adi1
ENSMUSG00000002871	Tpra1	3	pic	6	0	4.77322	0.38256	0.387144	2.0405	16.2805	209.485	5.97407	FALSE	1		Npc1
ENSMUSG00000002885	Adgre5	1	unst	0	0	10.2091	0.567996	1.09829	2.52404	0.12757	0.284514	1.85602	TRUE	1		Manba
ENSMUSG00000002885	Adgre5	1	lps	2	0	6.05286	0.337382	0.500405	2.50473	0.198929	0.452544	1.14242	TRUE	1		Stxbp6
ENSMUSG00000002885	Adgre5	1	pic	2	0	8.18677	0.364344	0.861049	3.36595	0.0914961	0.588449	2.68647	TRUE	1		Mxd4
ENSMUSG00000002885	Adgre5	1	lps	4	0	4.77882	0.133446	0.174846	4.06375	0.371899	29.9304	11.7437	FALSE	1		Arhgap24
ENSMUSG00000002885	Adgre5	1	pic	4	0	10.5057	0.169937	0.412088	5.95299	0.151062	199.625	223.116	TRUE	1		Ampd3
ENSMUSG00000002885	Adgre5	1	lps	6	0	4.82666	0.10349	0.174111	5.23453	0.0854326	1.31404	1.83737	TRUE	1		Gas7
ENSMUSG00000002885	Adgre5	2	unst	0	0	10.3118	0.927907	1.4754	1.83273	1.60435	995.03	588.035	FALSE	1		Ttc7
ENSMUSG00000002885	Adgre5	2	lps	2	0	6.64442	0.390447	0.526098	2.33433	0.980461	10.7289	4.88073	FALSE	1		Tmx4
ENSMUSG00000002885	Adgre5	2	pic	2	0	10.673	0.89201	1.86956	2.06696	0.238938	0.470459	2.67189	TRUE	1		Atg7
ENSMUSG00000002885	Adgre5	2	lps	4	0	4.20422	0.165025	0.182943	3.43039	1.29569	76.0749	11.3155	FALSE	1		Cdk18
ENSMUSG00000002885	Adgre5	2	pic	4	0	7.67896	0.896442	1.31171	1.6797	1.95111	75.1394	36.4649	FALSE	1		Trim7
ENSMUSG00000002885	Adgre5	2	lps	6	0	4.0127	0.13551	0.158704	3.83202	0.001	452.704	1	FALSE	1		R3hdm1
ENSMUSG00000002885	Adgre5	2	pic	6	0	8.77701	0.837616	1.14388	1.71561	2.44432	435.665	154.757	FALSE	1		Dyrk2
ENSMUSG00000002885	Adgre5	3	unst	0	0	7.37898	0.721879	0.920355	1.82245	3.17112	446.347	107.427	FALSE	1		Adgre5
ENSMUSG00000002885	Adgre5	3	lps	2	0	7.14587	0.335167	0.399131	2.81685	2.2838	439.42	70.9805	FALSE	1		Slc27a6
ENSMUSG00000002885	Adgre5	3	pic	2	0	6.37176	0.675493	0.9263	1.81707	1.93431	174.968	63.8858	FALSE	1		Adcy7
ENSMUSG00000002885	Adgre5	3	lps	4	0	4.2959	0.108354	0.129239	4.25213	0.405069	5.35416	1.73721	FALSE	1		Calcrl
ENSMUSG00000002885	Adgre5	3	pic	4	0	5.67245	0.366915	0.476068	2.68671	1.5682	223.809	56.753	FALSE	1		Nek1
ENSMUSG00000002885	Adgre5	3	lps	6	0	2.72365	0.0826159	0.0677579	4.02837	1.46736	31.3814	2.14157	FALSE	1		Tmem144
ENSMUSG00000002885	Adgre5	3	pic	6	0	7.04828	0.625915	0.730834	1.95924	5.8663	212.272	25.1535	FALSE	1		Josd1
ENSMUSG00000002897	Il17ra	1	unst	0	0	5.17424	0.173266	0.334694	4.02786	0.0332145	0.234166	1.41629	TRUE	1		Rasgrp3
ENSMUSG00000002897	Il17ra	1	lps	2	0	10.0582	0.92549	1.52004	1.94523	1.38616	991.84	669.079	FALSE	1		Tecpr1
ENSMUSG00000002897	Il17ra	1	pic	2	0	12.0592	0.490624	1.21696	3.20227	0.0543238	0.192706	2.21858	TRUE	1		Ncapd2
ENSMUSG00000002897	Il17ra	1	lps	4	0	12.4369	1.1745	1.91516	1.70822	1.84131	237.398	155.076	FALSE	1		Angptl2
ENSMUSG00000002897	Il17ra	1	pic	4	0	11.3943	0.226798	0.644906	5.60596	0.100428	8.11252	18.3231	TRUE	1		Qser1
ENSMUSG00000002897	Il17ra	1	lps	6	0	13.6477	1.31116	2.61295	1.68751	0.585831	1.21037	4.05104	TRUE	1		Sfi1
ENSMUSG00000002897	Il17ra	2	unst	0	0	10.0047	0.187489	0.304121	4.87955	0.348669	148.826	85.5918	FALSE	1		Map3k10
ENSMUSG00000002897	Il17ra	2	lps	2	0	9.62964	0.758302	1.16337	1.99524	1.51457	271.379	140.819	FALSE	1		Armc2
ENSMUSG00000002897	Il17ra	2	pic	2	0	9.99745	0.205037	0.405863	4.74585	0.001	693.664	1	FALSE	1		Wdr60
ENSMUSG00000002897	Il17ra	2	lps	4	0	8.11837	0.709218	0.926606	1.97234	2.96259	448.9	115.008	FALSE	1		Wrb
ENSMUSG00000002897	Il17ra	2	pic	4	0	3.73613	0.174122	0.221442	3.36326	0.629149	63.8044	19.4466	FALSE	1		Mybpc3
ENSMUSG00000002897	Il17ra	2	lps	6	0	7.02329	0.665075	0.874479	1.99995	2.6137	281.054	76.3219	FALSE	1		Mical1
ENSMUSG00000002897	Il17ra	2	pic	6	0	3.61381	0.152944	0.174523	3.20013	0.605184	3.65138	1.18873	FALSE	1		Tgm2
ENSMUSG00000002897	Il17ra	3	unst	0	0	3.68949	0.0943259	0.111834	4.61302	0.483543	36.1301	7.96958	FALSE	1		Col4a2
ENSMUSG00000002897	Il17ra	3	lps	2	0	9.90593	0.476495	0.720803	3.15881	1.46967	766.934	264.57	FALSE	1		Cxcl16
ENSMUSG00000002897	Il17ra	3	pic	2	0	7.90423	0.109834	0.15885	6.34541	0.371569	105.788	33.862	FALSE	1		Kcnj2
ENSMUSG00000002897	Il17ra	3	lps	4	0	8.26619	0.382891	0.502591	2.79895	1.56688	560.787	149.095	FALSE	1		Pank1
ENSMUSG00000002897	Il17ra	3	pic	4	0	3.67469	0.113395	0.141702	4.39482	0.45826	22.1927	6.37733	FALSE	1		Aurkb
ENSMUSG00000002897	Il17ra	3	lps	6	0	5.42328	0.404764	0.452897	2.6916	2.81511	210.531	31.922	FALSE	1		Susd3
ENSMUSG00000002897	Il17ra	3	pic	6	0	2.26198	0.0990881	0.0929765	3.38718	2.94673	22.4991	1.01749	FALSE	1		Slamf8
ENSMUSG00000002980	Bcam	1	unst	0	0	2.70236	0.00897577	0.014743	16.0567	0.00951511	3.60053	3.39291	FALSE	1		Bag4
ENSMUSG00000002980	Bcam	1	lps	2	0	2.86281	0.0151206	0.0238329	11.9395	0.0938737	229.272	38.4914	FALSE	1		Map4k1
ENSMUSG00000002980	Bcam	1	pic	2	0	4.44925	0.0127638	0.0317148	17.5614	0.00358339	0.7623	2.68994	TRUE	1		Fam105a
ENSMUSG00000002980	Bcam	1	lps	4	0	1.54486	0.0109026	0.0101619	10.3927	0.0672379	196.837	41.614	FALSE	1		Nlrx1
ENSMUSG00000002980	Bcam	1	pic	4	0	6.53424	0.0155536	0.0420375	19.4154	0.00507095	1.75849	5.93027	TRUE	1		Fut11
ENSMUSG00000002980	Bcam	1	lps	6	0	3.56459	0.0126467	0.0215115	15.2112	0.0106106	1.6098	2.1608	TRUE	1		Csnk1e
ENSMUSG00000002980	Bcam	2	unst	0	0	2.9523	0.00399648	0.00697241	26.3576	0.001	766.885	1	FALSE	1		Mblac2
ENSMUSG00000002980	Bcam	2	lps	2	0	2.10937	0.0120572	0.0131878	10.9871	0.0647454	843.335	180.874	FALSE	1		Usp48
ENSMUSG00000002980	Bcam	2	pic	2	0	2.25086	0.00333059	0.00508514	23.3311	0.001	724.697	1	FALSE	1		Fam53b
ENSMUSG00000002980	Bcam	2	lps	4	0	2.73218	0.0328876	0.0330875	7.13486	0.001	713.013	1	FALSE	1		Xaf1
ENSMUSG00000002980	Bcam	2	pic	4	0	2.23685	0.0030519	0.00361019	25.6844	0.13419	999.569	24.7715	FALSE	1		Cep89
ENSMUSG00000002980	Bcam	2	lps	6	0	2.65883	0.0449608	0.0498471	6.22535	0.236645	15.0803	3.46952	FALSE	1		Camk1
ENSMUSG00000002980	Bcam	2	pic	6	0	1.97435	0.00394218	0.0050368	20.7282	0.0103457	695.959	290.712	FALSE	1		Arg2
ENSMUSG00000002980	Bcam	3	unst	0	0	1.62746	0.00291536	0.00324368	22.326	0.0649151	477.121	22.4537	FALSE	1		Pnpla6
ENSMUSG00000002980	Bcam	3	lps	2	0	2.02677	0.00782872	0.00734736	12.5987	0.15969	249.427	14.6667	FALSE	1		Iqce
ENSMUSG00000002980	Bcam	3	pic	2	0	0.802892	0.00178502	0.00126179	19.9815	1.68227	661.119	1	FALSE	1		Lztfl1
ENSMUSG00000002980	Bcam	3	lps	4	0	2.03397	0.0266009	0.026404	6.75226	0.26909	395.089	45.5163	FALSE	1		Tatdn2
ENSMUSG00000002980	Bcam	3	pic	4	0	1.21017	0.0032193	0.00308815	18.1014	1.36049	379.875	1	FALSE	1		Gpr160
ENSMUSG00000002980	Bcam	3	lps	6	0	1.92579	0.0313048	0.0268457	6.49901	0.431274	69.8859	5.94723	FALSE	1		Tnrc6b
ENSMUSG00000002980	Bcam	3	pic	6	0	0.843166	0.00136197	0.00101168	23.7464	0.731957	390.147	1	FALSE	1		Inpp4a
ENSMUSG00000002997	Prkar2b	1	unst	0	0	7.14865	0.16703	0.335679	4.24788	0.001	0.00642276	1.26042	FALSE	1		Dennd4c
ENSMUSG00000002997	Prkar2b	1	lps	2	0	6.82807	0.290768	0.499991	3.34836	0.375524	15.6482	12.7462	FALSE	1		Snx5
ENSMUSG00000002997	Prkar2b	1	pic	2	0	10.9625	0.22804	0.549686	4.53779	0.0326081	0.255294	1.99255	TRUE	1		Ube2l6
ENSMUSG00000002997	Prkar2b	1	lps	4	0	8.2186	0.336806	0.498088	2.89476	0.680578	34.1625	18.0214	FALSE	1		Ung
ENSMUSG00000002997	Prkar2b	1	pic	4	0	11.3099	0.17075	0.496995	6.8343	0.0847974	42.3188	83.9934	TRUE	1		Arhgap25
ENSMUSG00000002997	Prkar2b	1	lps	6	0	10.8158	0.400146	0.866671	3.66513	0.318862	18.7736	24.7759	TRUE	1		Tmem218
ENSMUSG00000002997	Prkar2b	2	unst	0	0	9.7285	0.0689456	0.119529	10.0959	0.188468	421.239	153.877	FALSE	1		Rogdi
ENSMUSG00000002997	Prkar2b	2	lps	2	0	8.64245	0.124669	0.202698	6.3832	0.001	913.85	1	FALSE	1		Gpd2
ENSMUSG00000002997	Prkar2b	2	pic	2	0	4.58968	0.0957059	0.18386	5.50025	0.0389042	0.65414	1.70582	TRUE	1		Dtx4
ENSMUSG00000002997	Prkar2b	2	lps	4	0	4.43739	0.139067	0.173903	3.93535	0.445396	5.63501	2.13501	FALSE	1		Ldb1
ENSMUSG00000002997	Prkar2b	2	pic	4	0	3.68059	0.102116	0.152352	4.71511	0.0947411	0.979367	1.24722	TRUE	1		Dusp7
ENSMUSG00000002997	Prkar2b	2	lps	6	0	5.98563	0.225416	0.298109	3.4851	0.705611	96.2961	34.8227	FALSE	1		Rnf19a
ENSMUSG00000002997	Prkar2b	2	pic	6	0	2.6956	0.087045	0.100643	4.06848	0.001	595.385	1	FALSE	1		Ldlrad3
ENSMUSG00000002997	Prkar2b	3	unst	0	0	4.47752	0.0704989	0.0927573	5.88521	0.24207	58.9473	18.9927	FALSE	1		Brca1
ENSMUSG00000002997	Prkar2b	3	lps	2	0	3.85726	0.125597	0.145374	3.7895	0.610152	10.0091	2.50447	FALSE	1		Zeb1
ENSMUSG00000002997	Prkar2b	3	pic	2	0	4.06975	0.0611191	0.0813407	6.70227	0.227283	199.701	60.2381	FALSE	1		Hpgds
ENSMUSG00000002997	Prkar2b	3	lps	4	0	6.63093	0.145048	0.190609	4.40283	0.476227	159.781	55.6786	FALSE	1		Mvb12b
ENSMUSG00000002997	Prkar2b	3	pic	4	0	3.83787	0.16518	0.184045	3.36584	1.58921	157.577	18.6372	FALSE	1		Ikzf4
ENSMUSG00000002997	Prkar2b	3	lps	6	0	3.46243	0.168939	0.17968	3.43773	0.722306	5.34558	1.48026	FALSE	1		Lrrc73
ENSMUSG00000002997	Prkar2b	3	pic	6	0	2.49721	0.0770587	0.0785299	4.15708	0.777637	40.3029	4.84123	FALSE	1		Eid1
ENSMUSG00000003032	Klf4	1	unst	0	0	15.4747	0.854545	2.48213	2.88252	0.274596	2.08258	7.33207	TRUE	1		Bcl3
ENSMUSG00000003032	Klf4	1	lps	2	0	6.91135	0.173531	0.334438	4.57349	0.110055	1.46511	2.58881	TRUE	1		Cacfd1
ENSMUSG00000003032	Klf4	1	pic	2	0	12.8216	0.335032	0.9514	4.3825	0.117286	3.54916	10.3811	TRUE	1		Setdb1
ENSMUSG00000003032	Klf4	1	lps	4	0	8.70542	0.242551	0.425497	4.24129	0.001	492.172	1	FALSE	1		C2cd2l
ENSMUSG00000003032	Klf4	1	pic	4	0	54.7626	1.2426	6.21383	6.43954	0.514159	537.59	1077.36	TRUE	1		Hlcs
ENSMUSG00000003032	Klf4	1	lps	6	0	9.28166	0.212275	0.466123	5.27229	0.187497	50.8955	60.1694	TRUE	1		Ank
ENSMUSG00000003032	Klf4	2	unst	0	0	8.22844	0.250514	0.460563	3.76877	0.223995	3.16098	3.98382	TRUE	1		Acsl3
ENSMUSG00000003032	Klf4	2	lps	2	0	10.5208	0.0841172	0.165582	9.54371	0.001	922.546	1	FALSE	1		Ckap2l
ENSMUSG00000003032	Klf4	2	pic	2	0	10.109	0.263967	0.572844	4.03403	0.0958114	0.827863	2.48488	TRUE	1		Atf7ip
ENSMUSG00000003032	Klf4	2	lps	4	0	6.6348	0.0940024	0.135476	6.16981	0.25757	52.1473	21.7554	FALSE	1		Batf
ENSMUSG00000003032	Klf4	2	pic	4	0	9.78391	0.252755	0.473017	4.34115	0.340742	85.3449	67.6671	FALSE	1		Pcp4l1
ENSMUSG00000003032	Klf4	2	lps	6	0	3.58341	0.0906811	0.119394	5.20151	0.284879	40.5045	15.3562	FALSE	1		P2ry1
ENSMUSG00000003032	Klf4	2	pic	6	0	6.00328	0.216736	0.314805	3.5951	0.518304	71.2172	31.775	FALSE	1		Xpa
ENSMUSG00000003032	Klf4	3	unst	0	0	5.94484	0.181396	0.234148	3.65296	0.682282	74.3756	21.6209	FALSE	1		Cpped1
ENSMUSG00000003032	Klf4	3	lps	2	0	3.0721	0.0483961	0.0627908	6.45033	0.154137	303.515	103.555	FALSE	1		Dnajc28
ENSMUSG00000003032	Klf4	3	pic	2	0	5.47143	0.157845	0.202485	3.69139	0.475906	6.51385	2.51169	FALSE	1		Engase
ENSMUSG00000003032	Klf4	3	lps	4	0	4.48234	0.0575116	0.0780715	6.74421	0.163088	14.2427	5.84614	FALSE	1		Ago4
ENSMUSG00000003032	Klf4	3	pic	4	0	4.56112	0.114763	0.147204	4.89649	0.544285	103.746	24.992	FALSE	1		Gnpda1
ENSMUSG00000003032	Klf4	3	lps	6	0	2.64171	0.0424226	0.0405142	6.70149	0.23527	33.1177	6.63526	FALSE	1		Plekho1
ENSMUSG00000003032	Klf4	3	pic	6	0	8.95128	0.159301	0.249319	6.73495	0.509073	111.814	39.7049	FALSE	1		Gpr85
ENSMUSG00000003154	Foxj2	1	unst	0	0	7.41781	0.458	0.931998	2.70174	0.131309	0.53473	2.3219	TRUE	1		Sipa1l1
ENSMUSG00000003154	Foxj2	1	lps	2	0	4.2363	0.14425	0.230241	3.99414	0.22228	178.568	118.866	FALSE	1		Mtmr10
ENSMUSG00000003154	Foxj2	1	pic	2	0	11.813	0.29465	0.777544	4.18715	0.0295201	0.193163	2.19786	TRUE	1		Mfsd6
ENSMUSG00000003154	Foxj2	1	lps	4	0	5.69891	0.177043	0.252789	3.71901	0.335652	6.52769	3.828	FALSE	1		Zdhhc8
ENSMUSG00000003154	Foxj2	1	pic	4	0	12.2419	0.37237	1.14551	4.63261	0.14556	10.6354	27.396	TRUE	1		Cep44
ENSMUSG00000003154	Foxj2	1	lps	6	0	4.79007	0.249674	0.435446	3.11853	0.042546	0.151742	1.16915	TRUE	1		Tbc1d10c
ENSMUSG00000003154	Foxj2	2	unst	0	0	6.77589	0.261946	0.387494	3.17591	0.503444	11.873	6.78971	FALSE	1		Prkag2
ENSMUSG00000003154	Foxj2	2	lps	2	0	4.03835	0.0828098	0.112316	5.00376	0.163975	3.19758	1.81246	FALSE	1		Casp1
ENSMUSG00000003154	Foxj2	2	pic	2	0	6.71381	0.232392	0.450822	3.61449	0.0866215	0.60456	1.86398	TRUE	1		Snx30
ENSMUSG00000003154	Foxj2	2	lps	4	0	5.1279	0.108582	0.125204	4.90456	0.63575	128.343	26.4316	FALSE	1		Rgs18
ENSMUSG00000003154	Foxj2	2	pic	4	0	6.31575	0.228148	0.340004	3.59176	0.543515	66.4031	29.8705	FALSE	1		Heatr5a
ENSMUSG00000003154	Foxj2	2	lps	6	0	2.8153	0.121709	0.131444	3.64671	0.761904	6.77075	1.41371	FALSE	1		Fchsd2
ENSMUSG00000003154	Foxj2	2	pic	6	0	3.83305	0.200525	0.244554	2.92163	0.001	580.046	1	FALSE	1		Ankrd10
ENSMUSG00000003154	Foxj2	3	unst	0	0	5.72205	0.161279	0.202791	3.78016	0.68557	84.3709	21.7642	FALSE	1		Dnajb14
ENSMUSG00000003154	Foxj2	3	lps	2	0	2.98891	0.0522613	0.0526856	5.12279	0.622761	9.60348	1.00004	FALSE	1		Cdkl5
ENSMUSG00000003154	Foxj2	3	pic	2	0	5.0349	0.15392	0.188861	3.50708	0.630985	25.3969	6.75554	FALSE	1		Akap10
ENSMUSG00000003154	Foxj2	3	lps	4	0	4.35409	0.0615394	0.0765583	6.02937	0.228245	22.3632	6.93871	FALSE	1		Kif21b
ENSMUSG00000003154	Foxj2	3	pic	4	0	5.59792	0.169938	0.231509	4.4836	0.642092	138.137	40.5167	FALSE	1		Amotl1
ENSMUSG00000003154	Foxj2	3	lps	6	0	2.79299	0.0746019	0.0736683	5.02567	0.509151	38.2416	6.44344	FALSE	1		Prorsd1
ENSMUSG00000003154	Foxj2	3	pic	6	0	4.40348	0.182465	0.195311	3.12737	2.07524	346.254	34.9519	FALSE	1		Maff
ENSMUSG00000003226	Ranbp2	1	unst	0	0	6.57174	0.331629	0.616168	2.73416	0.00244026	0.00685453	1.27741	TRUE	1		Xkr8
ENSMUSG00000003226	Ranbp2	1	lps	2	0	6.77338	0.387341	0.637804	2.63455	0.267701	0.904099	1.76305	TRUE	1		Tpra1
ENSMUSG00000003226	Ranbp2	1	pic	2	0	14.6635	0.65669	1.62049	2.69016	0.06817	0.176843	2.36188	TRUE	1		Nfkbib
ENSMUSG00000003226	Ranbp2	1	lps	4	0	5.83008	0.577093	0.773412	1.90044	1.29397	10.8616	5.55846	FALSE	1		Mcm2
ENSMUSG00000003226	Ranbp2	1	pic	4	0	18.6578	0.916527	2.84283	2.92189	0.292424	2.93892	10.0257	TRUE	1		Elmo2
ENSMUSG00000003226	Ranbp2	1	lps	6	0	7.21055	0.522031	0.955414	2.33902	0.311517	1.18745	2.60541	TRUE	1		Prkar2a
ENSMUSG00000003226	Ranbp2	2	unst	0	0	4.05264	0.254538	0.342379	2.69698	0.646888	96.5031	40.787	FALSE	1		Zfp704
ENSMUSG00000003226	Ranbp2	2	lps	2	0	7.89061	0.248487	0.339878	3.25383	0.734785	137.1	50.2297	FALSE	1		Gtf2h2
ENSMUSG00000003226	Ranbp2	2	pic	2	0	7.43889	0.340334	0.638148	2.87142	0.0868263	0.312839	1.57926	TRUE	1		Cd300lb
ENSMUSG00000003226	Ranbp2	2	lps	4	0	8.75394	0.30937	0.37415	3.54087	2.26537	499.342	76.8577	FALSE	1		Rab4a
ENSMUSG00000003226	Ranbp2	2	pic	4	0	5.0211	0.350633	0.463855	2.3256	0.59186	1.82478	1.51582	FALSE	1		Tpbg
ENSMUSG00000003226	Ranbp2	2	lps	6	0	4.75649	0.267873	0.286919	2.80729	2.71142	240.331	27.7009	FALSE	1		Cep164
ENSMUSG00000003226	Ranbp2	2	pic	6	0	5.59621	0.373006	0.455223	2.24072	1.64057	441.546	107.083	FALSE	1		Zc3h8
ENSMUSG00000003226	Ranbp2	3	unst	0	0	8.7749	0.201027	0.251504	4.22213	1.05454	163.281	34.3597	FALSE	1		Aagab
ENSMUSG00000003226	Ranbp2	3	lps	2	0	4.32021	0.249726	0.262945	2.57328	3.22901	19.0022	1.94889	FALSE	1		Nmi
ENSMUSG00000003226	Ranbp2	3	pic	2	0	8.42391	0.258956	0.324859	3.26736	1.05489	141.301	37.2146	FALSE	1		Tmem104
ENSMUSG00000003226	Ranbp2	3	lps	4	0	5.90461	0.294032	0.302418	2.36129	5.82481	463.957	26.8698	FALSE	1		Tmem198b
ENSMUSG00000003226	Ranbp2	3	pic	4	0	9.30996	0.293862	0.379821	4.11857	1.68842	376.383	73.7465	FALSE	1		Zfp667
ENSMUSG00000003226	Ranbp2	3	lps	6	0	3.24111	0.225709	0.184416	2.38993	131.278	413.627	1	FALSE	1		Patz1
ENSMUSG00000003226	Ranbp2	3	pic	6	0	6.29622	0.268159	0.295125	3.03168	4.23606	302.497	21.5988	FALSE	1		Eef2k
ENSMUSG00000003458	Ncstn	1	unst	0	0	10.8973	0.568127	1.0997	2.49251	0.100677	0.207317	1.75344	TRUE	1		Il18
ENSMUSG00000003458	Ncstn	1	lps	2	0	6.9878	0.527919	0.801913	2.08809	0.301268	0.502507	1.45425	TRUE	1		Plekhm1
ENSMUSG00000003458	Ncstn	1	pic	2	0	11.6404	0.575051	1.36418	2.83562	0.191987	1.05259	3.56406	TRUE	1		Plxnc1
ENSMUSG00000003458	Ncstn	1	lps	4	0	6.78425	0.489373	0.620996	2.08117	1.59992	414.822	132.891	FALSE	1		Tmem194b
ENSMUSG00000003458	Ncstn	1	pic	4	0	14.4838	0.652462	2.03026	3.44733	0.241346	6.79247	18.9073	TRUE	1		Chac1
ENSMUSG00000003458	Ncstn	1	lps	6	0	7.28509	0.543867	0.843676	2.11686	0.195983	0.276873	1.35855	TRUE	1		Ldlrap1
ENSMUSG00000003458	Ncstn	2	unst	0	0	6.70399	0.45788	0.659235	2.30417	1.0281	53.7045	25.3698	FALSE	1		Cdc42ep2
ENSMUSG00000003458	Ncstn	2	lps	2	0	6.394	0.42056	0.492935	1.94985	0.936922	1.14739	1	FALSE	1		Slc45a4
ENSMUSG00000003458	Ncstn	2	pic	2	0	8.72476	0.438519	0.814518	2.59541	0.155018	0.502809	1.88649	TRUE	1		Nars2
ENSMUSG00000003458	Ncstn	2	lps	4	0	8.80583	0.463166	0.482374	2.37018	23.8479	420.127	9.50868	FALSE	1		Dagla
ENSMUSG00000003458	Ncstn	2	pic	4	0	8.01838	0.482282	0.660726	2.38477	1.52574	593.909	198.994	FALSE	1		Il16
ENSMUSG00000003458	Ncstn	2	lps	6	0	5.17863	0.446864	0.437567	1.94328	188.948	537.867	1.92151	FALSE	1		Nadk2
ENSMUSG00000003458	Ncstn	2	pic	6	0	6.4849	0.470829	0.570119	2.09362	2.49507	418.446	83.5953	FALSE	1		Sesn1
ENSMUSG00000003458	Ncstn	3	unst	0	0	5.11692	0.36675	0.402264	2.14974	3.90483	392.559	40.9101	FALSE	1		Gfi1
ENSMUSG00000003458	Ncstn	3	lps	2	0	5.4143	0.367455	0.37994	2.16626	15.6363	402.939	10.8042	FALSE	1		Eif4ebp2
ENSMUSG00000003458	Ncstn	3	pic	2	0	6.33103	0.387282	0.471381	2.4741	1.96206	466.002	99.4678	FALSE	1		1110032A03Rik
ENSMUSG00000003458	Ncstn	3	lps	4	0	4.99101	0.361554	0.371714	2.13023	16.7879	448.69	11.1656	FALSE	1		Cnst
ENSMUSG00000003458	Ncstn	3	pic	4	0	4.56225	0.470504	0.473515	1.64881	21.6049	192.422	5.08397	FALSE	1		Osbpl3
ENSMUSG00000003458	Ncstn	3	lps	6	0	5.86116	0.461071	0.398115	2.13183	213.059	548.795	1.75467	FALSE	1		Rab11fip5
ENSMUSG00000003458	Ncstn	3	pic	6	0	5.33236	0.458279	0.439719	1.72505	124.942	689.125	3.31464	FALSE	1		Malt1
ENSMUSG00000003518	Dusp3	1	unst	0	0	15.5324	2.355	5.34976	1.5052	1.56421	36.1427	56.8371	TRUE	1		Stard9
ENSMUSG00000003518	Dusp3	1	lps	2	0	11.2267	1.25243	2.02818	1.50872	0.724229	0.883118	2.79265	TRUE	1		Angpt2
ENSMUSG00000003518	Dusp3	1	pic	2	0	24.3829	1.53544	4.08522	2.31017	0.702225	75.8132	167.102	TRUE	1		Fam35a
ENSMUSG00000003518	Dusp3	1	lps	4	0	9.05461	0.585979	0.942365	2.64334	1.05833	796.625	459.757	FALSE	1		Itga5
ENSMUSG00000003518	Dusp3	1	pic	4	0	15.6956	0.706213	2.09726	3.1323	0.221067	2.11596	7.43404	TRUE	1		Dok2
ENSMUSG00000003518	Dusp3	1	lps	6	0	7.55546	0.395515	0.745494	3.05031	0.378621	6.68699	7.65769	TRUE	1		Nav1
ENSMUSG00000003518	Dusp3	2	unst	0	0	17.9026	2.82598	5.39717	1.37679	3.18708	323.32	290.917	FALSE	1		Srpk2
ENSMUSG00000003518	Dusp3	2	lps	2	0	12.7536	1.70373	2.84286	1.51825	2.76053	423.136	265.481	FALSE	1		Dyrk1b
ENSMUSG00000003518	Dusp3	2	pic	2	0	24.5697	3.33181	8.6284	1.54305	1.727	13.9379	30.2549	TRUE	1		Oxct1
ENSMUSG00000003518	Dusp3	2	lps	4	0	10.3657	1.15972	1.58377	1.73857	4.30332	136.797	39.1549	FALSE	1		Arrb1
ENSMUSG00000003518	Dusp3	2	pic	4	0	18.4474	2.61922	4.45547	1.2987	3.79542	693.896	482.427	FALSE	1		Lonrf3
ENSMUSG00000003518	Dusp3	2	lps	6	0	13.2576	1.01778	1.44666	2.36914	3.57325	345.517	103.815	FALSE	1		Ttc3
ENSMUSG00000003518	Dusp3	2	pic	6	0	12.5321	2.35722	3.74765	1.1991	4.15776	388.564	223.156	FALSE	1		Heg1
ENSMUSG00000003518	Dusp3	3	unst	0	0	13.1489	2.36338	3.64461	1.22598	4.57706	394.221	207.324	FALSE	1		Zfyve26
ENSMUSG00000003518	Dusp3	3	lps	2	0	15.1622	1.40831	1.90677	1.55045	4.62183	115.009	37.1991	FALSE	1		D16Ertd472e
ENSMUSG00000003518	Dusp3	3	pic	2	0	16.8207	2.54489	4.17184	1.33078	4.00219	335.97	218.152	FALSE	1		Uqcc3
ENSMUSG00000003518	Dusp3	3	lps	4	0	10.2491	0.921935	1.28265	1.80971	3.0235	698.441	224.081	FALSE	1		Gan
ENSMUSG00000003518	Dusp3	3	pic	4	0	10.1834	2.01782	2.70225	1.06097	5.62368	35.4301	14.9128	FALSE	1		Sirt3
ENSMUSG00000003518	Dusp3	3	lps	6	0	5.24986	0.827736	0.839279	1.32645	20.158	182.437	8.60518	FALSE	1		Rab3il1
ENSMUSG00000003518	Dusp3	3	pic	6	0	14.2283	2.18001	3.04688	1.31863	6.50612	793.557	269.864	FALSE	1		Gmpr
ENSMUSG00000003541	Ier3	1	unst	0	0	33.9943	1.64253	6.95257	3.79279	0.516951	52.797	169.978	TRUE	1		Agfg2
ENSMUSG00000003541	Ier3	1	lps	2	0	25.685	2.35151	7.19204	2.18302	1.19895	207.406	409.931	TRUE	1		Cln8
ENSMUSG00000003541	Ier3	1	pic	2	0	40.8019	1.41273	6.94866	4.05291	0.329999	137.023	587.438	TRUE	1		Neurl2
ENSMUSG00000003541	Ier3	1	lps	4	0	32.3587	4.3095	12.7201	1.72801	2.42894	274.623	491.183	TRUE	1		Mrps6
ENSMUSG00000003541	Ier3	1	pic	4	0	60.5352	2.24662	14.0083	4.25453	0.411711	26.9516	149.603	TRUE	1		Habp4
ENSMUSG00000003541	Ier3	1	lps	6	0	29.0181	2.61277	9.51921	2.39559	1.04472	128.965	325.906	TRUE	1		Mettl8
ENSMUSG00000003541	Ier3	2	unst	0	0	10.0047	0.212845	0.438251	5.35169	0.230722	296.746	282.756	FALSE	1		Xrcc1
ENSMUSG00000003541	Ier3	2	lps	2	0	22.9025	1.80892	5.49105	2.60926	1.07852	95.5441	164.022	TRUE	1		Gtf2i
ENSMUSG00000003541	Ier3	2	pic	2	0	12.7697	0.46436	1.33785	3.77609	0.161339	2.16222	6.75619	TRUE	1		Foxred2
ENSMUSG00000003541	Ier3	2	lps	4	0	23.2391	3.08758	7.42501	1.78537	2.51715	471.584	584.654	TRUE	1		Nfkb2
ENSMUSG00000003541	Ier3	2	pic	4	0	11.516	0.252209	0.493994	5.40269	0.345481	99.4945	75.5663	FALSE	1		Mri1
ENSMUSG00000003541	Ier3	2	lps	6	0	25.992	2.39953	5.04876	2.25362	2.754	997.782	879.057	FALSE	1		Ccdc146
ENSMUSG00000003541	Ier3	2	pic	6	0	7.50533	0.238054	0.394031	3.8556	0.387061	75.7906	49.4363	FALSE	1		Rasgrp1
ENSMUSG00000003541	Ier3	3	unst	0	0	6.94541	0.20032	0.354436	4.68197	0.32211	92.5805	62.3394	FALSE	1		Ddx26b
ENSMUSG00000003541	Ier3	3	lps	2	0	21.1222	1.63589	4.18442	2.50057	1.30514	289.641	374.216	TRUE	1		Atg13
ENSMUSG00000003541	Ier3	3	pic	2	0	12.7613	0.361183	0.74289	4.62432	0.445144	149.472	127.674	FALSE	1		Tmem184c
ENSMUSG00000003541	Ier3	3	lps	4	0	22.7038	2.98874	7.65665	1.83712	2.2102	343.921	472.009	TRUE	1		Rapsn
ENSMUSG00000003541	Ier3	3	pic	4	0	34.5264	0.733623	2.70691	10.1792	1.21992	462.336	279.824	FALSE	1		Tnfaip8l2
ENSMUSG00000003541	Ier3	3	lps	6	0	13.6482	2.38907	4.2825	1.59818	3.59604	1000	673.047	FALSE	1		Mlh3
ENSMUSG00000003541	Ier3	3	pic	6	0	21.4498	0.414752	1.15747	8.33473	0.796275	443.87	214.077	FALSE	1		Fas
ENSMUSG00000003546	Klc4	1	unst	0	0	8.82563	0.484863	1.00247	2.85142	0.224001	1.17347	3.04682	TRUE	1		Rab32
ENSMUSG00000003546	Klc4	1	lps	2	0	4.99373	0.218317	0.324852	3.26809	0.24057	1.40358	1.55439	TRUE	1		Mpst
ENSMUSG00000003546	Klc4	1	pic	2	0	6.95596	0.274769	0.651132	3.58784	0.0262936	0.157671	1.89138	TRUE	1		Lamtor4
ENSMUSG00000003546	Klc4	1	lps	4	0	3.39926	0.0727505	0.0931175	5.23065	0.129278	1.55137	1.00005	FALSE	1		Agl
ENSMUSG00000003546	Klc4	1	pic	4	0	7.45706	0.0985893	0.247877	7.40882	0.0443883	2.38991	5.35564	TRUE	1		Manf
ENSMUSG00000003546	Klc4	1	lps	6	0	3.67912	0.0351431	0.0636394	9.23914	0.018166	0.760216	1.66085	TRUE	1		Ext1
ENSMUSG00000003546	Klc4	2	unst	0	0	7.16543	0.446839	0.599474	2.16052	0.989825	5.50652	3.0866	FALSE	1		Myo18a
ENSMUSG00000003546	Klc4	2	lps	2	0	4.34651	0.167855	0.20941	3.27778	0.330166	1.47493	1	FALSE	1		Pink1
ENSMUSG00000003546	Klc4	2	pic	2	0	6.51102	0.409757	0.745575	2.52199	0.0734565	0.184958	1.46553	TRUE	1		Fam102a
ENSMUSG00000003546	Klc4	2	lps	4	0	2.83886	0.0447002	0.050349	6.51645	0.222118	38.8971	9.52045	FALSE	1		Zmynd8
ENSMUSG00000003546	Klc4	2	pic	4	0	6.15659	0.42665	0.543178	2.20741	1.68474	496.495	132.93	FALSE	1		Fcrlb
ENSMUSG00000003546	Klc4	2	lps	6	0	2.247	0.0536884	0.0517784	5.02238	0.494752	89.4031	11.6231	FALSE	1		Sh2d4a
ENSMUSG00000003546	Klc4	2	pic	6	0	4.01007	0.375074	0.415806	1.92948	1.57534	2.34448	1	FALSE	1		Aplf
ENSMUSG00000003546	Klc4	3	unst	0	0	8.07137	0.439824	0.491668	2.17639	4.58309	381.242	39.6551	FALSE	1		Spry1
ENSMUSG00000003546	Klc4	3	lps	2	0	2.98744	0.139015	0.134505	2.99044	4.44728	23.3401	1	FALSE	1		Rad50
ENSMUSG00000003546	Klc4	3	pic	2	0	5.97586	0.433677	0.500769	2.07505	3.12181	367.213	54.715	FALSE	1		Lrrc63
ENSMUSG00000003546	Klc4	3	lps	4	0	2.03397	0.0306647	0.0305192	6.42683	0.241529	362.781	54.5721	FALSE	1		Ttll1
ENSMUSG00000003546	Klc4	3	pic	4	0	5.71313	0.357613	0.405056	2.58233	4.54547	187.939	16.8123	FALSE	1		Eif2ak3
ENSMUSG00000003546	Klc4	3	lps	6	0	2.79299	0.0310425	0.0317899	7.93628	0.245148	80.0512	11.4971	FALSE	1		Cish
ENSMUSG00000003546	Klc4	3	pic	6	0	4.46769	0.388993	0.394194	1.92485	29.2253	254.373	4.1983	FALSE	1		Ccsap
ENSMUSG00000003617	Cp	1	unst	0	0	4.5668	0.00872945	0.0222785	21.0411	0.001	0.237402	2.11958	FALSE	1		Src
ENSMUSG00000003617	Cp	1	lps	2	0	10.5633	0.106318	0.331175	8.47145	0.0457902	8.98947	21.2923	TRUE	1		Ksr1
ENSMUSG00000003617	Cp	1	pic	2	0	7.21197	0.0305363	0.105292	14.8452	0.00645507	1.17818	5.55251	TRUE	1		Cttnbp2nl
ENSMUSG00000003617	Cp	1	lps	4	0	7.83885	0.211579	0.465377	4.52824	0.110897	1.93341	3.9584	TRUE	1		Kifc3
ENSMUSG00000003617	Cp	1	pic	4	0	11.8871	0.0437859	0.182566	15.3061	0.00972956	3.87444	17.093	TRUE	1		Tmem243
ENSMUSG00000003617	Cp	1	lps	6	0	7.0334	0.216326	0.591315	4.66918	0.0546008	0.795721	3.40114	TRUE	1		Sbds
ENSMUSG00000003617	Cp	2	unst	0	0	1.70723	0.00123686	0.00183578	35.3475	0.001	767.428	1	FALSE	1		Rab3gap2
ENSMUSG00000003617	Cp	2	lps	2	0	9.74229	0.0734862	0.174416	8.97878	0.0524651	322.197	483.202	TRUE	1		Sord
ENSMUSG00000003617	Cp	2	pic	2	0	2.47327	0.00118065	0.00247234	44.4432	0.001	725.062	1	FALSE	1		Abhd15
ENSMUSG00000003617	Cp	2	lps	4	0	14.5486	0.321499	0.766896	4.81141	0.263207	238.282	303.883	TRUE	1		Zc3h12c
ENSMUSG00000003617	Cp	2	pic	4	0	0.669615	0.000246363	0.000164968	52.106	0.215233	584.609	1.00063	FALSE	1		Paox
ENSMUSG00000003617	Cp	2	lps	6	0	14.0987	0.256232	0.659939	6.60607	0.224377	87.3337	106.924	TRUE	1		Nuak2
ENSMUSG00000003617	Cp	2	pic	6	0	3.07933	0.00205181	0.00467709	38.242	0.00372251	872.226	279.917	FALSE	1		Nfatc2
ENSMUSG00000003617	Cp	3	unst	0	0	0	0	0	0	0.001	642.096	1	FALSE	1		Mknk1
ENSMUSG00000003617	Cp	3	lps	2	0	16.1427	0.115791	0.315588	11.6091	0.001	674.794	1	FALSE	1		Ncapd3
ENSMUSG00000003617	Cp	3	pic	2	0	0.7193	0.000260616	0.000187455	52.5097	0.221341	610.131	1	FALSE	1		Cdca7l
ENSMUSG00000003617	Cp	3	lps	4	0	14.0094	0.531344	1.4522	3.76768	0.438674	819.924	973.468	TRUE	1		Ap5s1
ENSMUSG00000003617	Cp	3	pic	4	0	1.69147	0.0036211	0.00410572	19.8531	0.0879566	265.402	12.5343	FALSE	1		Slc35e4
ENSMUSG00000003617	Cp	3	lps	6	0	11.16	0.489917	1.02851	3.84519	0.742235	795.077	515.126	FALSE	1		Zfp30
ENSMUSG00000003617	Cp	3	pic	6	0	0.981255	0.00250381	0.00207441	18.595	1.17859	376.43	1	FALSE	1		Tacc2
ENSMUSG00000003623	Crot	1	unst	0	0	6.80862	0.196943	0.36846	3.88689	0.037696	0.205079	1.26919	TRUE	1		Tnip1
ENSMUSG00000003623	Crot	1	lps	2	0	5.64971	0.113035	0.168471	4.73537	0.211557	12.3784	7.10654	FALSE	1		Zhx2
ENSMUSG00000003623	Crot	1	pic	2	0	5.43357	0.130971	0.286543	4.99769	0.00416783	0.040963	1.39842	TRUE	1		Irak3
ENSMUSG00000003623	Crot	1	lps	4	0	4.65498	0.0868989	0.111352	4.9201	0.211752	6.29783	2.89658	FALSE	1		Aaed1
ENSMUSG00000003623	Crot	1	pic	4	0	7.6088	0.153717	0.375179	5.6737	0.0773442	3.16106	6.36794	TRUE	1		Fmnl1
ENSMUSG00000003623	Crot	1	lps	6	0	4.27884	0.105026	0.155958	4.78402	0.0945947	0.863439	1.12978	TRUE	1		Six1
ENSMUSG00000003623	Crot	2	unst	0	0	4.94788	0.144145	0.210324	4.08125	0.203375	2.19729	1.83492	FALSE	1		Mtfp1
ENSMUSG00000003623	Crot	2	lps	2	0	3.30662	0.0605308	0.0774995	5.46258	0.193156	88.5821	29.673	FALSE	1		Padi2
ENSMUSG00000003623	Crot	2	pic	2	0	6.27251	0.166235	0.306056	4.18114	0.0558473	0.415807	1.42376	TRUE	1		Lactb
ENSMUSG00000003623	Crot	2	lps	4	0	2.79725	0.0476275	0.0473669	5.651	0.483847	23.5414	2.87996	FALSE	1		Atp10a
ENSMUSG00000003623	Crot	2	pic	4	0	4.87936	0.16282	0.214724	3.56766	0.503704	30.1463	10.4999	FALSE	1		Hirip3
ENSMUSG00000003623	Crot	2	lps	6	0	2.75519	0.0503937	0.0526971	5.71658	0.328618	25.4794	4.69148	FALSE	1		Rgl2
ENSMUSG00000003623	Crot	2	pic	6	0	5.35496	0.158784	0.181616	3.33015	0.867239	64.8708	13.248	FALSE	1		Lfng
ENSMUSG00000003623	Crot	3	unst	0	0	4.4666	0.134854	0.153235	3.7398	0.879564	20.141	3.55759	FALSE	1		Depdc5
ENSMUSG00000003623	Crot	3	lps	2	0	3.78319	0.0484987	0.056695	6.47257	0.27237	40.6647	8.30079	FALSE	1		Gmnn
ENSMUSG00000003623	Crot	3	pic	2	0	6.13597	0.137896	0.183331	4.45957	0.503218	90.9063	26.7865	FALSE	1		Sphk1
ENSMUSG00000003623	Crot	3	lps	4	0	2.86192	0.0295281	0.0307291	7.08434	0.366054	346.95	30.7657	FALSE	1		Cep19
ENSMUSG00000003623	Crot	3	pic	4	0	3.8044	0.122448	0.132355	3.84294	1.08223	24.8584	3.38309	FALSE	1		Steap3
ENSMUSG00000003623	Crot	3	lps	6	0	2.7273	0.0371576	0.0383581	7.45365	0.152434	222.59	62.6702	FALSE	1		Ube2t
ENSMUSG00000003623	Crot	3	pic	6	0	2.88535	0.115877	0.11212	3.4902	1.9362	28.1882	2.17279	FALSE	1		Gfpt2
ENSMUSG00000003644	Rps6ka1	1	unst	0	0	5.91223	0.243085	0.4205	3.13449	0.234354	33.7131	35.7989	TRUE	1		Rcn1
ENSMUSG00000003644	Rps6ka1	1	lps	2	0	3.01349	0.0933227	0.121863	4.37914	0.246056	45.0609	18.7124	FALSE	1		Cic
ENSMUSG00000003644	Rps6ka1	1	pic	2	0	8.45891	0.137813	0.330575	5.67299	0.0266242	0.372548	2.04522	TRUE	1		St3gal1
ENSMUSG00000003644	Rps6ka1	1	lps	4	0	3.74377	0.0645753	0.074517	5.53601	0.358704	115.592	24.0466	FALSE	1		Abhd14b
ENSMUSG00000003644	Rps6ka1	1	pic	4	0	5.01149	0.0714775	0.151592	6.87892	0.024473	0.686452	2.05089	TRUE	1		Arhgef10l
ENSMUSG00000003644	Rps6ka1	1	lps	6	0	3.06798	0.0687102	0.0923457	5.42174	0.0826328	0.983241	1	FALSE	1		2810006K23Rik
ENSMUSG00000003644	Rps6ka1	2	unst	0	0	7.59829	0.346405	0.47574	2.74173	0.907452	18.7447	7.96393	FALSE	1		2210011C24Rik
ENSMUSG00000003644	Rps6ka1	2	lps	2	0	5.34793	0.140673	0.188534	3.96439	0.352147	5.66512	2.6029	FALSE	1		2410089E03Rik
ENSMUSG00000003644	Rps6ka1	2	pic	2	0	6.87763	0.341956	0.653278	3.01529	0.123679	0.534785	1.85871	TRUE	1		Usp20
ENSMUSG00000003644	Rps6ka1	2	lps	4	0	6.07896	0.161412	0.16815	3.73998	1.87597	74.5503	7.73261	FALSE	1		Abcd1
ENSMUSG00000003644	Rps6ka1	2	pic	4	0	5.54316	0.358009	0.489161	2.54761	1.11915	574.507	194.744	FALSE	1		Arhgap4
ENSMUSG00000003644	Rps6ka1	2	lps	6	0	4.0127	0.204605	0.206561	2.73828	4.27508	19.2807	1.29849	FALSE	1		Palm3
ENSMUSG00000003644	Rps6ka1	2	pic	6	0	4.88326	0.319768	0.364924	2.16585	1.95034	21.147	4.04144	FALSE	1		Rcan3
ENSMUSG00000003644	Rps6ka1	3	unst	0	0	5.71848	0.351756	0.421968	2.49371	2.17296	459.169	80.8484	FALSE	1		Klhl42
ENSMUSG00000003644	Rps6ka1	3	lps	2	0	3.58131	0.125177	0.137771	3.69769	0.953686	100.116	15.35	FALSE	1		6430548M08Rik
ENSMUSG00000003644	Rps6ka1	3	pic	2	0	5.6168	0.364135	0.455113	2.42515	1.64665	489.367	115.24	FALSE	1		Avpi1
ENSMUSG00000003644	Rps6ka1	3	lps	4	0	3.02943	0.122324	0.119667	3.2209	2.60081	26.9903	1.62491	FALSE	1		Arl11
ENSMUSG00000003644	Rps6ka1	3	pic	4	0	4.22166	0.306087	0.323687	2.33887	6.59528	183.559	9.88461	FALSE	1		Rasa2
ENSMUSG00000003644	Rps6ka1	3	lps	6	0	2.62493	0.18178	0.132445	2.325	185.006	735.418	1	FALSE	1		Zdhhc2
ENSMUSG00000003644	Rps6ka1	3	pic	6	0	5.20881	0.34193	0.350287	2.27526	15.5655	213.142	5.64266	FALSE	1		Pmm1
ENSMUSG00000003665	Has1	1	unst	0	0	0	0	0	0	0.001	467.71	1	FALSE	1		Tfeb
ENSMUSG00000003665	Has1	1	lps	2	0	6.46507	0.0121981	0.0487342	22.0054	0.00153505	0.527938	4.09527	FALSE	1		Hip1
ENSMUSG00000003665	Has1	1	pic	2	0	7.0605	0.00390318	0.0193327	45.4166	0.001	1.52639	5.65006	FALSE	1		Slc35f6
ENSMUSG00000003665	Has1	1	lps	4	0	8.16343	0.0114337	0.0636156	25.2542	0.0112187	664.086	154.473	FALSE	1		St6gal1
ENSMUSG00000003665	Has1	1	pic	4	0	7.92474	0.00596507	0.0430891	35.1676	0.001	524.812	1	FALSE	1		Calhm2
ENSMUSG00000003665	Has1	1	lps	6	0	18.0952	0.0202047	0.276997	30.0976	0.001	0.574418	15.652	FALSE	1		Zc3h12d
ENSMUSG00000003665	Has1	2	unst	0	0	0	0	0	0	0.001	767.611	1	FALSE	1		Klc4
ENSMUSG00000003665	Has1	2	lps	2	0	12.1402	0.00401812	0.0352307	62.7505	0.001	1.14358	15.717	FALSE	1		Adgb
ENSMUSG00000003665	Has1	2	pic	2	0	0	0	0	0	0.001	725.198	1	FALSE	1		Lysmd3
ENSMUSG00000003665	Has1	2	lps	4	0	9.10787	0.0109554	0.0643393	29.2673	0.0012455	0.787251	7.17192	FALSE	1		Trim47
ENSMUSG00000003665	Has1	2	pic	4	0	0	0	0	0	0.001	595.162	1	FALSE	1		Zbtb1
ENSMUSG00000003665	Has1	2	lps	6	0	10.5614	0.0112071	0.0736229	32.2903	0.00136642	1.26192	12.4775	FALSE	1		Cenpo
ENSMUSG00000003665	Has1	2	pic	6	0	0	0	0	0	0.001	607.434	1	FALSE	1		Sec22c
ENSMUSG00000003665	Has1	3	unst	0	0	0	0	0	0	0.001	642.096	1	FALSE	1		Ift140
ENSMUSG00000003665	Has1	3	lps	2	0	3.12598	0.00258381	0.0045481	36.1647	0.00295541	2.01433	2.00573	FALSE	1		Klhl6
ENSMUSG00000003665	Has1	3	pic	2	0	0	0	0	0	0.001	604.204	1	FALSE	1		Tpcn1
ENSMUSG00000003665	Has1	3	lps	4	0	14.143	0.0224486	0.200313	25.6208	0.00192807	1.05488	13.3987	FALSE	1		Map2k5
ENSMUSG00000003665	Has1	3	pic	4	0	1.16168	0.000827996	0.000961883	37.4156	0.224744	314.596	1	FALSE	1		Pdgfrb
ENSMUSG00000003665	Has1	3	lps	6	0	3.5194	0.00421017	0.00971979	32.0928	0.00357979	8.05803	13.1329	TRUE	1		Snx24
ENSMUSG00000003665	Has1	3	pic	6	0	0	0	0	0	0.001	355.327	1	FALSE	1		Haus8
ENSMUSG00000003746	Man1a	1	unst	0	0	8.22106	0.527322	1.1937	2.59716	0.068855	0.206215	2.11682	TRUE	1		Casp9
ENSMUSG00000003746	Man1a	1	lps	2	0	11.2233	0.512018	1.0011	3.21829	0.569599	764.674	712.795	FALSE	1		Rps6ka1
ENSMUSG00000003746	Man1a	1	pic	2	0	10.6251	0.666444	1.74679	2.59741	0.0757584	0.232318	2.71617	TRUE	1		Arhgap27
ENSMUSG00000003746	Man1a	1	lps	4	0	6.9384	0.481476	0.712162	2.36647	1.00995	348.202	172.335	FALSE	1		Vps13c
ENSMUSG00000003746	Man1a	1	pic	4	0	14.7401	0.702642	2.33649	3.3257	0.191641	2.27791	8.98175	TRUE	1		Myo1f
ENSMUSG00000003746	Man1a	1	lps	6	0	8.50999	0.494911	0.92955	2.6211	0.3562	2.01153	3.41861	TRUE	1		Entpd6
ENSMUSG00000003746	Man1a	2	unst	0	0	5.60077	0.315593	0.495276	2.77023	0.284065	1.27858	1.81813	TRUE	1		Tnfrsf11a
ENSMUSG00000003746	Man1a	2	lps	2	0	6.32084	0.333547	0.477992	2.88553	0.823858	889.514	382.103	FALSE	1		Fam78a
ENSMUSG00000003746	Man1a	2	pic	2	0	11.4156	0.324888	0.756215	4.06841	0.205712	11.4808	18.4203	TRUE	1		Smagp
ENSMUSG00000003746	Man1a	2	lps	4	0	6.47192	0.303791	0.32879	2.59044	3.77644	342.833	31.1616	FALSE	1		Sh2d3c
ENSMUSG00000003746	Man1a	2	pic	4	0	7.88721	0.322546	0.509026	3.21032	0.603488	46.7632	26.8592	FALSE	1		Nxpe3
ENSMUSG00000003746	Man1a	2	lps	6	0	5.09983	0.255756	0.270334	2.59872	2.60055	17.8436	2.25207	FALSE	1		Kif23
ENSMUSG00000003746	Man1a	2	pic	6	0	6.09785	0.275814	0.351361	2.77804	0.910548	19.3736	6.59084	FALSE	1		Sash3
ENSMUSG00000003746	Man1a	3	unst	0	0	5.53758	0.273957	0.373427	3.2109	0.813485	19.9199	7.58202	FALSE	1		Tmem41a
ENSMUSG00000003746	Man1a	3	lps	2	0	5.05109	0.316354	0.371682	2.50122	1.98877	496.786	87.9097	FALSE	1		Gdpd5
ENSMUSG00000003746	Man1a	3	pic	2	0	10.3475	0.289408	0.432515	4.04227	0.001	564.685	1	FALSE	1		Slc35c2
ENSMUSG00000003746	Man1a	3	lps	4	0	10.3106	0.295582	0.354909	3.56663	2.26154	514.631	75.0407	FALSE	1		Vps18
ENSMUSG00000003746	Man1a	3	pic	4	0	7.62146	0.335936	0.422484	3.11207	1.65571	219.393	49.6799	FALSE	1		Fads1
ENSMUSG00000003746	Man1a	3	lps	6	0	3.45307	0.236731	0.210022	2.6365	58.6467	168.455	1	FALSE	1		Ccdc181
ENSMUSG00000003746	Man1a	3	pic	6	0	5.35642	0.298472	0.33628	2.61354	2.32019	16.3672	2.71174	FALSE	1		Cyth4
ENSMUSG00000003882	Il7r	1	unst	0	0	20.5404	3.74951	9.96975	0.944034	0.711381	0.764186	7.74337	TRUE	1		Klhl17
ENSMUSG00000003882	Il7r	1	lps	2	0	14.2843	2.82459	5.33929	1.03897	1.00762	0.878641	5.28848	TRUE	1		Chd3os
ENSMUSG00000003882	Il7r	1	pic	2	0	21.5191	2.65978	7.50956	1.33176	0.23952	0.203253	4.89186	TRUE	1		Mcph1
ENSMUSG00000003882	Il7r	1	lps	4	0	11.6341	1.50369	2.53302	1.43664	1.83007	17.6701	16.1256	FALSE	1		Cdc25b
ENSMUSG00000003882	Il7r	1	pic	4	0	20.2081	2.05775	6.35978	1.6661	0.205154	0.272279	4.75355	TRUE	1		Vgll4
ENSMUSG00000003882	Il7r	1	lps	6	0	10.64	1.46296	2.95473	1.40053	0.481861	0.707669	3.62489	TRUE	1		Tmem86a
ENSMUSG00000003882	Il7r	2	unst	0	0	24.4583	4.57649	11.0525	1.10914	2.20406	7.07479	19.2824	TRUE	1		Zfp263
ENSMUSG00000003882	Il7r	2	lps	2	0	23.0465	3.4593	7.64992	1.29284	2.55479	31.432	46.063	TRUE	1		Ralgds
ENSMUSG00000003882	Il7r	2	pic	2	0	28.0679	5.33574	15.3563	1.00628	1.49653	2.94256	15.8024	TRUE	1		Hmbs
ENSMUSG00000003882	Il7r	2	lps	4	0	18.5558	1.71636	3.69006	1.8682	1.66045	77.2642	82.955	TRUE	1		Irak1bp1
ENSMUSG00000003882	Il7r	2	pic	4	0	20.5059	4.658	9.32995	0.822547	2.22051	3.00185	10.9276	TRUE	1		Hsd17b10
ENSMUSG00000003882	Il7r	2	lps	6	0	14.3418	1.66619	4.051	1.88022	1.22605	412.817	575.004	TRUE	1		Tmem51
ENSMUSG00000003882	Il7r	2	pic	6	0	18.3903	4.82138	9.26548	0.725201	2.60967	3.56008	11.4045	TRUE	1		Mfng
ENSMUSG00000003882	Il7r	3	unst	0	0	18.4721	3.69773	7.1351	1.07475	3.76861	97.6349	99.6525	TRUE	1		Acot13
ENSMUSG00000003882	Il7r	3	lps	2	0	15.6828	2.5222	4.83783	1.43174	3.06681	278.021	233.516	FALSE	1		Polr3g
ENSMUSG00000003882	Il7r	3	pic	2	0	23.7127	3.59987	7.05001	1.22751	3.61342	119.564	123.023	TRUE	1		Etaa1
ENSMUSG00000003882	Il7r	3	lps	4	0	15.1114	1.40912	3.10456	2.16263	1.43045	245.249	249.822	TRUE	1		Depdc7
ENSMUSG00000003882	Il7r	3	pic	4	0	16.707	3.07528	6.14396	1.34931	3.31095	915.799	856.643	FALSE	1		Tbc1d2
ENSMUSG00000003882	Il7r	3	lps	6	0	11.6688	1.32979	2.54526	1.9157	1.55692	119.003	104.835	FALSE	1		Pak1
ENSMUSG00000003882	Il7r	3	pic	6	0	15.8586	3.57798	6.33848	0.981436	4.23886	51.7246	47.2582	FALSE	1		Palb2
ENSMUSG00000004040	Stat3	1	unst	0	0	8.36239	0.735977	1.63917	2.2689	0.149982	0.360511	2.52366	TRUE	1		Spns1
ENSMUSG00000004040	Stat3	1	lps	2	0	15.0674	0.77016	1.36582	2.60694	1.06773	998.081	733.787	FALSE	1		Mfsd11
ENSMUSG00000004040	Stat3	1	pic	2	0	18.322	1.16751	3.24393	2.34897	0.192295	0.434375	3.79484	TRUE	1		Lrrc20
ENSMUSG00000004040	Stat3	1	lps	4	0	10.3426	1.34255	1.99501	1.46452	2.59011	77.7316	42.2568	FALSE	1		Zfp362
ENSMUSG00000004040	Stat3	1	pic	4	0	26.1992	2.05357	7.10756	2.50944	0.687426	9.84828	31.4656	TRUE	1		Mkl1
ENSMUSG00000004040	Stat3	1	lps	6	0	11.7449	1.73653	3.44981	1.60899	1.68452	132.031	138.892	TRUE	1		Smyd4
ENSMUSG00000004040	Stat3	2	unst	0	0	10.2101	0.525192	0.808909	2.48595	1.06336	1000	514.31	FALSE	1		Nsd1
ENSMUSG00000004040	Stat3	2	lps	2	0	6.6577	0.378582	0.518015	2.48649	1.0548	980.483	372.347	FALSE	1		Zfp398
ENSMUSG00000004040	Stat3	2	pic	2	0	9.1336	0.470857	0.941343	2.77061	0.168135	0.60831	2.18116	TRUE	1		Hibch
ENSMUSG00000004040	Stat3	2	lps	4	0	6.62081	0.608832	0.697329	1.95572	6.68545	437.312	43.6027	FALSE	1		Phka2
ENSMUSG00000004040	Stat3	2	pic	4	0	6.76089	0.505403	0.737687	2.3325	1.24425	754.283	319.474	FALSE	1		Zfp652
ENSMUSG00000004040	Stat3	2	lps	6	0	6.17401	0.537035	0.590445	1.90025	8.63015	273.361	18.8428	FALSE	1		Slc16a7
ENSMUSG00000004040	Stat3	2	pic	6	0	6.08839	0.457435	0.536128	1.97705	2.80326	408.19	69.8433	FALSE	1		Pparg
ENSMUSG00000004040	Stat3	3	unst	0	0	8.7749	0.406185	0.528478	2.82159	1.75262	524.24	131.978	FALSE	1		2310022A10Rik
ENSMUSG00000004040	Stat3	3	lps	2	0	4.25203	0.291118	0.320351	2.3146	2.77141	456.014	53.4418	FALSE	1		Galnt12
ENSMUSG00000004040	Stat3	3	pic	2	0	6.24685	0.395307	0.51565	2.51006	1.36573	19.4923	6.46988	FALSE	1		Pstk
ENSMUSG00000004040	Stat3	3	lps	4	0	5.4988	0.469361	0.514383	1.80767	5.58775	457.942	42.2283	FALSE	1		Cenpv
ENSMUSG00000004040	Stat3	3	pic	4	0	4.32123	0.403305	0.48031	2.03841	1.54587	5.06425	1.87748	FALSE	1		Oit3
ENSMUSG00000004040	Stat3	3	lps	6	0	5.86116	0.511658	0.468755	2.062	198.42	425.968	1.6871	FALSE	1		Nckipsd
ENSMUSG00000004040	Stat3	3	pic	6	0	9.63302	0.495838	0.595768	2.89316	4.95645	1000	109.986	FALSE	1		Kank3
ENSMUSG00000004098	Col5a3	1	unst	0	0	3.58692	0.00965316	0.0193204	18.4451	0.00709246	2.06063	3.02361	TRUE	1		B4galt7
ENSMUSG00000004098	Col5a3	1	lps	2	0	2.83271	0.0161181	0.02669	11.9829	0.0269624	336.787	236.295	FALSE	1		1810011H11Rik
ENSMUSG00000004098	Col5a3	1	pic	2	0	4.20037	0.0105057	0.0252642	18.2825	0.112843	391.784	25.2207	FALSE	1		Adamts10
ENSMUSG00000004098	Col5a3	1	lps	4	0	4.59851	0.0467662	0.0734968	8.09753	0.0774833	38.3679	24.8251	FALSE	1		Nmnat2
ENSMUSG00000004098	Col5a3	1	pic	4	0	7.90423	0.0241072	0.0825989	18.7964	0.00826149	5.08981	14.9075	TRUE	1		Oma1
ENSMUSG00000004098	Col5a3	1	lps	6	0	4.18311	0.0395335	0.0758177	8.95346	0.0182353	0.654535	1.51663	TRUE	1		Angptl4
ENSMUSG00000004098	Col5a3	2	unst	0	0	1.35739	0.00116927	0.00125032	31.4427	0.001	767.427	1	FALSE	1		Ehf
ENSMUSG00000004098	Col5a3	2	lps	2	0	4.05653	0.00569666	0.00998183	27.1764	0.001	939.047	1	FALSE	1		Rasgrp4
ENSMUSG00000004098	Col5a3	2	pic	2	0	1.12212	0.000337785	0.000379037	57.6105	0.001	725.152	1	FALSE	1		Ccdc112
ENSMUSG00000004098	Col5a3	2	lps	4	0	6.15245	0.0243472	0.0495405	14.7511	0.0323096	407.548	337.584	FALSE	1		Kbtbd3
ENSMUSG00000004098	Col5a3	2	pic	4	0	1.08363	0.000398686	0.000432006	52.1097	0.214822	583.163	1	FALSE	1		Limk1
ENSMUSG00000004098	Col5a3	2	lps	6	0	2.83904	0.0208837	0.0315083	9.87827	0.0282436	518.325	430.216	FALSE	1		Agap3
ENSMUSG00000004098	Col5a3	2	pic	6	0	1.51735	0.000546793	0.00082963	52.6542	0.00288717	581.717	71.5291	FALSE	1		2011-09-01
ENSMUSG00000004098	Col5a3	3	unst	0	0	0	0	0	0	0.001	642.096	1	FALSE	1		Hdac5
ENSMUSG00000004098	Col5a3	3	lps	2	0	1.34109	0.00425651	0.00409859	15.9384	1.61326	338.716	1	FALSE	1		Slc7a1
ENSMUSG00000004098	Col5a3	3	pic	2	0	0	0	0	0	0.001	604.204	1	FALSE	1		Ccl1
ENSMUSG00000004098	Col5a3	3	lps	4	0	2.04852	0.00632696	0.0067105	15.486	0.399649	351.561	5.89879	FALSE	1		Chst12
ENSMUSG00000004098	Col5a3	3	pic	4	0	0	0	0	0	0.001	312.054	1	FALSE	1		3110062M04Rik
ENSMUSG00000004098	Col5a3	3	lps	6	0	3.47073	0.010757	0.015635	18.7686	0.0229734	5.66273	2.92451	FALSE	1		Abcc1
ENSMUSG00000004098	Col5a3	3	pic	6	0	0.916283	0.000571249	0.000523422	40.0129	0.219607	351.505	1	FALSE	1		Asns
ENSMUSG00000004099	Dnmt1	1	unst	0	0	8.73308	0.450997	0.93767	2.77883	0.145316	0.616676	2.37208	TRUE	1		Car13
ENSMUSG00000004099	Dnmt1	1	lps	2	0	3.46046	0.167831	0.242289	3.40207	0.322209	105.008	57.4478	FALSE	1		Slc4a7
ENSMUSG00000004099	Dnmt1	1	pic	2	0	8.94192	0.296098	0.724019	3.672	0.0345388	0.208556	2.05145	TRUE	1		S1pr3
ENSMUSG00000004099	Dnmt1	1	lps	4	0	3.43817	0.0760496	0.102461	5.07876	0.001	510.859	1	FALSE	1		Stk40
ENSMUSG00000004099	Dnmt1	1	pic	4	0	10.4458	0.199837	0.606264	5.88953	0.0692878	3.4364	10.0815	TRUE	1		Tmem206
ENSMUSG00000004099	Dnmt1	1	lps	6	0	6.20874	0.16135	0.298413	4.29305	0.0110428	0.0575525	1.05777	TRUE	1		Txnl1
ENSMUSG00000004099	Dnmt1	2	unst	0	0	9.37666	0.396367	0.678741	3.08837	0.582085	867.245	614.928	FALSE	1		Pole2
ENSMUSG00000004099	Dnmt1	2	lps	2	0	7.93389	0.116226	0.187207	5.70841	0.328589	401.725	149.036	FALSE	1		Nprl2
ENSMUSG00000004099	Dnmt1	2	pic	2	0	8.11067	0.434012	0.825831	2.6263	0.164386	0.613576	2.07545	TRUE	1		Dcaf17
ENSMUSG00000004099	Dnmt1	2	lps	4	0	2.98016	0.0662729	0.0771668	5.31956	0.236909	2.92052	1	FALSE	1		Rhof
ENSMUSG00000004099	Dnmt1	2	pic	4	0	10.1227	0.40998	0.649854	3.15818	0.819565	159.137	83.2062	FALSE	1		Xrcc6bp1
ENSMUSG00000004099	Dnmt1	2	lps	6	0	4.75649	0.102812	0.119518	4.83165	0.618986	21.5064	4.27147	FALSE	1		Rrs1
ENSMUSG00000004099	Dnmt1	2	pic	6	0	5.62485	0.400869	0.517124	2.2902	1.44208	529.621	154.299	FALSE	1		Slc31a2
ENSMUSG00000004099	Dnmt1	3	unst	0	0	8.39688	0.292293	0.398523	3.48528	1.08142	162.556	47.4703	FALSE	1		Dgkz
ENSMUSG00000004099	Dnmt1	3	lps	2	0	3.69544	0.0609034	0.0697371	5.3485	0.321917	223.916	48.581	FALSE	1		Dgkg
ENSMUSG00000004099	Dnmt1	3	pic	2	0	7.53062	0.319226	0.426417	2.99442	1.16553	279.625	81.9238	FALSE	1		Traf3ip3
ENSMUSG00000004099	Dnmt1	3	lps	4	0	4.04772	0.0380416	0.0418106	7.24128	0.252504	350.168	63.3415	FALSE	1		Zfand1
ENSMUSG00000004099	Dnmt1	3	pic	4	0	11.4263	0.309423	0.432586	5.23245	1.56475	242.626	53.1161	FALSE	1		Aqp9
ENSMUSG00000004099	Dnmt1	3	lps	6	0	2.79299	0.062227	0.0533482	4.80699	0.721464	106.738	10.6608	FALSE	1		Trim36
ENSMUSG00000004099	Dnmt1	3	pic	6	0	4.76205	0.281974	0.299841	2.62736	3.57908	248.375	22.5885	FALSE	1		Crat
ENSMUSG00000004105	Angptl2	1	unst	0	0	3.77462	0.079048	0.148786	5.84983	0.082592	193.84	176.355	FALSE	1		Cd302
ENSMUSG00000004105	Angptl2	1	lps	2	0	3.59114	0.0628615	0.0929057	5.84189	0.0515521	0.716459	1	FALSE	1		Cluh
ENSMUSG00000004105	Angptl2	1	pic	2	0	5.43196	0.0740431	0.154376	6.59503	0.001	0.0156246	1.23108	FALSE	1		Dll4
ENSMUSG00000004105	Angptl2	1	lps	4	0	3.06567	0.0445609	0.0586982	6.73869	0.154723	221.121	67.2551	FALSE	1		Tamm41
ENSMUSG00000004105	Angptl2	1	pic	4	0	9.99019	0.0469669	0.149833	14.0292	0.0609298	203.917	157.445	FALSE	1		Trim8
ENSMUSG00000004105	Angptl2	1	lps	6	0	3.82186	0.0266187	0.0466842	10.7416	0.0266396	2.86724	3.12612	TRUE	1		Itga1
ENSMUSG00000004105	Angptl2	2	unst	0	0	7.37304	0.360701	0.589446	2.70956	0.308716	1.49018	2.1974	TRUE	1		Dctpp1
ENSMUSG00000004105	Angptl2	2	lps	2	0	5.06552	0.145898	0.208125	3.95393	0.28971	4.44889	2.5212	FALSE	1		Kat2a
ENSMUSG00000004105	Angptl2	2	pic	2	0	7.04015	0.355657	0.752793	3.23166	0.131936	0.796056	2.51131	TRUE	1		Angptl6
ENSMUSG00000004105	Angptl2	2	lps	4	0	2.99135	0.0408442	0.0444177	6.79737	0.255327	289.307	56.4915	FALSE	1		4933430I17Rik
ENSMUSG00000004105	Angptl2	2	pic	4	0	9.47363	0.362454	0.583174	3.25858	0.864218	853.636	366.302	FALSE	1		Plcl1
ENSMUSG00000004105	Angptl2	2	lps	6	0	2.45966	0.0650311	0.0689478	4.97796	0.441676	84.6155	15.1262	FALSE	1		Smim11
ENSMUSG00000004105	Angptl2	2	pic	6	0	7.1112	0.31928	0.482716	3.02214	0.636519	52.1266	27.959	FALSE	1		Dedd2
ENSMUSG00000004105	Angptl2	3	unst	0	0	4.73681	0.404689	0.510302	2.10612	1.04827	3.90741	2.04339	FALSE	1		Scarb1
ENSMUSG00000004105	Angptl2	3	lps	2	0	5.56111	0.12731	0.14318	4.01587	1.04406	98.4565	13.5338	FALSE	1		Rcsd1
ENSMUSG00000004105	Angptl2	3	pic	2	0	10.301	0.43957	0.672006	2.90029	0.918838	134.434	68.5991	FALSE	1		Ttc39c
ENSMUSG00000004105	Angptl2	3	lps	4	0	3.26595	0.0315497	0.0311437	6.96395	0.609767	319.731	19.6139	FALSE	1		Dfna5
ENSMUSG00000004105	Angptl2	3	pic	4	0	6.12074	0.467007	0.668457	2.25888	0.994959	10.0457	5.53656	FALSE	1		Zfp385a
ENSMUSG00000004105	Angptl2	3	lps	6	0	3.70231	0.059974	0.0718373	6.55567	0.170784	60.6895	23.7909	FALSE	1		Harbi1
ENSMUSG00000004105	Angptl2	3	pic	6	0	5.33902	0.414789	0.519123	2.25049	1.82873	267.456	67.199	FALSE	1		Phf7
ENSMUSG00000004296	Il12b	1	unst	0	0	1.76173	0.00272686	0.0035456	23.7356	0.0122642	391.91	82.8127	FALSE	1		Fance
ENSMUSG00000004296	Il12b	1	lps	2	0	26.7944	0.495572	3.33348	6.16849	0.0771735	7.2236	48.029	TRUE	1		Aldh9a1
ENSMUSG00000004296	Il12b	1	pic	2	0	11.1801	0.0814875	0.353542	9.9943	0.01079	0.863927	6.56466	TRUE	1		Plpp2
ENSMUSG00000004296	Il12b	1	lps	4	0	30.3363	0.561747	3.74996	7.07695	0.125464	33.6353	153.734	TRUE	1		Pop5
ENSMUSG00000004296	Il12b	1	pic	4	0	27.3735	0.104228	0.66982	19.0041	0.0285141	892.583	4066.13	TRUE	1		Dusp19
ENSMUSG00000004296	Il12b	1	lps	6	0	27.2446	0.403446	2.3656	7.25248	0.0951959	192.102	749.261	TRUE	1		Boc
ENSMUSG00000004296	Il12b	2	unst	0	0	3.45503	0.00881976	0.0150457	16.7586	0.0317893	319.618	68.2132	FALSE	1		Tlr1
ENSMUSG00000004296	Il12b	2	lps	2	0	110.164	1.17539	18.3369	9.4007	0.114962	109.302	1130.66	TRUE	1		Creb3l1
ENSMUSG00000004296	Il12b	2	pic	2	0	165.623	0.0545288	8.26565	57.5198	0.00295536	87.1414	179.754	TRUE	1		Pithd1
ENSMUSG00000004296	Il12b	2	lps	4	0	69.4518	1.52195	20.4515	6.22706	0.160852	997.996	9592.42	TRUE	1		Prkch
ENSMUSG00000004296	Il12b	2	pic	4	0	4.94187	0.00517666	0.0140078	32.3994	0.00224534	1.74316	4.74869	TRUE	1		Rpusd3
ENSMUSG00000004296	Il12b	2	lps	6	0	103.732	1.48494	29.5082	9.48901	0.151873	166.952	1958.62	TRUE	1		Adora2a
ENSMUSG00000004296	Il12b	2	pic	6	0	1.99935	0.00744626	0.00955624	14.9921	0.0188844	316.936	139.145	FALSE	1		Ech1
ENSMUSG00000004296	Il12b	3	unst	0	0	14.4438	0.021605	0.0869837	40.4974	0.363823	336.553	17.9895	FALSE	1		Reps1
ENSMUSG00000004296	Il12b	3	lps	2	0	50.8559	1.12693	11.4193	5.59402	0.136001	119.416	1086.21	TRUE	1		Zfyve28
ENSMUSG00000004296	Il12b	3	pic	2	0	7.15144	0.017196	0.0342763	23.9789	0.124949	86.7915	13.1196	FALSE	1		Snap47
ENSMUSG00000004296	Il12b	3	lps	4	0	142.223	2.07468	36.8668	8.04305	0.177664	268.366	2912.44	TRUE	1		Xrcc6
ENSMUSG00000004296	Il12b	3	pic	4	0	74.4797	0.0563753	3.95724	37.3637	0.001	0.857515	77.0168	FALSE	1		Thap3
ENSMUSG00000004296	Il12b	3	lps	6	0	69.5796	2.12973	33.3662	6.33389	0.286296	87.0416	660.612	TRUE	1		Cnpy3
ENSMUSG00000004296	Il12b	3	pic	6	0	1.83477	0.0145214	0.0127959	8.85426	0.371552	353.935	17.8346	FALSE	1		Hyal1
ENSMUSG00000004319	Clcn3	1	unst	0	0	8.59919	0.451606	0.874353	2.61794	0.0706225	0.180148	1.62654	TRUE	1		Rmdn1
ENSMUSG00000004319	Clcn3	1	lps	2	0	7.94996	0.251427	0.421731	3.70367	0.367815	76.6181	54.4367	FALSE	1		Fam187b
ENSMUSG00000004319	Clcn3	1	pic	2	0	8.53774	0.407985	1.02896	3.12885	0.0618595	0.331237	2.56707	TRUE	1		Hmgcl
ENSMUSG00000004319	Clcn3	1	lps	4	0	4.16157	0.203925	0.273611	2.97957	0.454343	23.7562	11.4345	FALSE	1		Emc9
ENSMUSG00000004319	Clcn3	1	pic	4	0	11.3099	0.297672	0.966908	5.03776	0.0950378	3.61619	11.596	TRUE	1		Gsg2
ENSMUSG00000004319	Clcn3	1	lps	6	0	7.18698	0.247857	0.454865	3.56406	0.150941	1.09112	2.11649	TRUE	1		Afap1l1
ENSMUSG00000004319	Clcn3	2	unst	0	0	6.80441	0.274484	0.420022	3.30515	0.533075	129.189	71.0919	FALSE	1		Umps
ENSMUSG00000004319	Clcn3	2	lps	2	0	4.31004	0.15856	0.204045	3.41693	0.301219	1.51594	1	FALSE	1		Coprs
ENSMUSG00000004319	Clcn3	2	pic	2	0	10.3514	0.306536	0.586528	3.39234	0.118303	0.599279	1.86024	TRUE	1		Bola1
ENSMUSG00000004319	Clcn3	2	lps	4	0	5.02248	0.155096	0.166814	3.56774	1.46307	203.077	25.3964	FALSE	1		Trim13
ENSMUSG00000004319	Clcn3	2	pic	4	0	6.82892	0.305998	0.432711	3.03986	0.820425	372.656	149.032	FALSE	1		Cby1
ENSMUSG00000004319	Clcn3	2	lps	6	0	4.42988	0.169756	0.173177	3.20219	2.34644	33.7595	3.01099	FALSE	1		Nkain1
ENSMUSG00000004319	Clcn3	2	pic	6	0	4.54415	0.288071	0.348015	2.42173	0.661902	1.5009	1	FALSE	1		Rffl
ENSMUSG00000004319	Clcn3	3	unst	0	0	4.38955	0.23817	0.27154	2.67166	1.5147	19.8248	3.61341	FALSE	1		Srgap1
ENSMUSG00000004319	Clcn3	3	lps	2	0	6.79936	0.110335	0.140909	5.33148	0.51574	123.753	29.5714	FALSE	1		Eef2kmt
ENSMUSG00000004319	Clcn3	3	pic	2	0	6.71504	0.251063	0.332589	3.22729	0.86726	49.5266	15.6465	FALSE	1		Ppm1m
ENSMUSG00000004319	Clcn3	3	lps	4	0	4.37488	0.118877	0.136235	4.00583	0.761336	130.585	23.1756	FALSE	1		Bcam
ENSMUSG00000004319	Clcn3	3	pic	4	0	5.42553	0.236793	0.260349	3.10766	2.41161	166.044	18.8147	FALSE	1		Gramd1a
ENSMUSG00000004319	Clcn3	3	lps	6	0	3.08607	0.114511	0.107571	3.94748	1.04802	21.2692	2.60876	FALSE	1		Bcs1l
ENSMUSG00000004319	Clcn3	3	pic	6	0	3.36678	0.231512	0.232062	2.37523	6.38914	18.0321	1.00086	FALSE	1		Plpp1
ENSMUSG00000004364	Cul3	1	unst	0	0	8.31684	0.6953	1.35368	2.03001	0.095796	0.161683	1.88565	TRUE	1		Sntb1
ENSMUSG00000004364	Cul3	1	lps	2	0	11.7675	0.905111	1.3624	1.75651	0.500886	0.506137	1.84524	TRUE	1		Fbxl6
ENSMUSG00000004364	Cul3	1	pic	2	0	16.484	0.89803	2.17101	2.28918	0.266818	1.03311	4.151	TRUE	1		Abcb8
ENSMUSG00000004364	Cul3	1	lps	4	0	8.84053	0.744793	1.0673	2.06918	1.84586	541.879	225.222	FALSE	1		Adhfe1
ENSMUSG00000004364	Cul3	1	pic	4	0	12.5579	0.76015	2.13547	2.99752	0.326583	8.07726	19.5867	TRUE	1		Col11a2
ENSMUSG00000004364	Cul3	1	lps	6	0	8.08918	0.739656	1.24827	1.7513	0.146388	0.172459	1.65236	TRUE	1		Cyfip2
ENSMUSG00000004364	Cul3	2	unst	0	0	8.63702	0.640492	0.915446	1.90729	0.667697	1.22138	1.87871	TRUE	1		Dnaaf2
ENSMUSG00000004364	Cul3	2	lps	2	0	9.40796	0.757908	1.02736	1.87402	2.48797	956.069	301.504	FALSE	1		Nudt6
ENSMUSG00000004364	Cul3	2	pic	2	0	8.77911	0.656194	1.25338	2.27611	0.287499	0.840714	2.58749	TRUE	1		C87436
ENSMUSG00000004364	Cul3	2	lps	4	0	6.11957	0.718662	0.752026	1.51015	33.6525	434.373	10.7061	FALSE	1		Fam98c
ENSMUSG00000004364	Cul3	2	pic	4	0	6.78425	0.638094	0.847852	1.92481	2.15196	381.852	118.03	FALSE	1		Txlnb
ENSMUSG00000004364	Cul3	2	lps	6	0	6.03591	0.587512	0.658024	1.95698	7.05069	270.49	25.0884	FALSE	1		Adamts7
ENSMUSG00000004364	Cul3	2	pic	6	0	7.34054	0.651196	0.793415	1.75897	3.34091	407.785	83.0142	FALSE	1		Dusp4
ENSMUSG00000004364	Cul3	3	unst	0	0	7.1403	0.534507	0.639231	2.03639	3.30916	426.217	73.831	FALSE	1		Eif6
ENSMUSG00000004364	Cul3	3	lps	2	0	8.84551	0.633031	0.762246	2.07121	4.64432	384.137	57.1527	FALSE	1		Nop58
ENSMUSG00000004364	Cul3	3	pic	2	0	6.27788	0.529663	0.660872	1.93658	2.32841	436.33	104.642	FALSE	1		Csf3r
ENSMUSG00000004364	Cul3	3	lps	4	0	10.3467	0.572097	0.634406	2.14047	9.00221	455.515	31.8115	FALSE	1		Asb1
ENSMUSG00000004364	Cul3	3	pic	4	0	6.1711	0.573247	0.703344	2.02741	3.34817	197.35	37.0429	FALSE	1		Ogg1
ENSMUSG00000004364	Cul3	3	lps	6	0	4.4666	0.481178	0.443603	1.80046	12.1051	186.709	8.37578	FALSE	1		Lrrc75a
ENSMUSG00000004364	Cul3	3	pic	6	0	4.54189	0.558874	0.534931	1.41274	141.665	585.945	3.11882	FALSE	1		Mcoln2
ENSMUSG00000004565	Pnpla6	1	unst	0	0	3.81073	0.08418	0.170979	5.5453	0.0774943	258.654	242.871	FALSE	1		Mapkapk3
ENSMUSG00000004565	Pnpla6	1	lps	2	0	2.66851	0.0204995	0.0280646	9.75909	0.100548	354.032	71.3071	FALSE	1		Mettl1
ENSMUSG00000004565	Pnpla6	1	pic	2	0	7.76027	0.0411667	0.0903833	10.9451	0.0244682	12.071	20.2507	TRUE	1		Ssr2
ENSMUSG00000004565	Pnpla6	1	lps	4	0	2.02096	0.0127939	0.0129774	10.277	0.151407	298.529	27.1736	FALSE	1		Tyms
ENSMUSG00000004565	Pnpla6	1	pic	4	0	5.23187	0.0284564	0.0662438	11.6761	0.0115695	1.21963	2.89145	TRUE	1		Eef1e1
ENSMUSG00000004565	Pnpla6	1	lps	6	0	3.80282	0.0245333	0.0432135	10.2416	0.050906	276.231	118.149	FALSE	1		Ubl4a
ENSMUSG00000004565	Pnpla6	2	unst	0	0	4.39904	0.0757355	0.105497	5.65198	0.182526	7.48296	3.39017	FALSE	1		Pkmyt1
ENSMUSG00000004565	Pnpla6	2	lps	2	0	3.52075	0.030072	0.0387343	8.13725	0.0728634	4.32477	1.98405	FALSE	1		Eif2b3
ENSMUSG00000004565	Pnpla6	2	pic	2	0	4.35409	0.0698981	0.130152	6.38877	0.0299952	0.612204	1.51506	TRUE	1		Pdzd11
ENSMUSG00000004565	Pnpla6	2	lps	4	0	3.05979	0.0214395	0.0228042	9.35475	0.0923586	3.4943	1.00255	FALSE	1		Srfbp1
ENSMUSG00000004565	Pnpla6	2	pic	4	0	4.52395	0.0734054	0.100559	5.9676	0.251332	167.547	53.7854	FALSE	1		Zfand2b
ENSMUSG00000004565	Pnpla6	2	lps	6	0	2.59225	0.0337597	0.0310231	6.57045	0.001	463.64	1	FALSE	1
ENSMUSG00000004565	Pnpla6	2	pic	6	0	2.91288	0.0592099	0.0667091	5.08087	0.342818	5.00289	1.00012	FALSE	1
ENSMUSG00000004565	Pnpla6	3	unst	0	0	2.43352	0.066611	0.0693011	4.42784	0.804592	136.467	12.668	FALSE	1
ENSMUSG00000004565	Pnpla6	3	lps	2	0	1.87995	0.0185094	0.0181775	8.03358	0.211803	138.858	14.2965	FALSE	1
ENSMUSG00000004565	Pnpla6	3	pic	2	0	3.06798	0.0568107	0.0640108	5.43795	0.360909	51.0646	9.03478	FALSE	1
ENSMUSG00000004565	Pnpla6	3	lps	4	0	2.21494	0.0149901	0.0146617	9.32661	0.001	768.342	1	FALSE	1
ENSMUSG00000004565	Pnpla6	3	pic	4	0	3.53775	0.0415979	0.051451	7.7382	0.169335	67.2857	20.17	FALSE	1
ENSMUSG00000004565	Pnpla6	3	lps	6	0	1.32942	0.0184926	0.01287	6.63605	22.5316	1000	1	FALSE	1
ENSMUSG00000004565	Pnpla6	3	pic	6	0	2.17886	0.0604533	0.059655	4.59636	1.20399	46.1496	2.79527	FALSE	1
ENSMUSG00000004748	Mtfp1	1	unst	0	0	2.53066	0.0136685	0.0219613	12.2728	0.001	466.391	1	FALSE	1
ENSMUSG00000004748	Mtfp1	1	lps	2	0	2.78874	0.00799213	0.0137745	17.653	0.00827185	465.317	487.636	TRUE	1
ENSMUSG00000004748	Mtfp1	1	pic	2	0	1.96672	0.00303225	0.00421883	22.7767	0.001	660.846	1	FALSE	1
ENSMUSG00000004748	Mtfp1	1	lps	4	0	1.0519	0.00106698	0.00093739	29.7477	0.680883	535.819	1	FALSE	1
ENSMUSG00000004748	Mtfp1	1	pic	4	0	1.51672	0.000633551	0.00096094	48.8964	0.0164541	546.029	12.9265	FALSE	1
ENSMUSG00000004748	Mtfp1	1	lps	6	0	1.40895	0.00277857	0.00287266	20.7485	1.09774	372.277	1	FALSE	1
ENSMUSG00000004748	Mtfp1	2	unst	0	0	2.43514	0.0238294	0.0287784	8.17451	0.001	763.365	1	FALSE	1
ENSMUSG00000004748	Mtfp1	2	lps	2	0	2.27886	0.00632865	0.00673762	15.258	0.118269	367.229	21.9906	FALSE	1
ENSMUSG00000004748	Mtfp1	2	pic	2	0	4.15465	0.0260338	0.0532187	11.432	0.0149811	1.51373	2.70494	TRUE	1
ENSMUSG00000004748	Mtfp1	2	lps	4	0	1.93966	0.00687186	0.00642572	13.8922	0.154131	274.765	15.8152	FALSE	1
ENSMUSG00000004748	Mtfp1	2	pic	4	0	3.30722	0.0311423	0.0460976	8.82083	0.0854288	153.879	53.018	FALSE	1
ENSMUSG00000004748	Mtfp1	2	lps	6	0	1.84363	0.00977998	0.00906669	12.2068	0.136796	269.625	26.2662	FALSE	1
ENSMUSG00000004748	Mtfp1	2	pic	6	0	2.28568	0.0192219	0.0211766	8.77554	0.137974	352.575	55.1275	FALSE	1
ENSMUSG00000004748	Mtfp1	3	unst	0	0	1.95915	0.024812	0.0242634	6.85359	0.396798	97.4697	7.05642	FALSE	1
ENSMUSG00000004748	Mtfp1	3	lps	2	0	1.50205	0.00624289	0.0054726	12.6812	0.109923	278.415	19.795	FALSE	1
ENSMUSG00000004748	Mtfp1	3	pic	2	0	3.88178	0.0235082	0.0285007	10.5539	0.164079	330.999	53.1351	FALSE	1
ENSMUSG00000004748	Mtfp1	3	lps	4	0	1.51472	0.00657908	0.00564772	12.3881	0.142749	925.517	54.3338	FALSE	1
ENSMUSG00000004748	Mtfp1	3	pic	4	0	2.16061	0.00908556	0.00996072	13.5129	0.0678438	308.685	45.4065	FALSE	1
ENSMUSG00000004748	Mtfp1	3	lps	6	0	1.0736	0.00658038	0.00488477	11.4857	2.53242	331.534	1	FALSE	1
ENSMUSG00000004748	Mtfp1	3	pic	6	0	1.8466	0.0184906	0.017192	8.49682	0.115317	88.6832	18.7339	FALSE	1
ENSMUSG00000004798	Ulk2	1	unst	0	0	5.68477	0.277134	0.523564	2.96959	0.001	440.834	1	FALSE	1
ENSMUSG00000004798	Ulk2	1	lps	2	0	5.96419	0.14564	0.221695	4.28369	0.218716	5.47021	3.97664	FALSE	1
ENSMUSG00000004798	Ulk2	1	pic	2	0	6.18151	0.17022	0.422108	4.76168	0.021539	0.240233	2.03008	TRUE	1
ENSMUSG00000004798	Ulk2	1	lps	4	0	5.21994	0.0841523	0.122641	5.84748	0.181073	31.9695	15.9101	FALSE	1
ENSMUSG00000004798	Ulk2	1	pic	4	0	11.5523	0.101854	0.341733	9.78116	0.0408929	798.79	1959.76	TRUE	1
ENSMUSG00000004798	Ulk2	1	lps	6	0	3.6688	0.0587302	0.0917951	5.89877	0.0742119	56.3202	45.3947	FALSE	1
ENSMUSG00000004798	Ulk2	2	unst	0	0	6.12366	0.227363	0.322414	3.24103	0.421498	4.49637	2.82782	FALSE	1
ENSMUSG00000004798	Ulk2	2	lps	2	0	4.951	0.116234	0.156527	4.30481	0.303314	9.4914	4.0135	FALSE	1
ENSMUSG00000004798	Ulk2	2	pic	2	0	7.55858	0.221421	0.430439	3.62523	0.0267885	0.137788	1.39629	TRUE	1
ENSMUSG00000004798	Ulk2	2	lps	4	0	2.92684	0.067955	0.0658226	4.6739	0.952823	150.391	13.1199	FALSE	1
ENSMUSG00000004798	Ulk2	2	pic	4	0	6.62161	0.200818	0.277972	3.62595	0.554628	22.8646	9.12135	FALSE	1
ENSMUSG00000004798	Ulk2	2	lps	6	0	2.29599	0.075363	0.0727124	4.1854	0.747834	7.48605	1	FALSE	1
ENSMUSG00000004798	Ulk2	2	pic	6	0	4.04013	0.191258	0.225326	2.79612	0.778838	59.8039	16.1156	FALSE	1
ENSMUSG00000004798	Ulk2	3	unst	0	0	3.59079	0.186091	0.203039	2.70941	1.49768	59.7458	8.31477	FALSE	1
ENSMUSG00000004798	Ulk2	3	lps	2	0	3.14919	0.0975231	0.100943	3.92409	1.01714	118.101	13.1565	FALSE	1
ENSMUSG00000004798	Ulk2	3	pic	2	0	4.39061	0.20998	0.258301	3.08142	0.91848	21.5734	5.43984	FALSE	1
ENSMUSG00000004798	Ulk2	3	lps	4	0	2.76935	0.0541975	0.055878	4.91029	0.413739	58.3849	8.88192	FALSE	1
ENSMUSG00000004798	Ulk2	3	pic	4	0	5.6936	0.125381	0.146369	4.80439	0.99359	189.55	27.7488	FALSE	1
ENSMUSG00000004798	Ulk2	3	lps	6	0	2.69125	0.0605372	0.0492715	4.66327	1.50956	40.684	1.92368	FALSE	1
ENSMUSG00000004798	Ulk2	3	pic	6	0	3.07726	0.191643	0.195795	2.69162	1.75552	6.13162	1	FALSE	1
ENSMUSG00000004936	Map2k1	1	unst	0	0	7.24763	0.538695	0.977845	2.08321	0.0478038	0.0868869	1.53596	TRUE	1
ENSMUSG00000004936	Map2k1	1	lps	2	0	6.17179	0.548837	0.782999	1.84023	0.0682438	0.0590559	1.06171	TRUE	1
ENSMUSG00000004936	Map2k1	1	pic	2	0	14.3215	0.951064	2.35472	2.22568	0.123945	0.24687	2.82361	TRUE	1
ENSMUSG00000004936	Map2k1	1	lps	4	0	8.13106	1.09379	1.48478	1.49004	3.03425	400.212	148.852	FALSE	1
ENSMUSG00000004936	Map2k1	1	pic	4	0	17.2038	1.67997	5.47463	2.16516	0.453493	2.59795	11.2199	TRUE	1
ENSMUSG00000004936	Map2k1	1	lps	6	0	11.0874	1.86665	3.32296	1.35988	2.10606	36.9507	34.7337	FALSE	1
ENSMUSG00000004936	Map2k1	2	unst	0	0	6.43555	0.447928	0.634815	2.3795	1.19475	168.307	66.299	FALSE	1
ENSMUSG00000004936	Map2k1	2	lps	2	0	5.99934	0.438865	0.54301	2.07767	1.86301	790.559	196.775	FALSE	1
ENSMUSG00000004936	Map2k1	2	pic	2	0	9.02562	0.49425	0.877797	2.44332	0.0864719	0.162912	1.44091	TRUE	1
ENSMUSG00000004936	Map2k1	2	lps	4	0	9.45652	0.713742	0.787573	1.89191	13.2625	411.724	24.2401	FALSE	1
ENSMUSG00000004936	Map2k1	2	pic	4	0	5.99411	0.464244	0.613152	2.12829	1.3464	12.1846	4.9064	FALSE	1
ENSMUSG00000004936	Map2k1	2	lps	6	0	5.96808	0.751893	0.809459	1.58435	12.2174	264.874	18.1782	FALSE	1
ENSMUSG00000004936	Map2k1	2	pic	6	0	6.59856	0.509404	0.604528	1.93628	2.75334	308.874	60.984	FALSE	1
ENSMUSG00000004936	Map2k1	3	unst	0	0	6.24259	0.460002	0.513932	1.97488	4.36589	377.284	43.2321	FALSE	1
ENSMUSG00000004936	Map2k1	3	lps	2	0	5.12838	0.509978	0.530061	1.7115	23.341	400.901	10.0774	FALSE	1
ENSMUSG00000004936	Map2k1	3	pic	2	0	5.4955	0.481008	0.543068	1.80215	3.80834	54.6645	7.86102	FALSE	1
ENSMUSG00000004936	Map2k1	3	lps	4	0	7.3484	0.81175	0.908521	1.52207	10.3558	342.438	29.2582	FALSE	1
ENSMUSG00000004936	Map2k1	3	pic	4	0	5.02592	0.725181	0.810494	1.41373	6.48538	24.02	3.63447	FALSE	1
ENSMUSG00000004936	Map2k1	3	lps	6	0	6.10733	0.98178	0.88786	1.26451	188.646	633.314	4.42912	FALSE	1
ENSMUSG00000004936	Map2k1	3	pic	6	0	4.78548	0.612656	0.635973	1.53486	23.8392	214.208	6.6117	FALSE	1
ENSMUSG00000004952	Rasa4	1	unst	0	0	7.76685	0.463222	0.949832	2.73438	0.122114	0.425313	2.10347	TRUE	1
ENSMUSG00000004952	Rasa4	1	lps	2	0	7.21197	0.571857	0.880527	2.19192	0.686289	2.49402	2.71946	TRUE	1
ENSMUSG00000004952	Rasa4	1	pic	2	0	12.498	0.860079	2.18932	2.45414	0.126592	0.299663	2.87059	TRUE	1
ENSMUSG00000004952	Rasa4	1	lps	4	0	8.85977	0.94181	1.32008	1.756	2.4075	330.981	133.038	FALSE	1
ENSMUSG00000004952	Rasa4	1	pic	4	0	24.386	1.49346	5.10443	2.73749	0.508513	8.80146	27.3441	TRUE	1
ENSMUSG00000004952	Rasa4	1	lps	6	0	16.1399	1.07969	2.03518	2.30379	1.29708	373.146	316.987	FALSE	1
ENSMUSG00000004952	Rasa4	2	unst	0	0	7.30251	0.604621	0.849006	1.99605	1.52349	538.031	221.188	FALSE	1
ENSMUSG00000004952	Rasa4	2	lps	2	0	7.15703	0.591051	0.772108	1.97119	2.1932	282.841	80.5183	FALSE	1
ENSMUSG00000004952	Rasa4	2	pic	2	0	11.6355	0.619313	1.19645	2.45138	0.381519	1.86994	3.63056	TRUE	1
ENSMUSG00000004952	Rasa4	2	lps	4	0	9.40072	0.972321	1.09805	1.46136	10.8265	417.11	39.8988	FALSE	1
ENSMUSG00000004952	Rasa4	2	pic	4	0	7.82323	0.686831	0.93869	1.86388	2.08434	555.357	189.809	FALSE	1
ENSMUSG00000004952	Rasa4	2	lps	6	0	7.08097	0.803883	0.814238	1.415	157.021	787.665	5.13622	FALSE	1
ENSMUSG00000004952	Rasa4	2	pic	6	0	6.6893	0.737055	0.882241	1.49923	3.04567	14.9783	4.53596	FALSE	1
ENSMUSG00000004952	Rasa4	3	unst	0	0	7.64053	0.541528	0.658273	2.15807	3.60802	427.086	67.6144	FALSE	1
ENSMUSG00000004952	Rasa4	3	lps	2	0	6.9878	0.569636	0.612054	1.75393	10.4757	307.869	18.6326	FALSE	1
ENSMUSG00000004952	Rasa4	3	pic	2	0	6.01379	0.516539	0.59763	1.78159	3.82338	394.799	56.1338	FALSE	1
ENSMUSG00000004952	Rasa4	3	lps	4	0	7.01777	0.755782	0.832627	1.58218	13.0504	443.567	28.1608	FALSE	1
ENSMUSG00000004952	Rasa4	3	pic	4	0	11.4132	0.903544	1.09215	1.9641	6.53893	173.954	26.0884	FALSE	1
ENSMUSG00000004952	Rasa4	3	lps	6	0	7.92246	0.726578	0.644006	1.75287	346.257	676.078	2.24742	FALSE	1
ENSMUSG00000004952	Rasa4	3	pic	6	0	6.42426	0.801733	0.913776	1.54459	8.34374	201.892	21.1129	FALSE	1
ENSMUSG00000004996	Mri1	1	unst	0	0	4.39693	0.163177	0.319548	4.03894	0.133926	91.5442	108.743	TRUE	1
ENSMUSG00000004996	Mri1	1	lps	2	0	4.11453	0.083312	0.125647	5.19122	0.0628122	0.753301	1.16784	TRUE	1
ENSMUSG00000004996	Mri1	1	pic	2	0	5.67948	0.103447	0.255715	6.08761	0.0144437	0.268134	1.97044	TRUE	1
ENSMUSG00000004996	Mri1	1	lps	4	0	2.98016	0.0430654	0.05403	6.8215	0.104848	3.88305	1.8327	FALSE	1
ENSMUSG00000004996	Mri1	1	pic	4	0	4.11915	0.0362249	0.0723895	9.18853	0.117953	321.676	74.3082	FALSE	1
ENSMUSG00000004996	Mri1	1	lps	6	0	3.32101	0.0269403	0.0426973	9.48524	0.0402432	202.63	141.931	FALSE	1
ENSMUSG00000004996	Mri1	2	unst	0	0	3.51872	0.119007	0.1494	3.83888	0.001	746.37	1	FALSE	1
ENSMUSG00000004996	Mri1	2	lps	2	0	2.71116	0.051808	0.0564343	5.30699	0.445429	383.207	48.1663	FALSE	1
ENSMUSG00000004996	Mri1	2	pic	2	0	4.64789	0.123012	0.219584	4.68309	0.0400591	0.366262	1.27944	TRUE	1
ENSMUSG00000004996	Mri1	2	lps	4	0	1.86883	0.0315399	0.0264323	5.7515	1.58707	72.4566	1.82764	FALSE	1
ENSMUSG00000004996	Mri1	2	pic	4	0	4.20037	0.126109	0.160862	4.04792	0.344296	3.75287	1.64181	FALSE	1
ENSMUSG00000004996	Mri1	2	lps	6	0	2.88354	0.0560819	0.0543832	5.57109	0.550745	37.615	4.88946	FALSE	1
ENSMUSG00000004996	Mri1	2	pic	6	0	3.61238	0.116363	0.125192	3.3973	0.840999	85.5548	13.2897	FALSE	1
ENSMUSG00000004996	Mri1	3	unst	0	0	3.98304	0.129899	0.135256	3.54319	1.4336	24.6279	2.72455	FALSE	1
ENSMUSG00000004996	Mri1	3	lps	2	0	2.63247	0.0538497	0.0493294	4.989	1.79305	165.548	6.15514	FALSE	1
ENSMUSG00000004996	Mri1	3	pic	2	0	3.91831	0.142652	0.162702	3.65199	0.001	584.169	1	FALSE	1
ENSMUSG00000004996	Mri1	3	lps	4	0	2.66618	0.031784	0.0320195	7.14286	0.432885	322.232	28.4336	FALSE	1
ENSMUSG00000004996	Mri1	3	pic	4	0	3.14811	0.121873	0.130959	3.55178	1.22671	25.0184	2.98876	FALSE	1
ENSMUSG00000004996	Mri1	3	lps	6	0	2.37393	0.0565593	0.0449582	4.77707	4.64493	63.5258	1	FALSE	1
ENSMUSG00000004996	Mri1	3	pic	6	0	3.01795	0.114851	0.109151	3.34002	3.26888	21.3297	1.03681	FALSE	1
ENSMUSG00000005087	Cd44	1	unst	0	0	22.9503	4.22786	12.2631	1.30344	1.89582	25.0905	60.1867	TRUE	1
ENSMUSG00000005087	Cd44	1	lps	2	0	59.3637	15.292	54.8669	0.992612	5.9965	286.045	743.995	TRUE	1
ENSMUSG00000005087	Cd44	1	pic	2	0	57.8313	12.9488	61.5606	0.909337	2.34982	7.72558	55.4975	TRUE	1
ENSMUSG00000005087	Cd44	1	lps	4	0	67.8374	16.4503	66.9725	1.3282	5.82463	963.802	2737.16	TRUE	1
ENSMUSG00000005087	Cd44	1	pic	4	0	58.3503	12.1595	59.6981	1.00508	1.94765	5.7684	48.0289	TRUE	1
ENSMUSG00000005087	Cd44	1	lps	6	0	57.1075	14.9071	77.8982	1.12652	3.4922	174.232	759.818	TRUE	1
ENSMUSG00000005087	Cd44	2	unst	0	0	19.0904	1.97139	4.18662	1.73932	1.7826	380.422	425.17	TRUE	1
ENSMUSG00000005087	Cd44	2	lps	2	0	46.6396	9.00452	29.7487	1.39817	4.27229	400.471	852.658	TRUE	1
ENSMUSG00000005087	Cd44	2	pic	2	0	21.3245	2.56261	7.14763	1.624	0.986104	4.63603	14.6321	TRUE	1
ENSMUSG00000005087	Cd44	2	lps	4	0	45.7462	9.53792	36.9549	1.4542	3.67869	332.058	871.832	TRUE	1
ENSMUSG00000005087	Cd44	2	pic	4	0	25.1999	2.55051	6.34843	2.28289	2.05867	430.05	538.399	TRUE	1
ENSMUSG00000005087	Cd44	2	lps	6	0	42.7818	5.91452	21.434	2.10186	2.83594	424.205	889.68	TRUE	1
ENSMUSG00000005087	Cd44	2	pic	6	0	16.2718	2.39198	4.37471	1.39357	3.09573	413.544	324.491	FALSE	1
ENSMUSG00000005087	Cd44	3	unst	0	0	18.1137	1.64984	3.19056	2.24858	2.46457	336.627	230.918	FALSE	1
ENSMUSG00000005087	Cd44	3	lps	2	0	46.5194	7.6626	25.2237	1.69853	3.83568	687.244	1383.49	TRUE	1
ENSMUSG00000005087	Cd44	3	pic	2	0	34.4312	2.07943	4.79755	3.0733	2.26426	644.335	602.822	FALSE	1
ENSMUSG00000005087	Cd44	3	lps	4	0	61.1059	7.28042	27.7358	1.8238	2.98215	498.214	1230.88	TRUE	1
ENSMUSG00000005087	Cd44	3	pic	4	0	19.5599	3.3421	6.86101	1.35721	3.522	359.817	347.583	FALSE	1
ENSMUSG00000005087	Cd44	3	lps	6	0	30.5367	4.1187	13.5316	2.20185	2.38187	332.068	579.735	TRUE	1
ENSMUSG00000005087	Cd44	3	pic	6	0	21.3685	2.10186	4.27569	2.52281	2.98559	317.227	228.188	FALSE	1
ENSMUSG00000005089	Slc1a2	1	unst	0	0	1.57351	0.00142628	0.00216451	32.6279	0.0144888	425.194	26.9674	FALSE	1
ENSMUSG00000005089	Slc1a2	1	lps	2	0	2.91938	0.00677768	0.0092969	18.6591	0.00986636	1.59998	1.28614	FALSE	1
ENSMUSG00000005089	Slc1a2	1	pic	2	0	2.46197	0.002273	0.00427331	30.9726	0.0263572	720.962	36.6954	FALSE	1
ENSMUSG00000005089	Slc1a2	1	lps	4	0	5.33858	0.106872	0.162034	5.12064	0.171192	5.41973	3.69903	FALSE	1
ENSMUSG00000005089	Slc1a2	1	pic	4	0	0.963201	0.000751965	0.000679899	34.8068	0.453017	541.331	1	FALSE	1
ENSMUSG00000005089	Slc1a2	1	lps	6	0	9.04641	0.301493	0.726465	3.99133	0.115005	1.2168	3.52684	TRUE	1
ENSMUSG00000005089	Slc1a2	2	unst	0	0	1.48428	0.000421791	0.000626118	59.2873	0.001	767.565	1	FALSE	1
ENSMUSG00000005089	Slc1a2	2	lps	2	0	2.05703	0.00392025	0.00426395	19.4801	0.001	939.405	1	FALSE	1
ENSMUSG00000005089	Slc1a2	2	pic	2	0	0.782791	0.000235638	0.000184458	57.6096	0.215187	714.076	1	FALSE	1
ENSMUSG00000005089	Slc1a2	2	lps	4	0	4.26291	0.0397838	0.0509696	8.10073	0.177675	388.597	94.5646	FALSE	1
ENSMUSG00000005089	Slc1a2	2	pic	4	0	1.74962	0.000963163	0.00140323	42.0152	0.0013127	942.922	709.72	FALSE	1
ENSMUSG00000005089	Slc1a2	2	lps	6	0	8.13407	0.107565	0.196577	7.22649	0.173656	150.336	101.541	FALSE	1
ENSMUSG00000005089	Slc1a2	2	pic	6	0	0.712752	0.000256848	0.000183064	52.6516	0.221503	613.973	1	FALSE	1
ENSMUSG00000005089	Slc1a2	3	unst	0	0	0.914545	0.00118815	0.00103673	27.0988	0.001	641.912	1	FALSE	1
ENSMUSG00000005089	Slc1a2	3	lps	2	0	1.36304	0.00424665	0.00438134	16.4328	1.55594	350.142	1	FALSE	1
ENSMUSG00000005089	Slc1a2	3	pic	2	0	0.901762	0.000326725	0.000294632	52.5063	0.213891	589.666	1	FALSE	1
ENSMUSG00000005089	Slc1a2	3	lps	4	0	6.84167	0.0491882	0.0793136	10.3465	0.131983	121.737	50.0801	FALSE	1
ENSMUSG00000005089	Slc1a2	3	pic	4	0	0	0	0	0	0.001	312.054	1	FALSE	1
ENSMUSG00000005089	Slc1a2	3	lps	6	0	6.85281	0.153527	0.256992	5.56185	0.218498	26.2032	18.9985	FALSE	1
ENSMUSG00000005089	Slc1a2	3	pic	6	0	0.919502	0.00104255	0.00087983	28.6828	0.471024	376.824	1	FALSE	1
ENSMUSG00000005362	Crbn	1	unst	0	0	4.77384	0.16572	0.314235	3.90001	0.129765	165.474	211.848	TRUE	1
ENSMUSG00000005362	Crbn	1	lps	2	0	4.75032	0.145005	0.220415	3.99932	0.120795	0.841836	1.22196	TRUE	1
ENSMUSG00000005362	Crbn	1	pic	2	0	9.10184	0.194607	0.472486	4.83971	0.0251942	0.22458	1.9161	TRUE	1
ENSMUSG00000005362	Crbn	1	lps	4	0	5.66894	0.295547	0.386342	2.51659	0.320916	0.705799	1	FALSE	1
ENSMUSG00000005362	Crbn	1	pic	4	0	9.48344	0.323675	0.879923	4.29288	0.110778	1.66694	5.16655	TRUE	1
ENSMUSG00000005362	Crbn	1	lps	6	0	8.08918	0.436272	0.857871	3.02463	0.328571	2.95172	4.54218	TRUE	1
ENSMUSG00000005362	Crbn	2	unst	0	0	4.23336	0.139871	0.195675	3.89088	0.126641	0.700599	1	FALSE	1
ENSMUSG00000005362	Crbn	2	lps	2	0	4.99782	0.125753	0.170904	4.27795	0.334744	17.6485	7.28573	FALSE	1
ENSMUSG00000005362	Crbn	2	pic	2	0	5.08098	0.122522	0.239075	4.78296	0.252803	337.114	134.378	FALSE	1
ENSMUSG00000005362	Crbn	2	lps	4	0	4.53964	0.169889	0.176907	3.20514	2.08522	74.2589	7.24919	FALSE	1
ENSMUSG00000005362	Crbn	2	pic	4	0	3.94361	0.113149	0.163223	4.54533	0.197279	3.44044	2.26616	FALSE	1
ENSMUSG00000005362	Crbn	2	lps	6	0	3.92222	0.173564	0.181145	3.17618	1.96596	19.8347	2.23767	FALSE	1
ENSMUSG00000005362	Crbn	2	pic	6	0	3.53025	0.121484	0.14028	3.55798	0.433591	2.85128	1	FALSE	1
ENSMUSG00000005362	Crbn	3	unst	0	0	3.71718	0.113983	0.117465	3.62292	1.27257	86.1767	8.94113	FALSE	1
ENSMUSG00000005362	Crbn	3	lps	2	0	2.54684	0.0857563	0.0867081	3.91843	1.00278	33.7265	3.48629	FALSE	1
ENSMUSG00000005362	Crbn	3	pic	2	0	3.75297	0.10383	0.128084	4.1215	0.212731	1.64409	1	FALSE	1
ENSMUSG00000005362	Crbn	3	lps	4	0	5.23785	0.140058	0.14616	3.64243	1.76971	100.723	9.41798	FALSE	1
ENSMUSG00000005362	Crbn	3	pic	4	0	4.65498	0.119757	0.152743	4.91021	0.647148	202.299	42.6952	FALSE	1
ENSMUSG00000005362	Crbn	3	lps	6	0	5.02248	0.15059	0.13036	4.32154	2.4669	270.611	18.2082	FALSE	1
ENSMUSG00000005362	Crbn	3	pic	6	0	2.54614	0.119054	0.112729	3.12757	6.37493	68.2467	1.64196	FALSE	1
ENSMUSG00000005442	Cic	1	unst	0	0	8.73586	0.506993	0.987823	2.58398	0.159822	0.482966	2.03441	TRUE	1
ENSMUSG00000005442	Cic	1	lps	2	0	5.37092	0.255497	0.356851	2.74331	0.172501	0.472265	1	FALSE	1
ENSMUSG00000005442	Cic	1	pic	2	0	9.6229	0.41341	1.01791	3.19163	0.0347111	0.1399	2.08271	TRUE	1
ENSMUSG00000005442	Cic	1	lps	4	0	4.3141	0.179165	0.220397	3.19165	0.644043	50.4683	15.0589	FALSE	1
ENSMUSG00000005442	Cic	1	pic	4	0	11.8589	0.303398	0.948977	5.26259	0.130969	21.1398	48.3315	TRUE	1
ENSMUSG00000005442	Cic	1	lps	6	0	3.87194	0.187438	0.25751	3.21787	0.191034	0.772788	1	FALSE	1
ENSMUSG00000005442	Cic	2	unst	0	0	7.10706	0.751225	1.06189	1.7804	1.75985	86.873	38.9565	FALSE	1
ENSMUSG00000005442	Cic	2	lps	2	0	6.17526	0.342116	0.456284	2.51702	1.03577	974.266	340.604	FALSE	1
ENSMUSG00000005442	Cic	2	pic	2	0	10.0367	0.722691	1.34493	2.05353	0.229563	0.450883	2.17269	TRUE	1
ENSMUSG00000005442	Cic	2	lps	4	0	4.93588	0.266478	0.258365	2.41953	0.001	672.856	1	FALSE	1
ENSMUSG00000005442	Cic	2	pic	4	0	7.7308	0.722569	0.915453	1.64998	3.02367	457.59	114.057	FALSE	1
ENSMUSG00000005442	Cic	2	lps	6	0	3.91719	0.273728	0.261848	2.25889	0.001	437.399	1	FALSE	1
ENSMUSG00000005442	Cic	2	pic	6	0	5.70897	0.659854	0.759795	1.47833	2.43034	4.63623	2.01184	FALSE	1
ENSMUSG00000005442	Cic	3	unst	0	0	7.17572	0.699515	0.770113	1.60461	8.88776	375.941	31.7811	FALSE	1
ENSMUSG00000005442	Cic	3	lps	2	0	5.63754	0.262553	0.297041	2.68431	2.0861	47.9925	7.01508	FALSE	1
ENSMUSG00000005442	Cic	3	pic	2	0	6.85704	0.732123	0.883081	1.6379	3.92031	226.452	44.719	FALSE	1
ENSMUSG00000005442	Cic	3	lps	4	0	4.35512	0.17221	0.166975	2.96264	0.001	739.056	1	FALSE	1
ENSMUSG00000005442	Cic	3	pic	4	0	7.30542	0.627412	0.76181	2.28547	5.66403	182.321	22.4027	FALSE	1
ENSMUSG00000005442	Cic	3	lps	6	0	3.65782	0.213482	0.16159	2.41964	145.144	464.443	1.00011	FALSE	1
ENSMUSG00000005442	Cic	3	pic	6	0	6.88409	0.778866	0.783323	1.54608	148.64	491.457	3.57879	FALSE	1
ENSMUSG00000005514	Por	1	unst	0	0	8.04302	0.513818	1.09968	2.55659	0.0355188	0.0864152	1.78081	TRUE	1
ENSMUSG00000005514	Por	1	lps	2	0	6.21085	0.383603	0.568872	2.27333	0.0763864	0.116421	1	FALSE	1
ENSMUSG00000005514	Por	1	pic	2	0	11.6109	0.470245	1.18011	2.98344	0.0463787	0.18054	2.28226	TRUE	1
ENSMUSG00000005514	Por	1	lps	4	0	3.83386	0.218587	0.277031	2.88425	0.380489	1.51621	1.15882	FALSE	1
ENSMUSG00000005514	Por	1	pic	4	0	10.3749	0.287119	0.884926	4.74301	0.0853671	2.08043	7.29464	TRUE	1
ENSMUSG00000005514	Por	1	lps	6	0	7.27448	0.339188	0.70234	3.38139	0.217472	2.38231	4.19754	TRUE	1
ENSMUSG00000005514	Por	2	unst	0	0	9.90378	0.77203	1.29517	2.11889	1.27533	956.982	615.554	FALSE	1
ENSMUSG00000005514	Por	2	lps	2	0	9.71818	0.504778	0.726304	2.47367	1.24014	233.365	100.631	FALSE	1
ENSMUSG00000005514	Por	2	pic	2	0	12.5723	0.889516	2.06888	2.54147	0.598323	151.875	228.337	TRUE	1
ENSMUSG00000005514	Por	2	lps	4	0	5.97002	0.277511	0.304355	2.64457	2.68487	286.049	33.4543	FALSE	1
ENSMUSG00000005514	Por	2	pic	4	0	10.3436	0.839441	1.45795	2.2407	1.34953	720.879	461.646	FALSE	1
ENSMUSG00000005514	Por	2	lps	6	0	8.44591	0.325499	0.379447	3.29792	3.14116	298.626	35.0658	FALSE	1
ENSMUSG00000005514	Por	2	pic	6	0	10.7523	0.77915	1.14664	2.06627	1.86185	708.985	305.848	FALSE	1
ENSMUSG00000005514	Por	3	unst	0	0	9.96627	0.873247	1.13323	1.81758	3.7948	447.561	108.079	FALSE	1
ENSMUSG00000005514	Por	3	lps	2	0	8.33424	0.519674	0.615225	2.22981	3.94302	418.728	60.1426	FALSE	1
ENSMUSG00000005514	Por	3	pic	2	0	8.57771	0.92543	1.30215	1.70731	2.58008	570.277	209.839	FALSE	1
ENSMUSG00000005514	Por	3	lps	4	0	4.28284	0.253611	0.262807	2.4197	3.98371	176.13	13.1836	FALSE	1
ENSMUSG00000005514	Por	3	pic	4	0	21.4376	0.915911	1.91752	5.33357	1.7488	235.571	129.045	FALSE	1
ENSMUSG00000005514	Por	3	lps	6	0	4.4666	0.419849	0.362788	1.92702	337.249	599.877	1.25837	FALSE	1
ENSMUSG00000005514	Por	3	pic	6	0	17.2271	0.969957	1.38693	3.05305	3.99102	215.515	55.778	FALSE	1
ENSMUSG00000005583	Mef2c	1	unst	0	0	9.87602	0.289862	0.730816	4.61708	0.152802	11.3396	22.1118	TRUE	1
ENSMUSG00000005583	Mef2c	1	lps	2	0	4.89108	0.139557	0.228323	4.21222	0.039124	0.227996	1	FALSE	1
ENSMUSG00000005583	Mef2c	1	pic	2	0	10.3297	0.315788	0.847566	3.95391	0.049174	0.369953	2.65716	TRUE	1
ENSMUSG00000005583	Mef2c	1	lps	4	0	3.33491	0.110945	0.137853	4.1462	0.212077	1.50575	1	FALSE	1
ENSMUSG00000005583	Mef2c	1	pic	4	0	11.6256	0.275106	0.738382	5.12411	0.138962	39.1151	77.5514	TRUE	1
ENSMUSG00000005583	Mef2c	1	lps	6	0	15.9843	0.129691	0.371251	12.6187	0.100477	118.513	159.521	TRUE	1
ENSMUSG00000005583	Mef2c	2	unst	0	0	5.02661	0.125665	0.190399	4.3896	0.132828	1.17028	1.28168	TRUE	1
ENSMUSG00000005583	Mef2c	2	lps	2	0	4.70398	0.0514878	0.0737473	6.53534	0.0719903	1.92014	1.48543	FALSE	1
ENSMUSG00000005583	Mef2c	2	pic	2	0	7.44041	0.175477	0.379652	4.76094	0.0678596	0.861422	2.44371	TRUE	1
ENSMUSG00000005583	Mef2c	2	lps	4	0	4.26788	0.0330742	0.0371181	8.38986	0.232912	331.489	54.2282	FALSE	1
ENSMUSG00000005583	Mef2c	2	pic	4	0	6.11345	0.190891	0.303264	3.83093	0.293733	8.19579	5.75305	FALSE	1
ENSMUSG00000005583	Mef2c	2	lps	6	0	3.01547	0.0267228	0.030295	8.67364	0.001	464.648	1	FALSE	1
ENSMUSG00000005583	Mef2c	2	pic	6	0	5.5661	0.194906	0.316187	4.02925	0.335479	120.953	72.74	FALSE	1
ENSMUSG00000005583	Mef2c	3	unst	0	0	6.18499	0.135083	0.207196	5.13603	0.290803	151.056	76.5448	FALSE	1
ENSMUSG00000005583	Mef2c	3	lps	2	0	7.26487	0.0483382	0.0750762	10.5909	0.193175	294.477	72.405	FALSE	1
ENSMUSG00000005583	Mef2c	3	pic	2	0	6.28111	0.147272	0.215162	4.6399	0.362748	102.037	44.7044	FALSE	1
ENSMUSG00000005583	Mef2c	3	lps	4	0	2.72042	0.0216317	0.0219375	8.23162	0.176532	465.731	69.6061	FALSE	1
ENSMUSG00000005583	Mef2c	3	pic	4	0	6.82856	0.310483	0.440388	3.1466	0.881866	166.444	63.7416	FALSE	1
ENSMUSG00000005583	Mef2c	3	lps	6	0	1.82891	0.0194905	0.018071	8.16082	0.152452	118.903	15.5861	FALSE	1
ENSMUSG00000005583	Mef2c	3	pic	6	0	8.68959	0.190111	0.257881	5.16088	0.773212	85.2474	23.8714	FALSE	1
ENSMUSG00000005615	Pcyt1a	1	unst	0	0	12.8485	0.826504	1.72534	2.41675	0.61253	56.7207	77.502	TRUE	1
ENSMUSG00000005615	Pcyt1a	1	lps	2	0	5.27505	0.317444	0.500299	2.76514	0.269414	1.25362	1.87177	TRUE	1
ENSMUSG00000005615	Pcyt1a	1	pic	2	0	9.00344	0.328055	0.797636	3.52271	0.0686387	0.472153	2.5616	TRUE	1
ENSMUSG00000005615	Pcyt1a	1	lps	4	0	5.65145	0.183972	0.242547	3.52873	0.53349	514.491	190.059	FALSE	1
ENSMUSG00000005615	Pcyt1a	1	pic	4	0	10.6647	0.517058	1.55651	3.59168	0.159833	2.09498	7.24341	TRUE	1
ENSMUSG00000005615	Pcyt1a	1	lps	6	0	7.02261	0.218731	0.388546	3.89247	0.198839	2.91111	3.65489	TRUE	1
ENSMUSG00000005615	Pcyt1a	2	unst	0	0	10.2913	1.35976	2.24347	1.44866	1.30563	3.70669	5.29459	TRUE	1
ENSMUSG00000005615	Pcyt1a	2	lps	2	0	7.40582	0.46722	0.716819	2.26774	0.472787	1.57786	2.12426	TRUE	1
ENSMUSG00000005615	Pcyt1a	2	pic	2	0	22.8834	1.46516	3.61451	2.13772	0.86595	125.836	215.514	TRUE	1
ENSMUSG00000005615	Pcyt1a	2	lps	4	0	6.6049	0.408818	0.534122	2.66024	1.74055	561.614	144.906	FALSE	1
ENSMUSG00000005615	Pcyt1a	2	pic	4	0	14.4724	1.29148	2.11488	1.72397	2.15425	101.45	62.9762	FALSE	1
ENSMUSG00000005615	Pcyt1a	2	lps	6	0	6.79096	0.393774	0.483822	2.56691	2.11202	412.087	85.6347	FALSE	1
ENSMUSG00000005615	Pcyt1a	2	pic	6	0	10.7988	1.28532	1.85492	1.40934	2.8227	104.124	49.3023	FALSE	1
ENSMUSG00000005615	Pcyt1a	3	unst	0	0	15.1047	1.04874	1.58451	2.12383	2.64937	561.112	229.079	FALSE	1
ENSMUSG00000005615	Pcyt1a	3	lps	2	0	6.50755	0.304936	0.411668	3.03804	1.10682	161.628	48.6591	FALSE	1
ENSMUSG00000005615	Pcyt1a	3	pic	2	0	8.99902	0.892514	1.36207	1.94275	1.96804	586.955	275.706	FALSE	1
ENSMUSG00000005615	Pcyt1a	3	lps	4	0	6.20804	0.262056	0.351192	3.37735	1.0004	72.048	21.3561	FALSE	1
ENSMUSG00000005615	Pcyt1a	3	pic	4	0	8.50867	0.813477	1.18588	1.94897	2.28154	220.764	83.6907	FALSE	1
ENSMUSG00000005615	Pcyt1a	3	lps	6	0	3.96237	0.279222	0.244922	2.13424	219.726	512.215	1	FALSE	1
ENSMUSG00000005615	Pcyt1a	3	pic	6	0	8.72714	0.972606	1.24886	1.69166	4.3525	211.281	50.3164	FALSE	1
ENSMUSG00000005672	Kit	1	unst	0	0	2.8664	0.00484575	0.00853759	22.5441	0.0408776	526.842	40.8973	FALSE	1
ENSMUSG00000005672	Kit	1	lps	2	0	3.01349	0.00694953	0.0105891	18.7152	0.0083571	1.4001	1.2622	FALSE	1
ENSMUSG00000005672	Kit	1	pic	2	0	2.96089	0.00741954	0.0118945	17.0093	0.00842656	811.232	750.608	FALSE	1
ENSMUSG00000005672	Kit	1	lps	4	0	1.78368	0.00309726	0.00396058	22.9522	0.0245678	615.468	65.4998	FALSE	1
ENSMUSG00000005672	Kit	1	pic	4	0	3.09284	0.00339342	0.00804937	29.2885	0.0777189	564.968	17.65	FALSE	1
ENSMUSG00000005672	Kit	1	lps	6	0	2.45078	0.00180721	0.00375665	38.1135	0.00756258	381.423	64.328	FALSE	1
ENSMUSG00000005672	Kit	2	unst	0	0	6.59856	0.0443711	0.091302	10.4431	0.0433067	544.497	603.972	TRUE	1
ENSMUSG00000005672	Kit	2	lps	2	0	5.85555	0.0819064	0.16598	7.06906	0.0674526	4.11246	5.422	TRUE	1
ENSMUSG00000005672	Kit	2	pic	2	0	7.88721	0.0474395	0.117721	10.094	0.00468384	0.160662	1.71026	TRUE	1
ENSMUSG00000005672	Kit	2	lps	4	0	9.34796	0.187186	0.388051	5.36796	0.200695	169.123	170.54	TRUE	1
ENSMUSG00000005672	Kit	2	pic	4	0	3.42724	0.0287499	0.0416542	9.38319	0.0637093	6.07274	3.01367	FALSE	1
ENSMUSG00000005672	Kit	2	lps	6	0	5.19626	0.0840801	0.135292	6.21345	0.14348	10.2542	6.81953	FALSE	1
ENSMUSG00000005672	Kit	2	pic	6	0	3.73842	0.0382202	0.0620539	8.23035	0.0239846	0.658846	1.16968	TRUE	1
ENSMUSG00000005672	Kit	3	unst	0	0	4.38745	0.053822	0.08328	7.20639	0.0983211	13.5829	7.96246	FALSE	1
ENSMUSG00000005672	Kit	3	lps	2	0	8.56168	0.0874384	0.152762	7.68215	0.001	678.654	1	FALSE	1
ENSMUSG00000005672	Kit	3	pic	2	0	6.90614	0.0490934	0.102499	10.7335	0.0691927	102.347	72.7576	FALSE	1
ENSMUSG00000005672	Kit	3	lps	4	0	14.0975	0.188444	0.392579	6.653	0.250082	578.999	458.366	FALSE	1
ENSMUSG00000005672	Kit	3	pic	4	0	4.89482	0.029494	0.0559525	13.6525	0.0673761	95.8599	41.7833	FALSE	1
ENSMUSG00000005672	Kit	3	lps	6	0	11.1665	0.107639	0.240188	11.4355	0.138927	41.3359	33.0603	FALSE	1
ENSMUSG00000005672	Kit	3	pic	6	0	4.06433	0.0391565	0.0495738	8.04212	0.185947	352.11	81.5039	FALSE	1
ENSMUSG00000005686	Ampd3	1	unst	0	0	5.20068	0.165208	0.329151	4.20721	0.0280516	0.21568	1.46732	TRUE	1
ENSMUSG00000005686	Ampd3	1	lps	2	0	7.63841	0.770958	1.33105	1.92258	0.386349	0.714059	2.24317	TRUE	1
ENSMUSG00000005686	Ampd3	1	pic	2	0	8.2606	0.391948	0.994421	3.09379	0.0167302	0.0701618	2.01349	TRUE	1
ENSMUSG00000005686	Ampd3	1	lps	4	0	7.30348	0.492349	0.676954	2.13306	0.67309	1.83359	1.88244	TRUE	1
ENSMUSG00000005686	Ampd3	1	pic	4	0	7.6088	0.102069	0.251355	7.13632	0.0481617	3.4325	7.3555	TRUE	1
ENSMUSG00000005686	Ampd3	1	lps	6	0	8.58978	0.283493	0.622926	4.3598	0.236075	38.9808	49.0709	TRUE	1
ENSMUSG00000005686	Ampd3	2	unst	0	0	5.02661	0.0768343	0.112091	5.60853	0.113206	1.9723	1.48148	FALSE	1
ENSMUSG00000005686	Ampd3	2	lps	2	0	8.84266	0.602827	0.986526	2.34666	1.00842	950.69	586.352	FALSE	1
ENSMUSG00000005686	Ampd3	2	pic	2	0	6.61922	0.101755	0.211038	5.83385	0.0322974	0.552214	1.86289	TRUE	1
ENSMUSG00000005686	Ampd3	2	lps	4	0	11.7713	0.736478	1.06411	2.23829	2.29463	766.544	262.328	FALSE	1
ENSMUSG00000005686	Ampd3	2	pic	4	0	3.89913	0.120422	0.180075	4.2843	0.0963458	0.669279	1	FALSE	1
ENSMUSG00000005686	Ampd3	2	lps	6	0	9.12223	0.730059	1.10054	2.50155	1.94809	326.607	129.164	FALSE	1
ENSMUSG00000005686	Ampd3	2	pic	6	0	2.93622	0.116451	0.141961	3.54844	0.369259	117.946	39.8292	FALSE	1
ENSMUSG00000005686	Ampd3	3	unst	0	0	3.1905	0.0635354	0.0763472	5.07689	0.2192	4.06644	1.31862	FALSE	1
ENSMUSG00000005686	Ampd3	3	lps	2	0	7.13474	0.486749	0.69742	2.54565	1.45188	598.485	212.549	FALSE	1
ENSMUSG00000005686	Ampd3	3	pic	2	0	3.93852	0.0783937	0.106922	5.2689	0.163568	4.04541	2.14438	FALSE	1
ENSMUSG00000005686	Ampd3	3	lps	4	0	7.14587	0.514936	0.712772	2.38165	1.79749	683.593	211.576	FALSE	1
ENSMUSG00000005686	Ampd3	3	pic	4	0	3.76634	0.134904	0.172278	3.80584	0.303285	2.02575	1.11672	FALSE	1
ENSMUSG00000005686	Ampd3	3	lps	6	0	5.86116	0.43758	0.491927	2.31405	2.89874	211.005	34.6365	FALSE	1
ENSMUSG00000005686	Ampd3	3	pic	6	0	3.80704	0.086891	0.115512	5.31769	0.276303	31.2415	11.1694	FALSE	1
ENSMUSG00000005763	Cd247	1	unst	0	0	0	0	0	0	0.001	467.71	1	FALSE	1
ENSMUSG00000005763	Cd247	1	lps	2	0	2.96281	0.0166637	0.0293423	12.2143	0.0177264	245.91	235.09	FALSE	1
ENSMUSG00000005763	Cd247	1	pic	2	0	3.91998	0.00313375	0.00872794	33.719	0.001	660.853	1	FALSE	1
ENSMUSG00000005763	Cd247	1	lps	4	0	4.41069	0.017676	0.0349725	15.0494	0.0162978	2.95413	3.23843	TRUE	1
ENSMUSG00000005763	Cd247	1	pic	4	0	2.83447	0.00472346	0.00934787	23.6667	0.001	1000	2085.94	FALSE	1
ENSMUSG00000005763	Cd247	1	lps	6	0	2.83009	0.0074861	0.0106178	18.3301	0.0140823	4.9488	3.08771	FALSE	1
ENSMUSG00000005763	Cd247	2	unst	0	0	0	0	0	0	0.001	767.611	1	FALSE	1
ENSMUSG00000005763	Cd247	2	lps	2	0	3.15951	0.0181235	0.0241668	10.9945	0.040182	3.29843	1.65426	FALSE	1
ENSMUSG00000005763	Cd247	2	pic	2	0	2.34357	0.000934018	0.00182657	51.279	0.001	725.062	1	FALSE	1
ENSMUSG00000005763	Cd247	2	lps	4	0	4.81868	0.017765	0.0224688	15.2393	0.0827066	208.747	52.1824	FALSE	1
ENSMUSG00000005763	Cd247	2	pic	4	0	0	0	0	0	0.001	595.162	1	FALSE	1
ENSMUSG00000005763	Cd247	2	lps	6	0	3.68716	0.0133381	0.0176069	15.2823	0.0577596	939.377	230.943	FALSE	1
ENSMUSG00000005763	Cd247	2	pic	6	0	0.859623	0.000558269	0.000437511	37.8663	0.443427	614.297	1	FALSE	1
ENSMUSG00000005763	Cd247	3	unst	0	0	0.629233	0.000214316	0.000134866	54.1506	0.224212	657.586	1	FALSE	1
ENSMUSG00000005763	Cd247	3	lps	2	0	4.94221	0.0348806	0.0581492	11.3493	0.169165	377.127	82.8303	FALSE	1
ENSMUSG00000005763	Cd247	3	pic	2	0	0	0	0	0	0.001	604.204	1	FALSE	1
ENSMUSG00000005763	Cd247	3	lps	4	0	6.1372	0.044189	0.0966927	11.0842	0.290945	422.475	76.7252	FALSE	1
ENSMUSG00000005763	Cd247	3	pic	4	0	0.860107	0.000613048	0.000527283	37.417	0.222444	311.396	1	FALSE	1
ENSMUSG00000005763	Cd247	3	lps	6	0	5.26898	0.0469107	0.0722973	9.51529	0.0621191	98.6487	78.7507	FALSE	1
ENSMUSG00000005763	Cd247	3	pic	6	0	0.996627	0.000621339	0.000619238	40.0131	0.219601	351.517	1	FALSE	1
ENSMUSG00000005774	Rfx5	1	unst	0	0	4.16598	0.0579294	0.126986	7.14598	0.0754158	401.53	224.411	FALSE	1
ENSMUSG00000005774	Rfx5	1	lps	2	0	2.97919	0.0808008	0.126461	5.03893	0.118356	206.263	137.773	FALSE	1
ENSMUSG00000005774	Rfx5	1	pic	2	0	9.22094	0.226712	0.563162	4.3268	0.0190723	0.143755	1.91825	TRUE	1
ENSMUSG00000005774	Rfx5	1	lps	4	0	3.94786	0.112195	0.14771	4.22418	0.191207	1.96416	1.36266	FALSE	1
ENSMUSG00000005774	Rfx5	1	pic	4	0	18.6769	0.288226	0.994766	6.50332	0.184952	247.269	295.978	TRUE	1
ENSMUSG00000005774	Rfx5	1	lps	6	0	4.11361	0.133404	0.243171	4.60131	0.0712817	0.770241	1.63622	TRUE	1
ENSMUSG00000005774	Rfx5	2	unst	0	0	3.22004	0.0243361	0.0317063	8.88112	0.0485479	1.82711	1	FALSE	1
ENSMUSG00000005774	Rfx5	2	lps	2	0	3.3892	0.0519336	0.0700186	6.44099	0.142258	15.1729	5.9668	FALSE	1
ENSMUSG00000005774	Rfx5	2	pic	2	0	3.47139	0.0303819	0.0537059	8.88841	0.0258339	63.7618	76.4458	TRUE	1
ENSMUSG00000005774	Rfx5	2	lps	4	0	4.34068	0.0545155	0.0575152	6.41434	0.511713	202.532	26.5088	FALSE	1
ENSMUSG00000005774	Rfx5	2	pic	4	0	3.03043	0.0402129	0.0539394	7.07723	0.192609	263.598	56.0844	FALSE	1
ENSMUSG00000005774	Rfx5	2	lps	6	0	2.59225	0.0556582	0.0613137	5.43625	0.238172	122.883	34.0474	FALSE	1
ENSMUSG00000005774	Rfx5	2	pic	6	0	3.47666	0.03247	0.0388475	7.7125	0.149501	14.0656	3.39234	FALSE	1
ENSMUSG00000005774	Rfx5	3	unst	0	0	3.50057	0.0263297	0.0323417	9.31901	0.115953	343.179	86.7642	FALSE	1
ENSMUSG00000005774	Rfx5	3	lps	2	0	2.9381	0.0444421	0.0470174	5.85634	0.249802	4.54886	1.00005	FALSE	1
ENSMUSG00000005774	Rfx5	3	pic	2	0	2.05082	0.0260418	0.0276692	6.96846	0.193175	295.924	44.4174	FALSE	1
ENSMUSG00000005774	Rfx5	3	lps	4	0	3.73081	0.0548221	0.062671	5.81145	0.303908	289.375	60.4882	FALSE	1
ENSMUSG00000005774	Rfx5	3	pic	4	0	4.45466	0.0534533	0.0717256	7.82309	0.227094	55.84	15.4905	FALSE	1
ENSMUSG00000005774	Rfx5	3	lps	6	0	2.26954	0.0526118	0.0445462	5.1977	0.962179	44.3353	2.81881	FALSE	1
ENSMUSG00000005774	Rfx5	3	pic	6	0	1.76309	0.0431081	0.0430332	5.1864	0.284602	5.59414	1.03326	FALSE	1
ENSMUSG00000005802	Slc30a4	1	unst	0	0	5.0838	0.145612	0.293001	4.28761	0.001	453.837	1	FALSE	1
ENSMUSG00000005802	Slc30a4	1	lps	2	0	9.48017	0.305803	0.539415	3.66785	0.001	520.044	1	FALSE	1
ENSMUSG00000005802	Slc30a4	1	pic	2	0	9.2163	0.312727	0.90818	4.09408	0.057036	0.575522	3.40849	TRUE	1
ENSMUSG00000005802	Slc30a4	1	lps	4	0	9.14576	0.303118	0.444678	3.51446	0.68201	390.948	182.949	FALSE	1
ENSMUSG00000005802	Slc30a4	1	pic	4	0	9.08829	0.37174	1.06472	3.8044	0.0887445	0.888509	4.04761	TRUE	1
ENSMUSG00000005802	Slc30a4	1	lps	6	0	5.54372	0.214205	0.379607	3.64603	0.0834174	0.452427	1.47467	TRUE	1
ENSMUSG00000005802	Slc30a4	2	unst	0	0	5.91223	0.092505	0.14736	5.64341	0.144941	9.65579	6.64905	FALSE	1
ENSMUSG00000005802	Slc30a4	2	lps	2	0	5.39358	0.182136	0.249156	3.54395	0.407231	4.40512	2.31098	FALSE	1
ENSMUSG00000005802	Slc30a4	2	pic	2	0	4.46878	0.101099	0.191351	5.30551	0.108547	153.153	134.429	FALSE	1
ENSMUSG00000005802	Slc30a4	2	lps	4	0	5.6237	0.186489	0.211286	3.44499	1.3139	70.3458	11.5778	FALSE	1
ENSMUSG00000005802	Slc30a4	2	pic	4	0	3.69843	0.0897374	0.133293	5.12961	0.0974581	1.13254	1.2213	TRUE	1
ENSMUSG00000005802	Slc30a4	2	lps	6	0	5.70423	0.103577	0.118713	5.26907	0.707834	55.0341	9.74341	FALSE	1
ENSMUSG00000005802	Slc30a4	2	pic	6	0	3.22004	0.0825542	0.0975413	4.23999	0.001	596.07	1	FALSE	1
ENSMUSG00000005802	Slc30a4	3	unst	0	0	3.46221	0.078646	0.0921247	4.76906	0.3879	12.3734	2.86862	FALSE	1
ENSMUSG00000005802	Slc30a4	3	lps	2	0	5.90842	0.211003	0.255808	3.47207	1.17338	61.4929	12.7759	FALSE	1
ENSMUSG00000005802	Slc30a4	3	pic	2	0	3.57154	0.0955548	0.114727	4.40751	0.398978	28.2344	7.64495	FALSE	1
ENSMUSG00000005802	Slc30a4	3	lps	4	0	6.23197	0.174773	0.207272	3.78723	1.01102	100.508	19.7944	FALSE	1
ENSMUSG00000005802	Slc30a4	3	pic	4	0	4.85651	0.117248	0.14828	4.93603	0.587317	117.149	26.4233	FALSE	1
ENSMUSG00000005802	Slc30a4	3	lps	6	0	2.69125	0.0686349	0.0510651	4.0555	44.2969	518.278	1	FALSE	1
ENSMUSG00000005802	Slc30a4	3	pic	6	0	6.1053	0.104172	0.129476	5.81053	0.63816	227.719	42.3913	FALSE	1
ENSMUSG00000005813	Metap1	1	unst	0	0	8.23091	0.373082	0.74112	2.95694	0.12863	0.641841	2.21732	TRUE	1
ENSMUSG00000005813	Metap1	1	lps	2	0	9.40233	0.682939	1.10153	2.24295	0.993133	14.639	10.9125	FALSE	1
ENSMUSG00000005813	Metap1	1	pic	2	0	11.1651	0.790433	1.85034	2.15136	0.136197	0.4394	3.22727	TRUE	1
ENSMUSG00000005813	Metap1	1	lps	4	0	7.82768	0.540192	0.717418	2.06797	1.57752	540.196	193.072	FALSE	1
ENSMUSG00000005813	Metap1	1	pic	4	0	15.3451	0.578329	1.80241	3.83439	0.205543	4.11334	12.0922	TRUE	1
ENSMUSG00000005813	Metap1	1	lps	6	0	10.1451	0.708962	1.25626	2.17715	0.662931	3.41126	4.37415	TRUE	1
ENSMUSG00000005813	Metap1	2	unst	0	0	6.9349	0.231035	0.344898	3.29114	0.361364	4.89951	3.56549	FALSE	1
ENSMUSG00000005813	Metap1	2	lps	2	0	5.98563	0.390205	0.517519	2.37185	1.23784	93.8511	31.8354	FALSE	1
ENSMUSG00000005813	Metap1	2	pic	2	0	8.08561	0.281735	0.560566	3.44866	0.122113	0.849159	2.25993	TRUE	1
ENSMUSG00000005813	Metap1	2	lps	4	0	5.56336	0.398065	0.4411	2.21246	4.21033	431.096	45.8397	FALSE	1
ENSMUSG00000005813	Metap1	2	pic	4	0	6.89575	0.261444	0.411006	3.75808	0.552858	57.6982	29.1248	FALSE	1
ENSMUSG00000005813	Metap1	2	lps	6	0	8.8143	0.46119	0.506335	2.47507	6.52743	275.923	21.9004	FALSE	1
ENSMUSG00000005813	Metap1	2	pic	6	0	3.91106	0.257351	0.295165	2.34025	0.702201	1.82788	1	FALSE	1
ENSMUSG00000005813	Metap1	3	unst	0	0	4.27485	0.179234	0.205247	3.23222	1.2873	245.203	38.0933	FALSE	1
ENSMUSG00000005813	Metap1	3	lps	2	0	7.74387	0.355773	0.422456	2.67668	2.72763	456.692	65.9055	FALSE	1
ENSMUSG00000005813	Metap1	3	pic	2	0	4.21195	0.244968	0.296462	2.74869	0.976707	18.819	5.41961	FALSE	1
ENSMUSG00000005813	Metap1	3	lps	4	0	5.33236	0.313531	0.321261	2.32938	7.43777	19.9632	1.31491	FALSE	1
ENSMUSG00000005813	Metap1	3	pic	4	0	5.42553	0.297583	0.348671	2.74811	2.47502	199.092	27.0666	FALSE	1
ENSMUSG00000005813	Metap1	3	lps	6	0	5.24986	0.363777	0.324288	2.28664	139.815	328.832	1.28389	FALSE	1
ENSMUSG00000005813	Metap1	3	pic	6	0	6.1053	0.260301	0.28601	2.96692	3.62635	299.614	24.6054	FALSE	1
ENSMUSG00000005871	Apc	1	unst	0	0	7.22761	0.410083	0.792651	2.6426	0.0291861	0.0735796	1.46238	TRUE	1
ENSMUSG00000005871	Apc	1	lps	2	0	7.05506	0.249018	0.423179	3.52013	0.265746	4.13031	4.27619	TRUE	1
ENSMUSG00000005871	Apc	1	pic	2	0	7.7966	0.2647	0.620825	3.66216	0.0275568	0.174486	1.93377	TRUE	1
ENSMUSG00000005871	Apc	1	lps	4	0	5.22143	0.170353	0.224412	3.73613	0.469424	18.5485	7.46532	FALSE	1
ENSMUSG00000005871	Apc	1	pic	4	0	8.93756	0.242277	0.760873	5.34111	0.0783984	2.65311	8.50926	TRUE	1
ENSMUSG00000005871	Apc	1	lps	6	0	4.07699	0.200014	0.340339	3.60113	0.122786	0.827653	1.61364	TRUE	1
ENSMUSG00000005871	Apc	2	unst	0	0	5.69537	0.332925	0.48395	2.52141	0.143133	0.266601	1	FALSE	1
ENSMUSG00000005871	Apc	2	lps	2	0	6.85191	0.21768	0.306573	3.5731	0.590386	197.923	76.8381	FALSE	1
ENSMUSG00000005871	Apc	2	pic	2	0	9.7168	0.351315	0.671232	2.96873	0.0496324	0.151396	1.43742	TRUE	1
ENSMUSG00000005871	Apc	2	lps	4	0	5.87055	0.173708	0.190433	3.63002	1.68907	245.934	29.976	FALSE	1
ENSMUSG00000005871	Apc	2	pic	4	0	7.46314	0.343453	0.501012	2.89608	0.891484	709.292	286.85	FALSE	1
ENSMUSG00000005871	Apc	2	lps	6	0	4.04638	0.183368	0.200808	3.07534	1.28208	30.4358	5.21323	FALSE	1
ENSMUSG00000005871	Apc	2	pic	6	0	5.61221	0.345407	0.427674	2.30804	1.35474	20.208	5.81034	FALSE	1
ENSMUSG00000005871	Apc	3	unst	0	0	5.28418	0.253657	0.298877	2.71821	1.42565	49.9489	9.79485	FALSE	1
ENSMUSG00000005871	Apc	3	lps	2	0	4.9147	0.162382	0.189892	3.43553	0.846183	24.8017	5.56702	FALSE	1
ENSMUSG00000005871	Apc	3	pic	2	0	5.6936	0.250472	0.336022	3.11043	0.764782	217.515	76.7242	FALSE	1
ENSMUSG00000005871	Apc	3	lps	4	0	3.16333	0.125841	0.129844	3.41993	1.10948	6.63924	1.02117	FALSE	1
ENSMUSG00000005871	Apc	3	pic	4	0	3.6666	0.179562	0.212626	3.41406	0.903734	18.4096	4.34184	FALSE	1
ENSMUSG00000005871	Apc	3	lps	6	0	5.02248	0.128857	0.125175	4.73923	2.10642	436.951	31.737	FALSE	1
ENSMUSG00000005871	Apc	3	pic	6	0	4.09522	0.222161	0.233272	2.92419	4.15216	276	16.9764	FALSE	1
ENSMUSG00000005893	Nr2c2	1	unst	0	0	7.4601	0.198316	0.384882	4.07116	0.0570928	0.412638	1.64846	TRUE	1
ENSMUSG00000005893	Nr2c2	1	lps	2	0	5.4747	0.0664558	0.110205	6.57019	0.0441893	0.748311	1.23598	TRUE	1
ENSMUSG00000005893	Nr2c2	1	pic	2	0	5.88375	0.0722952	0.155995	6.92212	0.00327369	0.0564947	1.32776	TRUE	1
ENSMUSG00000005893	Nr2c2	1	lps	4	0	5.07394	0.0440263	0.0649432	8.40052	0.101769	120.333	56.4673	FALSE	1
ENSMUSG00000005893	Nr2c2	1	pic	4	0	9.07929	0.0416861	0.11688	13.5183	0.0218413	29.7811	56.1087	TRUE	1
ENSMUSG00000005893	Nr2c2	1	lps	6	0	6.52958	0.0511549	0.100285	10.2928	0.0692417	149.601	119.366	FALSE	1
ENSMUSG00000005893	Nr2c2	2	unst	0	0	6.33979	0.162388	0.246306	4.19591	0.327456	27.4998	14.7079	FALSE	1
ENSMUSG00000005893	Nr2c2	2	lps	2	0	3.26479	0.0545689	0.0680294	5.91143	0.116395	1.78064	1	FALSE	1
ENSMUSG00000005893	Nr2c2	2	pic	2	0	5.17571	0.146662	0.266628	4.28912	0.158986	94.0367	85.7712	FALSE	1
ENSMUSG00000005893	Nr2c2	2	lps	4	0	2.37578	0.0710131	0.0646106	4.05227	1.65509	143.072	7.56805	FALSE	1
ENSMUSG00000005893	Nr2c2	2	pic	4	0	4.68114	0.138442	0.190321	4.14198	0.371808	23.1636	9.54934	FALSE	1
ENSMUSG00000005893	Nr2c2	2	lps	6	0	3.4414	0.0854953	0.0859514	4.33328	1.03762	45.8638	4.57111	FALSE	1
ENSMUSG00000005893	Nr2c2	2	pic	6	0	3.38857	0.126449	0.142017	3.37685	0.785445	27.3151	4.92452	FALSE	1
ENSMUSG00000005893	Nr2c2	3	unst	0	0	3.4609	0.153999	0.179013	3.46784	1.05671	75.5094	12.2904	FALSE	1
ENSMUSG00000005893	Nr2c2	3	lps	2	0	2.64769	0.0518454	0.0529804	5.31849	0.331409	5.25105	1.05249	FALSE	1
ENSMUSG00000005893	Nr2c2	3	pic	2	0	3.9952	0.124252	0.15318	4.03975	0.584005	89.3996	20.7132	FALSE	1
ENSMUSG00000005893	Nr2c2	3	lps	4	0	2.9523	0.0591786	0.0638286	5.21166	0.297269	4.67501	1.1732	FALSE	1
ENSMUSG00000005893	Nr2c2	3	pic	4	0	3.84674	0.0910823	0.107638	4.81395	0.415359	24.1766	6.20446	FALSE	1
ENSMUSG00000005893	Nr2c2	3	lps	6	0	3.15136	0.0660323	0.0544804	4.88506	2.1117	92.7697	3.27782	FALSE	1
ENSMUSG00000005893	Nr2c2	3	pic	6	0	5.77981	0.114664	0.134988	4.97285	0.90667	171.542	24.7667	FALSE	1
ENSMUSG00000005949	Ctns	1	unst	0	0	6.94717	0.299598	0.589614	3.25214	0.0081754	0.0268331	1.2991	TRUE	1
ENSMUSG00000005949	Ctns	1	lps	2	0	5.61164	0.114092	0.1963	4.91951	0.0404997	0.357507	1.15424	TRUE	1
ENSMUSG00000005949	Ctns	1	pic	2	0	10.2129	0.137608	0.414518	6.52393	0.0270317	0.661168	3.41983	TRUE	1
ENSMUSG00000005949	Ctns	1	lps	4	0	2.80324	0.0349103	0.0468664	7.56277	0.0538174	1.37653	1	FALSE	1
ENSMUSG00000005949	Ctns	1	pic	4	0	10.6647	0.0736383	0.254419	10.6687	0.0263659	6.69105	18.2289	TRUE	1
ENSMUSG00000005949	Ctns	1	lps	6	0	4.20133	0.0528566	0.098905	7.74565	0.0394384	1.806	2.52851	TRUE	1
ENSMUSG00000005949	Ctns	2	unst	0	0	5.73638	0.310024	0.486782	2.81979	0.31887	1.67047	2.01938	TRUE	1
ENSMUSG00000005949	Ctns	2	lps	2	0	4.51949	0.120139	0.170175	4.32419	0.213019	3.149	2.01994	FALSE	1
ENSMUSG00000005949	Ctns	2	pic	2	0	9.23798	0.302026	0.613489	3.61198	0.122166	0.781443	2.24997	TRUE	1
ENSMUSG00000005949	Ctns	2	lps	4	0	4.15465	0.124852	0.14359	3.90733	0.5188	6.14723	1.88462	FALSE	1
ENSMUSG00000005949	Ctns	2	pic	4	0	8.75813	0.266142	0.429052	3.85812	0.511906	64.2787	35.5476	FALSE	1
ENSMUSG00000005949	Ctns	2	lps	6	0	3.76996	0.10849	0.116553	4.17839	0.763984	25.8659	4.52558	FALSE	1
ENSMUSG00000005949	Ctns	2	pic	6	0	4.74172	0.240199	0.293836	2.80381	0.820104	7.87651	2.74745	FALSE	1
ENSMUSG00000005949	Ctns	3	unst	0	0	6.50947	0.233229	0.283241	3.1867	1.35782	257.717	47.7584	FALSE	1
ENSMUSG00000005949	Ctns	3	lps	2	0	3.29414	0.098054	0.113521	4.26808	0.491265	43.2055	9.88051	FALSE	1
ENSMUSG00000005949	Ctns	3	pic	2	0	7.77014	0.190512	0.25338	4.29003	0.718176	64.7029	18.9505	FALSE	1
ENSMUSG00000005949	Ctns	3	lps	4	0	4.2959	0.077774	0.087806	4.92599	0.51839	216.481	36.9358	FALSE	1
ENSMUSG00000005949	Ctns	3	pic	4	0	3.70891	0.172695	0.190862	3.25993	1.86681	196.712	20.3953	FALSE	1
ENSMUSG00000005949	Ctns	3	lps	6	0	4.03924	0.089712	0.0936879	5.20046	0.595753	33.5596	5.72215	FALSE	1
ENSMUSG00000005949	Ctns	3	pic	6	0	8.37513	0.22251	0.284221	4.6602	1.35539	260.439	49.1349	FALSE	1
ENSMUSG00000005973	Rcn1	1	unst	0	0	3.6498	0.0378512	0.0744507	8.47216	0.0357591	273.483	192.261	FALSE	1
ENSMUSG00000005973	Rcn1	1	lps	2	0	3.40305	0.0665948	0.0967187	5.57784	0.119591	96.0973	57.4523	FALSE	1
ENSMUSG00000005973	Rcn1	1	pic	2	0	6.87505	0.0491767	0.11173	9.40252	0.0185856	0.968122	2.57793	TRUE	1
ENSMUSG00000005973	Rcn1	1	lps	4	0	3.98651	0.146853	0.191793	3.68774	0.188921	0.99662	1	FALSE	1
ENSMUSG00000005973	Rcn1	1	pic	4	0	10.2243	0.157389	0.489317	6.6182	0.0468492	1.78643	6.12641	TRUE	1
ENSMUSG00000005973	Rcn1	1	lps	6	0	7.12918	0.182389	0.309154	4.39701	0.260514	218.109	160.415	FALSE	1
ENSMUSG00000005973	Rcn1	2	unst	0	0	2.93999	0.00908826	0.0105675	14.6098	0.44721	408.36	9.55332	FALSE	1
ENSMUSG00000005973	Rcn1	2	lps	2	0	3.28469	0.0364222	0.0465424	7.62729	0.108857	6.64095	2.51198	FALSE	1
ENSMUSG00000005973	Rcn1	2	pic	2	0	2.44163	0.0125102	0.0185734	12.0037	0.0231234	788.758	395.749	FALSE	1
ENSMUSG00000005973	Rcn1	2	lps	4	0	5.69891	0.116658	0.131799	4.67118	0.001	698.328	1	FALSE	1
ENSMUSG00000005973	Rcn1	2	pic	4	0	5.47579	0.0116015	0.0221289	23.4751	0.0260174	693.575	353.315	FALSE	1
ENSMUSG00000005973	Rcn1	2	lps	6	0	2.95707	0.112001	0.117572	3.77922	0.765447	8.43302	1.56012	FALSE	1
ENSMUSG00000005973	Rcn1	2	pic	6	0	1.48645	0.0122104	0.0114908	9.28669	6.57605	490.588	1.03704	FALSE	1
ENSMUSG00000005973	Rcn1	3	unst	0	0	2.25474	0.00740104	0.0070109	13.8992	0.125303	645.73	45.6216	FALSE	1
ENSMUSG00000005973	Rcn1	3	lps	2	0	3.23596	0.0487297	0.0474692	5.3673	0.564804	8.95591	1	FALSE	1
ENSMUSG00000005973	Rcn1	3	pic	2	0	2.26421	0.00639349	0.00730214	16.0629	0.032524	195.34	43.5276	FALSE	1
ENSMUSG00000005973	Rcn1	3	lps	4	0	3.47095	0.112186	0.111776	3.57644	0.001	749.563	1	FALSE	1
ENSMUSG00000005973	Rcn1	3	pic	4	0	3.83948	0.042117	0.0463264	7.42447	0.326566	56.3503	8.66094	FALSE	1
ENSMUSG00000005973	Rcn1	3	lps	6	0	5.02248	0.140279	0.123733	4.12548	2.35562	247.264	15.8258	FALSE	1
[truncated: 44,761 more rows]

## Sheet: 96 mouse genes with half-life
gene	symbol	half-life	ref
ENSMUSG00000021250	Fos	2.3	Kratochvill et al
ENSMUSG00000019850	Tnfaip3	0.46	Kratochvill et al
ENSMUSG00000021025	Nfkbia	0.43	Kratochvill et al
ENSMUSG00000021367	Edn1	0.51	Kratochvill et al
ENSMUSG00000021127	Zfp36l1	0.45	Hao
ENSMUSG00000024401	Tnf	0.35	Kratochvill et al
ENSMUSG00000035385	Ccl2	1.4	Kratochvill et al
ENSMUSG00000034855	Cxcl10	2.06	Hao
ENSMUSG00000040552	C3ar1	24	Hao
ENSMUSG00000035042	Ccl5	5.56	https://jvi.asm.org/content/88/17/9514
ENSMUSG00000027398	Il1b	1.7	Kratochvill et al
ENSMUSG00000050578	Mmp13	24	Hao
ENSMUSG00000015243	Abca1	5.6	Sharova et al
ENSMUSG00000024014	Pim1	1.2	Kratochvill et al
ENSMUSG00000003541	Ier3	0.65	Kratochvill et al
ENSMUSG00000033326	Kdm4a	5.255	Sharova et al
ENSMUSG00000025591	Tma16	6.7	Sharova et al
ENSMUSG00000019132	BC005537	8.18	Sharova et al
ENSMUSG00000046223	Plaur	2.26	Kratochvill et al
ENSMUSG00000025856	Pdgfa	6.13	Sharova et al
ENSMUSG00000000184	Ccnd2	14.23	Sharova et al
ENSMUSG00000028266	Lmo4	2.55	Sharova et al
ENSMUSG00000032024	Clmp	6.2	Sharova et al
ENSMUSG00000019558	Slc6a8	12.24	Sharova et al
ENSMUSG00000037411	Serpine1	24	Sharova et al
ENSMUSG00000078453	Abracl	8.2	Sharova et al
ENSMUSG00000029304	Spp1	12.55	Sharova et al
ENSMUSG00000024140	Epas1	10.299	Sharova et al
ENSMUSG00000017009	Sdc4	24	Sharova et al
ENSMUSG00000028583	Pdpn	17.8	Sharova et al
ENSMUSG00000031438	Rnf128	8.829	Sharova et al
ENSMUSG00000051439	Cd14	4.9	Sharova et al
ENSMUSG00000022150	Dab2	7.5	Sharova et al
ENSMUSG00000069662	Marcks	6.1	Sharova et al
ENSMUSG00000037242	Clic4	6.5	Sharova et al
ENSMUSG00000015837	Sqstm1	5.8	Sharova et al
ENSMUSG00000027962	Vcam1	8.6	Sharova et al
ENSMUSG00000030105	Arl8b	6.1	Sharova et al
ENSMUSG00000035692	Isg15	5	Sharova et al
ENSMUSG00000005087	Cd44	9.1	Sharova et al
ENSMUSG00000027613	Eif6	5.2	Sharova et al
ENSMUSG00000023809	Rps6ka2	3.4	Kratochvill et al
ENSMUSG00000031799	Tpm4	7.2	Sharova et al
ENSMUSG00000022255	Mtdh	6.205	Sharova et al
ENSMUSG00000007655	Cav1	11.06	Sharova et al
ENSMUSG00000026547	Tagln2	6.7	Sharova et al
ENSMUSG00000032231	Anxa2	10.3	Sharova et al
ENSMUSG00000002602	Axl	12.7	Sharova et al
ENSMUSG00000001131	Timp1	24	Sharova et al
ENSMUSG00000018293	Pfn1	24	Sharova et al
ENSMUSG00000006818	Sod2	20	Sharova et al
ENSMUSG00000018796	Acsl1	10.36	Sharova et al
ENSMUSG00000030790	Adm	2.29	Sharova et al
ENSMUSG00000028238	Atp6v0d2	1.97	https://www.nature.com/articles/s41598-019-56914-w
ENSMUSG00000000982	Ccl3	3.06	Kratochvill et al
ENSMUSG00000018930	Ccl4	1.7	Kratochvill et al
ENSMUSG00000043953	Ccrl2	3.16	Kratochvill et al
ENSMUSG00000022661	Cd200	4.54	Sharova et al
ENSMUSG00000017652	Cd40	5.76	Sharova et al
ENSMUSG00000030156	Cd69	0.78	https://www.ncbi.nlm.nih.gov/pmc/articles/PMC140061/
ENSMUSG00000050370	Ch25h	1.96	Kratochvill et al
ENSMUSG00000020638	Cmpk2	6	https://www.ncbi.nlm.nih.gov/pmc/articles/PMC4176326/
ENSMUSG00000030560	Ctsc	6.9	Sharova et al
ENSMUSG00000037697	Ddhd1	3.34	Sharova et al
ENSMUSG00000029377	Ereg	5	https://dm5migu4zj3pb.cloudfront.net/manuscripts/87000/87406/JCI87406.v2.pdf
ENSMUSG00000073421	H2-Ab1	17.773	Sharova et al
ENSMUSG00000031722	Hp	19.2	Sharova et al
ENSMUSG00000045932	Ifit2	3.95	Sharova et al
ENSMUSG00000016529	Il10	0.46	Kratochvill et al
ENSMUSG00000004296	Il12b	11.8	Sharova et al
ENSMUSG00000027399	Il1a	1.2	Kratochvill et al
ENSMUSG00000044701	Il27	1.91	Kratochvill et al
ENSMUSG00000003882	Il7r	1.2	https://core.ac.uk/download/pdf/82628217.pdf
ENSMUSG00000041324	Inhba	10.47	Sharova et al
ENSMUSG00000025498	Irf7	15.36	Sharova et al
ENSMUSG00000020689	Itgb3	10.69	Sharova et al
ENSMUSG00000074622	Mafb	2.99	Sharova et al
ENSMUSG00000075705	Msrb1	14.87	Sharova et al
ENSMUSG00000041827	Oasl1	7.25	Sharova et al
ENSMUSG00000030162	Olr1	24	Sharova et al
ENSMUSG00000045573	Penk	5.16	Sharova et al
ENSMUSG00000026126	Ptpn18	9.7	Sharova et al
ENSMUSG00000027832	Ptx3	7.1	Sharova et al
ENSMUSG00000054855	Rnd1	1.41	Kratochvill et al
ENSMUSG00000020641	Rsad2	19.69	Sharova et al
ENSMUSG00000062345	Serpinb2	1	https://pubmed.ncbi.nlm.nih.gov/10075998/
ENSMUSG00000038178	Slc43a2	8.599	Sharova et al
ENSMUSG00000031596	Slc7a2	5.72	Sharova et al
ENSMUSG00000038037	Socs1	1	Kratochvill et al
ENSMUSG00000020077	Srgn	24	Sharova et al
ENSMUSG00000035493	Tgfbi	13.64	Sharova et al
ENSMUSG00000040152	Thbs1	4.83	Sharova et al
ENSMUSG00000030126	Tmcc1	5.87	Sharova et al
ENSMUSG00000028599	Tnfrsf1b	6.27	Sharova et al
ENSMUSG00000050395	Tnfsf15	7.5	Sharova et al
ENSMUSG00000034714	Ttyh2	9.8	Sharova et al
ENSMUSG00000040747	Cd53	NA
ENSMUSG00000028517	Plpp3	NA
ENSMUSG00000032561	Acpp	NA

## Sheet: dynamical models
Cond	Symbol	Replicate	Treatment	Time point	Sample mean	log(mean+1)	Sample variance	log(variance+1)	burst size	log(burst size+1)	burst frequency	log(frequency +1)	Slope	Intercept	2-state AIC	3-state AIC	2-state/3-state AIC	Best fit model	2-state kon	2-state koff	2-state kt	log(kon +1)	log(koff +1)	log(kt+1)	kd	3-state ton	3-state toff	3-state kon	3-state koff	3-state kc	3-state kti	3-state kt	log(kti +1)	log(kt+1)
mouse_median_abracl_replicate_1_treatment_unst_lps_time_point_2.txt	Abracl	1	lps	2	5.57092	0.817626	12.3549	1.12564	2.21775	0.507552	0.398094	0.145536	2.70355	-1.95903	272.836	243.724	1.11945	3	0.0414432	0.828343	0.5	0.0176356	0.262058	0.176091	0.00140884	0.0352386	0.409364	0.25	0.432071	1	0.367727	0.475486	0.135999	0.168935
mouse_median_abracl_replicate_1_treatment_unst_lps_time_point_4.txt	Abracl	1	lps	4	7.79954	0.94446	17.8061	1.2743	2.28297	0.516267	0.292706	0.1115	2.70355	-1.95903	237.708	238.839	0.995266	2	0.0289174	0.632946	0.432751	0.0123805	0.212972	0.156171	0.00140884	0.0263489	0	0.101546	0.9375	0.841305	0	0.99964	0	0.300952
mouse_median_abracl_replicate_1_treatment_unst_lps_time_point_6.txt	Abracl	1	lps	6	7.90569	0.949668	23.7351	1.39331	3.00228	0.602308	0.379762	0.139804	2.70355	-1.95903	256.531	275.391	0.931514	2	0.0106357	0.952049	1.25	0.00459464	0.290491	0.352183	0.00140884	0.0126851	0.78848	1	0.0625	1	0.75	1.25	0.243038	0.352183
mouse_median_abracl_replicate_1_treatment_unst_pic_time_point_2.txt	Abracl	1	pic	2	2.77815	0.577279	7.56299	0.932626	2.72232	0.570813	0.979904	0.296644	2.70355	-1.95903	448.766	550.227	0.8156	2	0.0134409	0.840614	0.850998	0.00579844	0.264963	0.267406	0.00140884	0.0157174	0.868895	0.804256	0.0917497	0.735894	1.17856	0.171875	0.33817	0.0688813
mouse_median_abracl_replicate_1_treatment_unst_pic_time_point_4.txt	Abracl	1	pic	4	2.88606	0.589509	9.2836	1.01215	3.21671	0.624974	1.11457	0.325222	2.70355	-1.95903	421.198	468.907	0.898256	2	0.00624736	0.83685	1	0.00270476	0.264074	0.30103	0.00140884	0.00671705	0.888961	0.0320347	0.218325	0.868176	1	0.16956	0.30103	0.0680224
mouse_median_abracl_replicate_2_treatment_unst_lps_time_point_2.txt	Abracl	2	lps	2	5.70539	0.826424	14.1953	1.18171	2.48805	0.542582	0.436087	0.157181	2.70355	-1.95903	221.557	223.245	0.99244	2	0.0311306	0.888303	0.747357	0.0133137	0.276072	0.242382	0.00140884	0.0314235	0.869763	0.107608	0.221618	0.755298	0.804154	0.132608	0.256274	0.0540797
mouse_median_abracl_replicate_2_treatment_unst_lps_time_point_4.txt	Abracl	2	lps	4	9.04731	1.00205	25.8981	1.42972	2.86252	0.586871	0.316395	0.119386	2.70355	-1.95903	286.877	233.143	1.23047	3	0.02595	0.9375	0.850626	0.0111262	0.287242	0.267319	0.00140884	0.0289809	1	0.557043	0.897082	0.583932	0.428871	1.4375	0.154993	0.386945
mouse_median_abracl_replicate_2_treatment_unst_lps_time_point_6.txt	Abracl	2	lps	6	10.2346	1.05056	33.6152	1.53927	3.28445	0.631895	0.320916	0.120875	2.70355	-1.95903	276.646	268.191	1.03153	3	0.00955978	0.618677	1.17728	0.00413204	0.20916	0.337914	0.00140884	0.0680486	0.817872	0.246568	1	0	0	1	0	0.30103
mouse_median_abracl_replicate_2_treatment_unst_pic_time_point_2.txt	Abracl	2	pic	2	1.62136	0.418527	2.91893	0.593168	1.8003	0.447204	1.11036	0.324357	2.70355	-1.95903	450.213	330.273	1.36315	3	0.0268017	0.724407	0.2261	0.0114866	0.23664	0.088526	0.00140884	0.0422377	0.518919	0.421719	0.458959	0.676744	0	0.411203	0	0.149589
mouse_median_abracl_replicate_2_treatment_unst_pic_time_point_4.txt	abracl	2	pic	4	1.64864	0.423023	2.42159	0.534227	1.46884	0.392493	0.890941	0.276678	2.70355	-1.95903	85.6928	94.8148	0.903791	2	0.0135445	0.948672	0.285156	0.0058428	0.289739	0.108956	0.00140884	0.0132983	0.489493	0.5	0.551736	1	0.25	0	0.09691	0
mouse_median_abracl_replicate_2_treatment_unst_pic_time_point_6.txt	abracl	2	pic	6	1.78054	0.444129	2.20164	0.505372	1.2365	0.349569	0.694453	0.229029	2.70355	-1.95903	122.71	103.157	1.18955	3	0.0689324	0.589731	0.031561	0.0289502	0.201324	0.0134949	0.00140884	0.0132969	0.866495	1	0.624516	0.438561	0.308287	0	0.116703	0
mouse_median_abracl_replicate_3_treatment_unst_lps_time_point_2.txt	Abracl	3	lps	2	5.90797	0.83935	11.3549	1.09184	1.92196	0.465674	0.325316	0.12232	2.70355	-1.95903	174.087	169.596	1.02648	3	0.0479472	0.157512	0.122586	0.0203394	0.0635255	0.0502198	0.00140884	0.0492431	0	0.672236	0.488365	0.51197	0.236889	0	0.0923309	0
mouse_median_abracl_replicate_3_treatment_unst_lps_time_point_4.txt	Abracl	3	lps	4	9.34831	1.01487	21.4021	1.35029	2.28941	0.517117	0.2449	0.0951346	2.70355	-1.95903	256.168	222.605	1.15078	3	0.0358338	0.832177	0.580802	0.0152901	0.262967	0.198878	0.00140884	0.0306098	0.256683	0.503225	0.7821	0.663311	0.226332	0.5	0.0886079	0.176091
mouse_median_abracl_replicate_3_treatment_unst_lps_time_point_6.txt	Abracl	3	lps	6	9.6029	1.02542	18.2932	1.2854	1.90496	0.46314	0.198373	0.0785922	2.70355	-1.95903	166.64	187.187	0.890235	2	0.0262931	0.273726	0.194114	0.0112714	0.105076	0.0770458	0.00140884	0.0197625	0.567518	0.796273	0.919835	0.969603	0.75	0.308289	0.243038	0.116704
mouse_median_abracl_replicate_3_treatment_unst_pic_time_point_2.txt	abracl	3	pic	2	1.7029	0.43183	2.01391	0.47913	1.18264	0.338981	0.694484	0.229038	2.70355	-1.95903	72.2837	84.8134	0.852267	2	0.053813	0.239209	0.0429569	0.0227636	0.0931444	0.0182664	0.00140884	0.0672173	0.25	1	0.25	1	0	0.171558	0	0.0687639
mouse_median_abracl_replicate_3_treatment_unst_pic_time_point_4.txt	abracl	3	pic	4	2.0335	0.481944	2.55594	0.550954	1.25692	0.353515	0.618105	0.209007	2.70355	-1.95903	67.7848	74.7047	0.907369	2	0.0267877	0.583345	0.115774	0.0114806	0.199576	0.0475763	0.00140884	0.0311012	0.613163	0.800089	0.697939	0.688041	0.0984245	0.125	0.0407702	0.0511525
mouse_median_abracl_replicate_3_treatment_unst_pic_time_point_6.txt	abracl	3	pic	6	1.68267	0.428567	1.70897	0.432804	1.01563	0.304411	0.603583	0.205092	2.70355	-1.95903	76.8463	90.4443	0.849652	2	0.0302524	0.875	0.0902211	0.0129436	0.273001	0.0375146	0.00140884	0.0257706	0.434149	1	0.0757767	0.5	0.158924	0	0.064055	0
mouse_median_acsl1_replicate_1_treatment_unst_lps_time_point_2.txt	Acsl1	1	lps	2	2.1091	0.492635	4.38225	0.730964	2.07778	0.488237	0.985146	0.297792	2.76861	-0.395156	136.777	180.042	0.759695	2	0.0176362	0.933727	0.519872	0.00759253	0.286395	0.181807	0.0011151	0.307824	1	0.85989	0	0	1.09908	0	0.322029	0
mouse_median_acsl1_replicate_1_treatment_unst_lps_time_point_4.txt	Acsl1	1	lps	4	4.00143	0.699094	9.86401	1.03599	2.46512	0.539719	0.61606	0.208458	2.76861	-0.395156	166.649	156.766	1.06304	3	0.00924324	0.938977	0.992962	0.00399585	0.287573	0.299499	0.0011151	0.0482706	0.6875	0.237826	0.959614	0.689097	0	1.13189	0	0.328765
mouse_median_acsl1_replicate_1_treatment_unst_lps_time_point_6.txt	Acsl1	1	lps	6	5.76189	0.830068	22.4252	1.36968	3.89198	0.689484	0.675469	0.224136	2.76861	-0.395156	386.623	234.163	1.65108	3	0.0099771	0.932541	0.964328	0.00431153	0.286129	0.293214	0.0011151	0.0152827	0.796468	0.5	0.97151	0	0	1.0097	0	0.303132
mouse_median_acsl1_replicate_1_treatment_unst_pic_time_point_2.txt	Acsl1	1	pic	2	1.80001	0.44716	5.4856	0.81195	3.04754	0.607191	1.69307	0.430248	2.76861	-0.395156	265.417	238.783	1.11154	3	0.00748615	0.8125	0.897505	0.00323909	0.258278	0.278183	0.0011151	0.0182255	1	0.558663	0.407097	0.0793909	0	0.447022	0	0.160475
mouse_median_acsl1_replicate_1_treatment_unst_pic_time_point_4.txt	Acsl1	1	pic	4	2.49076	0.54292	9.09898	1.00428	3.65309	0.667742	1.46666	0.392109	2.76861	-0.395156	283.531	327.378	0.866066	2	0.0045754	0.852582	1.13293	0.00198254	0.267777	0.328977	0.0011151	0.00494851	0.394428	0.517993	0.6095	0.079419	0.576019	0	0.197561	0
mouse_median_acsl1_replicate_2_treatment_unst_lps_time_point_2.txt	Acsl1	2	lps	2	1.71599	0.433928	3.84965	0.68571	2.2434	0.511001	1.30735	0.363114	2.76861	-0.395156	129.239	126.015	1.02558	3	0.0134745	0.278809	0.167029	0.00581284	0.106806	0.0670815	0.0011151	0.0295825	0.992508	0.658118	0.882476	0.607091	0.015625	0.75	0.00673338	0.243038
mouse_median_acsl1_replicate_2_treatment_unst_lps_time_point_4.txt	Acsl1	2	lps	4	3.91608	0.691619	9.84646	1.03529	2.51437	0.545847	0.642062	0.215389	2.76861	-0.395156	165.39	168.218	0.983192	2	0.011626	0.807833	0.645572	0.00501998	0.257158	0.216317	0.0011151	0.0198381	0.840566	0.865902	0.79814	0.89619	0.0977603	1.03504	0.0405075	0.308573
mouse_median_acsl1_replicate_2_treatment_unst_lps_time_point_6.txt	Acsl1	2	lps	6	5.17693	0.790773	15.6809	1.22222	3.029	0.605198	0.585096	0.200056	2.76861	-0.395156	306.194	181.605	1.68604	3	0.0124235	0.976607	0.653125	0.00536222	0.29592	0.218306	0.0011151	0.0173805	1	0.9375	0.322917	0.770816	0	1	0	0.30103
mouse_median_acsl1_replicate_2_treatment_unst_pic_time_point_2.txt	Acsl1	2	pic	2	0.25819	0.0997462	0.491498	0.173623	1.90363	0.462941	7.37298	0.92288	2.76861	-0.395156	88.7519	92.9874	0.954451	2	0.00347108	0.967618	0.372543	0.00150486	0.293941	0.137526	0.0011151	0.00333088	0.778684	0	0	0.437748	0.32036	42.7158	0.120692	1.64064
mouse_median_acsl1_replicate_2_treatment_unst_pic_time_point_4.txt	acsl1	2	pic	4	0.291391	0.111058	0.436959	0.157444	1.49957	0.397864	5.14623	0.788609	2.76861	-0.395156	85.3851	65.9164	1.29535	3	0.00484096	0.33306	0.0411283	0.00209733	0.12485	0.0175042	0.0011151	0.00241806	0.897068	0.316383	0	0	0.5	49.1684	0.176091	1.70043
mouse_median_acsl1_replicate_2_treatment_unst_pic_time_point_6.txt	acsl1	2	pic	6	0.38991	0.142987	0.690742	0.228077	1.77154	0.442721	4.54346	0.743781	2.76861	-0.395156	84.8793	107.543	0.789263	2	0.00162551	0.928447	0.375	0.000705378	0.285208	0.138303	0.0011151	0.0180137	0.71334	0.133493	0.15902	0.0664595	0	0.0451596	0	0.0191826
mouse_median_acsl1_replicate_3_treatment_unst_lps_time_point_2.txt	Acsl1	3	lps	2	1.61203	0.416977	3.59656	0.662433	2.23108	0.509348	1.38403	0.377311	2.76861	-0.395156	168.667	142.686	1.18209	3	0.016278	0.671415	0.291806	0.00701252	0.223084	0.111197	0.0011151	0.0177426	0.937777	0.622812	0.874746	0.992374	0.205874	1	0.0813018	0.30103
mouse_median_acsl1_replicate_3_treatment_unst_lps_time_point_4.txt	Acsl1	3	lps	4	2.9666	0.598418	7.8385	0.946378	2.64225	0.56137	0.890667	0.276615	2.76861	-0.395156	201.438	153.75	1.31017	3	0.0108667	0.271626	0.194079	0.0046939	0.104359	0.077033	0.0011151	0.513232	0	0.503484	0	0	1	0	0.30103	0
mouse_median_acsl1_replicate_3_treatment_unst_lps_time_point_6.txt	Acsl1	3	lps	6	4.5179	0.741774	11.9193	1.11124	2.63825	0.560892	0.583954	0.199742	2.76861	-0.395156	139.826	153.098	0.913311	2	0.00859243	0.609535	0.54942	0.0037157	0.2067	0.190169	0.0011151	0.0270555	0.5	0.266997	0.0625	1	0	0.864606	0	0.270587
mouse_median_acsl1_replicate_3_treatment_unst_pic_time_point_2.txt	acsl1	3	pic	2	0.233333	0.0910805	0.350755	0.130577	1.50324	0.398502	6.44244	0.871715	2.76861	-0.395156	61.6553	67.8549	0.908634	2	0.00391266	0.898325	0.25	0.00169593	0.278371	0.09691	0.0011151	0.00641944	0.49512	0.587649	0.441608	0	0.0828478	0	0.0345674	0
mouse_median_acsl1_replicate_3_treatment_unst_pic_time_point_4.txt	acsl1	3	pic	4	0.641483	0.215236	1.13172	0.328729	1.76422	0.441573	2.75022	0.574057	2.76861	-0.395156	92.9555	129.138	0.719815	2	0.00346827	0.903299	0.393873	0.00150364	0.279507	0.144223	0.0011151	0.0273014	0.931716	0.623758	0.0625	0.902174	0	0.122145	0	0.0500491
mouse_median_acsl1_replicate_3_treatment_unst_pic_time_point_6.txt	acsl1	3	pic	6	0.377805	0.139188	0.665658	0.221586	1.76191	0.441209	4.66353	0.753087	2.76861	-0.395156	99.4322	118.392	0.839853	2	0.00184411	0.763845	0.276571	0.000800148	0.24646	0.106045	0.0011151	0.0291325	0.253336	1	0	0	0.25	0	0.09691	0
mouse_median_adm_replicate_1_treatment_unst_lps_time_point_0.txt	Adm	1	unst	0	0.0355043	0.0151519	0.0821367	0.0342821	2.31343	0.520278	65.1591	1.82059	14.7126	-0.566792	6553500	246.658	26569.2	3	0.220127	0.25	0	0.086405	0.09691	0	0.00504474	0.00399072	0.929504	0.0416175	0.793388	0.37559	0	0.5	0	0.176091
mouse_median_adm_replicate_1_treatment_unst_lps_time_point_2.txt	Adm	1	lps	2	3.62951	0.665535	52.9216	1.73176	14.5809	1.19259	4.01733	0.700473	14.7126	-0.566792	952.073	326.957	2.91192	3	0.00273361	0.59063	3.85724	0.00118557	0.201569	0.68639	0.00504474	0.00942856	1	0.154157	0.237287	0	0.75	2.03055	0.243038	0.481522
mouse_median_adm_replicate_1_treatment_unst_lps_time_point_4.txt	Adm	1	lps	4	1.99524	0.476431	23.4399	1.3881	11.7479	1.10544	5.88799	0.838093	14.7126	-0.566792	513.144	342.577	1.49789	3	0.00150532	0.866434	3.63648	0.000653262	0.271013	0.666188	0.00504474	0.0058099	1	0.244336	0.252268	0	0.320103	1	0.120608	0.30103
mouse_median_adm_replicate_1_treatment_unst_pic_time_point_2.txt	adm	1	pic	2	2.40826	0.532533	42.6729	1.64021	17.7194	1.27229	7.35773	0.922088	14.7126	-0.566792	684.198	409.533	1.67068	3	0.00159037	0.0512592	0.413014	0.00069014	0.0217098	0.150146	0.00504474	0.00433813	1	0.148328	0.155546	1	1.32894	17.4095	0.367159	1.26504
mouse_median_adm_replicate_1_treatment_unst_pic_time_point_4.txt	Adm	1	pic	4	0.190907	0.0758779	1.41087	0.382174	7.39037	0.923781	38.7119	1.59892	14.7126	-0.566792	375.6	587.497	0.639322	2	0.000828465	0.857665	0.63149	0.000359649	0.268967	0.212584	0.00504474	0.00247148	0.934313	0.428229	0.48354	0.621615	0	0.326515	0	0.122712
mouse_median_adm_replicate_2_treatment_unst_lps_time_point_2.txt	Adm	2	lps	2	0.117373	0.048198	0.45663	0.163349	3.89043	0.689347	33.146	1.53334	14.7126	-0.566792	145.415	98.3031	1.47925	3	0.00025855	0.458792	0.931272	0.000112272	0.163993	0.285843	0.00504474	0.00040093	0.769291	0.153118	0.5	0.113437	1	1.02118	0.30103	0.305605
mouse_median_adm_replicate_2_treatment_unst_lps_time_point_4.txt	Adm	2	lps	4	0.0886779	0.0368994	0.268384	0.103251	3.0265	0.604928	34.1292	1.54567	14.7126	-0.566792	478.698	79.7088	6.00558	3	0.00423925	1	0.0482915	0.00183719	0.30103	0.0204821	0.00504474	0.000789471	0.919209	0.0948837	0.112366	0.122048	0.269284	0.5	0.103559	0.176091
mouse_median_adm_replicate_2_treatment_unst_lps_time_point_6.txt	Adm	2	lps	6	0.0564601	0.0238531	0.16488	0.0662812	2.92029	0.593318	51.7231	1.722	14.7126	-0.566792	289.736	150.047	1.93096	3	0.00722941	0.927765	0.0132972	0.0031284	0.285054	0.00573683	0.00504474	0.000754556	0.936259	0.5	0.240165	0.857438	0.183803	0	0.0732795	0
mouse_median_adm_replicate_2_treatment_unst_pic_time_point_2.txt	Adm	2	pic	2	0.0168541	0.00725865	0.0433079	0.0184125	2.56958	0.552617	152.46	2.186	14.7126	-0.566792	6553500	35.9429	182331	3	0.342082	1	0	0.127779	0.30103	0	0.00504474	6.65286e-05	0.923745	0	0.84227	0.969961	1.30445	16.1795	0.362567	1.23501
mouse_median_adm_replicate_3_treatment_unst_lps_time_point_2.txt	Adm	3	lps	2	0.0704847	0.0295805	0.18639	0.0742273	2.6444	0.561626	37.5173	1.58566	14.7126	-0.566792	450.078	65.5891	6.86209	3	0.0161621	0.763091	0.0116956	0.006963	0.246275	0.00504988	0.00504474	0.00037962	0.387408	0.949218	0.788976	0.5	0.75	0.25	0.243038	0.09691
mouse_median_adm_replicate_3_treatment_unst_lps_time_point_4.txt	adm	3	lps	4	0.0486425	0.0206275	0.137944	0.056121	2.83588	0.583865	58.3004	1.77306	14.7126	-0.566792	60.7005	297.22	0.204228	2	0.000102649	0.944709	1.25	4.45776e-05	0.288855	0.352183	0.00504474	1.78392e-05	0.253722	0.0372323	0.702051	0.822749	0.932138	8.03929	0.286038	0.956134
mouse_median_adm_replicate_3_treatment_unst_lps_time_point_6.txt	Adm	3	lps	6	0.0178548	0.00768585	0.0356085	0.0151956	1.99434	0.4763	111.697	2.05191	14.7126	-0.566792	33.9458	6553500	5.17979e-06	2	0.000285329	0.296586	0.0427873	0.000123899	0.112801	0.0181957	0.00504474	0.0159312	0.921662	0	0	0.922682	0	0	0	0
mouse_median_adm_replicate_3_treatment_unst_pic_time_point_4.txt	adm	3	pic	4	0.0983607	0.040745	0.171488	0.0687379	1.74346	0.438299	17.7252	1.27243	14.7126	-0.566792	68.8074	58.1505	1.18326	3	0.00449626	0.73899	0.0519646	0.00194832	0.240297	0.0220011	0.00504474	0.0248001	0.0806845	1	0	0	0.215799	41.6682	0.0848616	1.6301
mouse_median_anxa2_replicate_1_treatment_unst_lps_time_point_2.txt	Anxa2	1	lps	2	5.05638	0.782213	9.7887	1.03297	1.93591	0.467743	0.382866	0.14078	3.2169	-5.09153	368.483	354.411	1.0397	3	0.0766763	0.95982	0.311051	0.0320852	0.292216	0.11762	0.0011216	0.0653032	0.375	1	0.646824	0.75	0.169185	0.263281	0.0678834	0.1015
mouse_median_anxa2_replicate_1_treatment_unst_lps_time_point_4.txt	anxa2	1	lps	4	5.22739	0.794306	9.33517	1.01432	1.78582	0.444953	0.341627	0.127632	3.2169	-5.09153	391.81	231.383	1.69334	3	0.0125969	0.397371	0.396981	0.0054366	0.145312	0.145191	0.0011216	0.209665	0.458433	0.0733267	0.727753	1	0	1	0	0.30103
mouse_median_anxa2_replicate_1_treatment_unst_lps_time_point_6.txt	Anxa2	1	lps	6	5.08805	0.784478	10.72	1.06893	2.10689	0.492326	0.414086	0.150476	3.2169	-5.09153	237.755	208.484	1.1404	3	0.0166987	0.9375	0.5	0.00719227	0.287242	0.176091	0.0011216	0.0100474	1	1	0.0753328	0	1	0	0.30103	0
mouse_median_anxa2_replicate_1_treatment_unst_pic_time_point_2.txt	Anxa2	1	pic	2	6.07883	0.849962	17.1097	1.25791	2.81464	0.581454	0.463023	0.165251	3.2169	-5.09153	480.663	549.959	0.873999	2	0.0245035	0.86734	0.989987	0.0105134	0.271223	0.29885	0.0011216	0.0317223	0.866303	0.0183956	0.459235	0.321892	0.767673	0.85051	0.247402	0.267291
mouse_median_anxa2_replicate_1_treatment_unst_pic_time_point_4.txt	Anxa2	1	pic	4	5.19017	0.791703	17.5666	1.26873	3.3846	0.64193	0.652116	0.218041	3.2169	-5.09153	536.932	585.131	0.917626	2	0.00966089	0.969323	1.25	0.00417554	0.294317	0.352183	0.0011216	0.0299873	0.814644	0.465643	0.489412	0.50265	0	1	0	0.30103
mouse_median_anxa2_replicate_2_treatment_unst_lps_time_point_2.txt	Anxa2	2	lps	2	4.61934	0.749685	9.74459	1.03119	2.10952	0.492694	0.456672	0.163362	3.2169	-5.09153	225.522	267.016	0.844603	2	0.0356459	0.761115	0.454173	0.0152113	0.245788	0.162616	0.0011216	0.0462834	0.903781	0.592867	0	0.971446	0.696146	0	0.229463	0
mouse_median_anxa2_replicate_2_treatment_unst_lps_time_point_4.txt	anxa2	2	lps	4	4.27817	0.722483	7.57448	0.933208	1.7705	0.442558	0.413845	0.150402	3.2169	-5.09153	191.714	218.114	0.878965	2	0.0292949	0.673678	0.25	0.0125398	0.223672	0.09691	0.0011216	0.0352166	1	1	0.562088	0.9375	0.481172	0	0.170606	0
mouse_median_anxa2_replicate_2_treatment_unst_lps_time_point_6.txt	Anxa2	2	lps	6	3.58693	0.661522	7.55398	0.932168	2.10598	0.492198	0.587125	0.200611	3.2169	-5.09153	293.638	208.836	1.40607	3	0.0218676	0.906399	0.25	0.00939461	0.280214	0.09691	0.0011216	0.0110096	0.959155	0.933704	0.712567	0.0478746	0.563901	0	0.194209	0
mouse_median_anxa2_replicate_2_treatment_unst_pic_time_point_2.txt	Anxa2	2	pic	2	3.66505	0.668856	8.47082	0.976387	2.31124	0.519991	0.630617	0.212352	3.2169	-5.09153	389.308	654.024	0.595251	2	0.019556	0.787795	0.6875	0.00841107	0.252318	0.227244	0.0011216	0.620407	0.486697	0.0768945	0.489445	0.928813	0	0.601149	0	0.204432
mouse_median_anxa2_replicate_2_treatment_unst_pic_time_point_4.txt	anxa2	2	pic	4	3.97829	0.69708	7.79158	0.944067	1.95852	0.471075	0.492302	0.173857	3.2169	-5.09153	204.716	273.802	0.747679	2	0.0173931	0.976408	0.529545	0.00748877	0.295877	0.184562	0.0011216	0.5	0.221348	0.0442444	1	0.870733	0	0.592612	0	0.20211
mouse_median_anxa2_replicate_2_treatment_unst_pic_time_point_6.txt	anxa2	2	pic	6	4.0836	0.706172	6.9	0.897627	1.68968	0.429701	0.413773	0.15038	3.2169	-5.09153	143.012	187.111	0.764319	2	0.0153329	0.452456	0.216203	0.00660844	0.162103	0.0850061	0.0011216	0.12399	0.437742	0.0605357	0.86905	1	0	1	0	0.30103
mouse_median_anxa2_replicate_3_treatment_unst_lps_time_point_2.txt	anxa2	3	lps	2	4.76207	0.760579	9.40676	1.01732	1.97535	0.473538	0.414809	0.150698	3.2169	-5.09153	186.139	168.078	1.10746	3	0.0522281	0.897642	0.375288	0.0221099	0.278214	0.138394	0.0011216	0.0394977	0.201648	0.5	0.226926	0.901485	0.131456	0.5	0.0536376	0.176091
mouse_median_anxa2_replicate_3_treatment_unst_lps_time_point_4.txt	Anxa2	3	lps	4	4.80844	0.764059	12.0824	1.11669	2.51275	0.545647	0.522571	0.182577	3.2169	-5.09153	285.737	379.89	0.752156	2	0.0137835	0.718918	0.585999	0.00594522	0.235255	0.200303	0.0011216	0.130185	1	0.244744	0.687513	0.017946	0	0.294428	0	0.112078
mouse_median_anxa2_replicate_3_treatment_unst_lps_time_point_6.txt	Anxa2	3	lps	6	4.24598	0.719827	8.98076	0.999164	2.11512	0.493475	0.498146	0.175554	3.2169	-5.09153	169.445	163.51	1.0363	3	0.010945	1	0.667698	0.00472754	0.30103	0.222118	0.0011216	0.30764	0.875	0.0277251	0.1875	1	0.00603057	0.937484	0.00261118	0.287238
mouse_median_anxa2_replicate_3_treatment_unst_pic_time_point_2.txt	anxa2	3	pic	2	3.64964	0.667419	6.25306	0.860521	1.71334	0.433504	0.469454	0.167156	3.2169	-5.09153	147.005	176.957	0.830738	2	0.0448896	0.763586	0.290478	0.0190704	0.246397	0.110751	0.0011216	0.77733	0.673239	0.0680119	0.627517	0.755283	0	0.634394	0	0.213357
mouse_median_anxa2_replicate_3_treatment_unst_pic_time_point_4.txt	anxa2	3	pic	4	4.97933	0.776653	8.71641	0.987506	1.75052	0.439414	0.351557	0.130834	3.2169	-5.09153	131.567	128.088	1.02716	3	0.0212934	0.885855	0.503072	0.00915053	0.275508	0.17698	0.0011216	0.0294413	1	1	0	0.0639037	1.00814	0	0.302795	0
mouse_median_anxa2_replicate_3_treatment_unst_pic_time_point_6.txt	anxa2	3	pic	6	3.65648	0.668058	5.93121	0.840809	1.62211	0.41865	0.443625	0.159454	3.2169	-5.09153	153.645	155.908	0.985484	2	0.0261008	0.612065	0.147449	0.01119	0.207383	0.0597335	0.0011216	0.0183318	0.920219	0.799484	0.798556	1	0.237027	0.491966	0.0923793	0.173759
mouse_median_arl8b_replicate_1_treatment_unst_lps_time_point_2.txt	Arl8b	1	lps	2	2.27903	0.515746	4.09122	0.706822	1.79516	0.446406	0.787684	0.252291	2.88257	-2.06203	187.294	149.834	1.25	3	0.0154004	1	0.67864	0.00663731	0.30103	0.224958	0.00189384	0.0232762	0.945712	0.714986	0.531365	0.84825	0.582266	0.126616	0.199279	0.0517758
mouse_median_arl8b_replicate_1_treatment_unst_lps_time_point_4.txt	arl8b	1	lps	4	1.47591	0.393735	2.11253	0.493113	1.43134	0.385846	0.969803	0.294423	2.88257	-2.06203	83.58	125.979	0.663444	2	0.012472	0.965477	0.293353	0.00538303	0.293468	0.111717	0.00189384	0.742538	0.0705224	0.835861	0	0	0.949796	0	0.289989	0
mouse_median_arl8b_replicate_1_treatment_unst_lps_time_point_6.txt	arl8b	1	lps	6	1.23899	0.350052	2.30184	0.518756	1.85784	0.456037	1.49948	0.397849	2.88257	-2.06203	166.951	120.544	1.38498	3	0.00921	0.951215	0.26269	0.00398155	0.290305	0.101297	0.00189384	0.00656553	0.963628	0.430952	0	0.468914	0.220318	0.296814	0.086473	0.112878
mouse_median_arl8b_replicate_1_treatment_unst_pic_time_point_2.txt	Arl8b	1	pic	2	2.04212	0.483176	5.21476	0.793425	2.55361	0.550669	1.25047	0.352273	2.88257	-2.06203	452.823	430.701	1.05136	3	0.0142182	0.92116	0.627676	0.00613138	0.283564	0.211568	0.00189384	0.0134081	0.91831	0.528739	0.211336	0.631864	1	0	0.30103	0
mouse_median_arl8b_replicate_1_treatment_unst_pic_time_point_4.txt	Arl8b	1	pic	4	1.3283	0.367038	3.5379	0.656855	2.66349	0.563895	2.00519	0.477872	2.88257	-2.06203	190.637	191.769	0.994096	2	0.00220786	0.945282	1.42938	0.000957806	0.288983	0.385496	0.00189384	0.00497258	0.914083	0.9375	1	0.944841	0.0752588	1.75797	0.031513	0.440589
mouse_median_arl8b_replicate_2_treatment_unst_lps_time_point_2.txt	Arl8b	2	lps	2	3.59771	0.662541	7.81827	0.945383	2.17312	0.501487	0.60403	0.205213	2.88257	-2.06203	224.629	238.484	0.941905	2	0.0256247	1	0.657463	0.0109885	0.30103	0.219444	0.00189384	0.0600384	0.655245	0.925017	1	0.487089	0	0.481515	0	0.170706
mouse_median_arl8b_replicate_2_treatment_unst_lps_time_point_4.txt	arl8b	2	lps	4	1.93015	0.466891	2.69743	0.5679	1.39752	0.379762	0.724045	0.236549	2.88257	-2.06203	309.757	175.029	1.76974	3	0.455186	0.888383	0.0142961	0.162918	0.27609	0.00616478	0.00189384	0.0253559	0.807895	0.569555	0.1652	0.149233	0.227848	0	0.0891447	0
mouse_median_arl8b_replicate_2_treatment_unst_lps_time_point_6.txt	arl8b	2	lps	6	1.70226	0.431727	2.16307	0.500109	1.27071	0.356161	0.746484	0.242165	2.88257	-2.06203	106.733	103.189	1.03435	3	0.0125405	0.705406	0.1875	0.00541239	0.231828	0.0746336	0.00189384	0.0202676	0	0.842481	0.25	0.571769	0.101479	0	0.0419764	0
mouse_median_arl8b_replicate_2_treatment_unst_pic_time_point_2.txt	Arl8b	2	pic	2	4.80323	0.76367	14.1808	1.1813	2.95235	0.596856	0.61466	0.208081	2.88257	-2.06203	409.588	392.795	1.04275	3	0.0269199	0.946943	0.828125	0.0115366	0.289353	0.262006	0.00189384	0.0256836	0.818525	0.697449	0.735076	0.96085	1.10195	0	0.322622	0
mouse_median_arl8b_replicate_2_treatment_unst_pic_time_point_4.txt	Arl8b	2	pic	4	4.32153	0.726036	10.7618	1.07048	2.49029	0.542861	0.576251	0.197625	2.88257	-2.06203	199.523	218.112	0.914774	2	0.015512	0.869022	0.628906	0.00668508	0.271614	0.211896	0.00189384	0.0316232	0.888762	0.561177	0.25	0.729913	0	0.817141	0	0.259389
mouse_median_arl8b_replicate_2_treatment_unst_pic_time_point_6.txt	Arl8b	2	pic	6	4.13048	0.710158	8.36755	0.971626	2.02581	0.480841	0.490454	0.173318	2.88257	-2.06203	137.55	137.282	1.00195	3	0.0126503	0.77587	0.476249	0.00545951	0.249411	0.16916	0.00189384	0.0113696	0.697253	0.8125	0.266609	1	0.8125	0.204774	0.258278	0.0809055
mouse_median_arl8b_replicate_3_treatment_unst_lps_time_point_2.txt	arl8b	3	lps	2	3.00884	0.603018	5.4974	0.812739	1.82708	0.451339	0.60724	0.206081	2.88257	-2.06203	195.065	187.66	1.03946	3	0.0326056	0.559765	0.250947	0.0139345	0.193059	0.097239	0.00189384	0.0358533	1	0.0531036	0.981233	0.897678	0.381359	1.5	0.140306	0.39794
mouse_median_arl8b_replicate_3_treatment_unst_lps_time_point_4.txt	arl8b	3	lps	4	1.66431	0.425585	2.36338	0.526775	1.42003	0.383821	0.853227	0.267929	2.88257	-2.06203	190.027	147.022	1.29251	3	0.0282412	0.913773	0.132814	0.012095	0.28189	0.0541587	0.00189384	0.0215196	1	0.0175542	0.794958	0.060483	0.1875	0.621633	0.0746336	0.209953
mouse_median_arl8b_replicate_3_treatment_unst_lps_time_point_6.txt	arl8b	3	lps	6	1.35306	0.371633	1.64179	0.421898	1.21339	0.345058	0.896771	0.278015	2.88257	-2.06203	154.557	178.651	0.865132	2	0.161074	0.151084	0.00477486	0.0648597	0.0611069	0.00206876	0.00189384	0.0103224	0.471327	1	0.5	0.814394	0.1875	0.10574	0.0746336	0.0436529
mouse_median_arl8b_replicate_3_treatment_unst_pic_time_point_2.txt	Arl8b	3	pic	2	4.0201	0.700712	9.79028	1.03303	2.43533	0.535969	0.60579	0.205689	2.88257	-2.06203	217.918	203.744	1.06957	3	0.022647	0.820396	0.671786	0.00972574	0.260166	0.223181	0.00189384	0.0634916	0.932213	0.747136	0.785954	0.994548	0	1	0	0.30103
mouse_median_arl8b_replicate_3_treatment_unst_pic_time_point_4.txt	arl8b	3	pic	4	2.67427	0.565171	5.42093	0.807598	2.02707	0.481022	0.75799	0.245016	2.88257	-2.06203	129.161	155.019	0.833192	2	0.0176243	0.9375	0.373372	0.00758747	0.287242	0.137788	0.00189384	0.00972951	0.794715	0.502674	0.5	0.75	0.5	0.664262	0.176091	0.221222
mouse_median_arl8b_replicate_3_treatment_unst_pic_time_point_6.txt	arl8b	3	pic	6	3.56733	0.659663	6.87818	0.896426	1.9281	0.466586	0.540489	0.187659	2.88257	-2.06203	137.231	146.49	0.936795	2	0.0122784	0.948994	0.538974	0.00529997	0.28981	0.187231	0.00189384	0.0138486	0.747947	0.118617	0.0866344	0.548361	0.425011	0	0.153818	0
mouse_median_atp6v0d2_replicate_1_treatment_unst_lps_time_point_2.txt	Atp6v0d2	1	lps	2	3.17491	0.620647	6.51641	0.87601	2.05247	0.484651	0.646465	0.216552	3.40716	-1.07041	299.871	279.347	1.07347	3	0.0317099	0.89082	0.552976	0.0135576	0.27665	0.191165	0.00586419	0.0418312	0.995123	0.711344	0.0101106	1	0.0625	1	0.0263289	0.30103
mouse_median_atp6v0d2_replicate_1_treatment_unst_lps_time_point_4.txt	Atp6v0d2	1	lps	4	1.66837	0.426246	2.86115	0.586717	1.71494	0.43376	1.02791	0.307049	3.40716	-1.07041	100.809	108.991	0.924926	2	0.0105588	0.445756	0.273829	0.00456158	0.160095	0.105111	0.00586419	0.123366	0.429912	0.0477194	0.628368	0.933921	0	1	0	0.30103
mouse_median_atp6v0d2_replicate_1_treatment_unst_lps_time_point_6.txt	Atp6v0d2	1	lps	6	0.896228	0.277891	1.75861	0.44069	1.96223	0.471619	2.18943	0.503714	3.40716	-1.07041	261.512	94.2685	2.77411	3	0.00862958	0.15058	0.0474155	0.0037317	0.0609168	0.020119	0.00586419	0.00757674	0.773953	0.467526	0.797406	0.932585	0	1.5	0	0.39794
mouse_median_atp6v0d2_replicate_2_treatment_unst_lps_time_point_2.txt	Atp6v0d2	2	lps	2	3.15996	0.619089	8.89585	0.995453	2.81518	0.581515	0.890891	0.276666	3.40716	-1.07041	182.483	215.222	0.847883	2	0.0124739	0.422943	0.638435	0.00538383	0.153187	0.214429	0.00586419	0.675739	0	0.0150737	0.805076	1	0	2.31034	0	0.519872
mouse_median_atp6v0d2_replicate_2_treatment_unst_lps_time_point_4.txt	Atp6v0d2	2	lps	4	1.62559	0.419227	4.01168	0.699984	2.46783	0.540058	1.51811	0.401075	3.40716	-1.07041	353.168	115.231	3.06488	3	0.012342	0.900614	0.5	0.00532724	0.278894	0.176091	0.00586419	0.0151545	0.323591	0.210865	0.266666	0.880328	0	1.12862	0	0.328098
mouse_median_atp6v0d2_replicate_2_treatment_unst_lps_time_point_6.txt	Atp6v0d2	2	lps	6	1.52638	0.402499	4.29533	0.723893	2.81406	0.581387	1.84361	0.45387	3.40716	-1.07041	126.953	111.091	1.14278	3	0.00245789	0.822693	1.67741	0.00106614	0.260713	0.427715	0.00586419	0.00365581	0.532524	0.0372076	0.3644	0.25	0.749469	0.585079	0.242906	0.200051
mouse_median_atp6v0d2_replicate_3_treatment_unst_lps_time_point_2.txt	Atp6v0d2	3	lps	2	2.43382	0.535778	7.31171	0.91969	3.00421	0.602517	1.23436	0.349153	3.40716	-1.07041	121.715	131.671	0.924388	2	0.0101924	0.589079	0.860488	0.00440408	0.201145	0.269627	0.00586419	0.0127762	0.926036	0.948587	0.510872	0.538077	0.5	1.19317	0.176091	0.341073
mouse_median_atp6v0d2_replicate_3_treatment_unst_lps_time_point_4.txt	Atp6v0d2	3	lps	4	1.31601	0.364741	3.92079	0.692035	2.9793	0.599806	2.26388	0.513734	3.40716	-1.07041	114.951	113.641	1.01153	3	0.00302961	0.96781	1.65699	0.00131376	0.293983	0.42439	0.00586419	0.0052622	0.977374	0.214439	0.872815	0.470382	0.631496	2.59278	0.212586	0.55543
mouse_median_atp6v0d2_replicate_3_treatment_unst_lps_time_point_6.txt	Atp6v0d2	3	lps	6	1.15463	0.333373	3.16731	0.619856	2.74314	0.573236	2.37578	0.528374	3.40716	-1.07041	92.7032	97.3179	0.952581	2	0.00318285	0.982525	1.19133	0.0013801	0.297219	0.340708	0.00586419	0.00381671	0.498571	1	0.845803	0.742063	0	1.65752	0	0.424477
mouse_median_axl_replicate_1_treatment_unst_lps_time_point_0.txt	Axl	1	unst	0	0.229116	0.0895929	0.659974	0.220101	2.88052	0.58889	12.5723	1.13265	3.26042	-0.376201	2022.71	1356.87	1.49071	3	0.00089784	0.329297	0.0642323	0.000389752	0.123622	0.0270364	0.000909642	0.00117289	0.925355	0.135558	0.75	0.564916	0.101815	1.70645	0.0421086	0.4324
mouse_median_axl_replicate_1_treatment_unst_lps_time_point_2.txt	Axl	1	lps	2	0.30842	0.116747	0.662345	0.220721	2.14754	0.497972	6.96306	0.90108	3.26042	-0.376201	65.7661	61.7535	1.06498	3	0.00191307	0.894406	0.710521	0.000830043	0.277473	0.233128	0.000909642	0.0022591	0.558652	0.520688	0.5	1	0.47787	0.25	0.169636	0.09691
mouse_median_axl_replicate_1_treatment_unst_lps_time_point_4.txt	Axl	1	lps	4	0.757241	0.244831	1.48419	0.395184	1.95999	0.471291	2.58833	0.554893	3.26042	-0.376201	212.055	94.7147	2.23888	3	0.00975152	0.205192	0.0402601	0.00421452	0.0810561	0.0171419	0.000909642	0.639901	1	0.012822	0.0625	0.591194	0	0.241377	0	0.0939035
mouse_median_axl_replicate_1_treatment_unst_lps_time_point_6.txt	Axl	1	lps	6	1.0703	0.316033	3.50691	0.653879	3.27657	0.631096	3.06135	0.608671	3.26042	-0.376201	511.217	99.7709	5.12391	3	0.00567974	0.972374	0.303926	0.0024597	0.294989	0.115253	0.000909642	0.00362264	0.7305	0.300242	0.125	0.607361	0.0625	1	0.0263289	0.30103
mouse_median_axl_replicate_1_treatment_unst_pic_time_point_2.txt	Axl	1	pic	2	0.542643	0.188265	1.90032	0.462446	3.50197	0.653403	6.45355	0.872363	3.26042	-0.376201	268.193	131.285	2.04284	3	0.00087987	0.9375	2.08551	0.000381955	0.287242	0.489327	0.000909642	0.00201021	1	0.739582	0.14849	0.749449	0.975978	1.2069	0.295782	0.343783
mouse_median_axl_replicate_1_treatment_unst_pic_time_point_4.txt	Axl	1	pic	4	1.34769	0.370641	5.87066	0.836999	4.35609	0.728848	3.23227	0.626573	3.26042	-0.376201	180.845	173.369	1.04313	3	0.00216137	0.975328	1.48734	0.000937657	0.295639	0.395735	0.000909642	0.00219702	0.516439	0.912824	0.25	0.622866	0.5	1.17441	0.176091	0.337342
mouse_median_axl_replicate_2_treatment_unst_lps_time_point_2.txt	axl	2	lps	2	0.180745	0.0721562	0.32774	0.123113	1.81327	0.449212	10.0322	1.04266	3.26042	-0.376201	291.901	139.668	2.08996	3	0.0101962	0.740497	0.0448034	0.00440573	0.240673	0.0190346	0.000909642	0.0248598	0.994973	0.253412	0.825631	0.984013	0	0.25	0	0.09691
mouse_median_axl_replicate_2_treatment_unst_lps_time_point_4.txt	axl	2	lps	4	0.385667	0.141659	0.688397	0.227475	1.78495	0.444818	4.62823	0.750372	3.26042	-0.376201	71.7858	85.7262	0.837384	2	0.00183611	0.933534	0.436463	0.000796681	0.286352	0.157295	0.000909642	0.0027168	0.86142	0	0	0.624913	0.25	5.78183	0.09691	0.831347
mouse_median_axl_replicate_2_treatment_unst_lps_time_point_6.txt	Axl	2	lps	6	0.384655	0.141342	0.742479	0.241168	1.93025	0.466904	5.01812	0.779461	3.26042	-0.376201	155.431	63.733	2.43878	3	0.00340181	0.394816	0.0716389	0.00147488	0.144517	0.0300485	0.000909642	0.00571943	0.857454	0.220532	0.739389	0.47134	0	0.625	0	0.210853
mouse_median_axl_replicate_2_treatment_unst_pic_time_point_2.txt	Axl	2	pic	2	0.175224	0.0701207	0.473591	0.168377	2.70277	0.568527	15.4247	1.2155	3.26042	-0.376201	56.2304	60.0124	0.93698	2	0.000697492	0.927035	1	0.000302812	0.28489	0.30103	0.000909642	0.00186933	0.60119	0.5	0.0625	1	0	1.00023	0	0.301079
mouse_median_axl_replicate_2_treatment_unst_pic_time_point_4.txt	Axl	2	pic	4	0.20016	0.0792391	0.423292	0.153294	2.11477	0.493426	10.5654	1.06316	3.26042	-0.376201	151.215	365.856	0.413319	2	0.000337026	0.766836	0.810663	0.000146344	0.247196	0.257838	0.000909642	0.00762011	0.830269	1	0.0829737	0.606926	0.134822	0	0.0549278	0
mouse_median_axl_replicate_2_treatment_unst_pic_time_point_6.txt	Axl	2	pic	6	0.229657	0.0897838	0.542591	0.188251	2.36262	0.526678	10.2876	1.0526	3.26042	-0.376201	6553500	64.4051	101754	3	0.974482	0.478544	0	0.295453	0.169834	0	0.000909642	0.000614987	0.367236	0.657951	0.363632	0.5	0.25	0.3201	0.09691	0.120607
mouse_median_axl_replicate_3_treatment_unst_lps_time_point_2.txt	axl	3	lps	2	0.362891	0.134461	0.606274	0.20582	1.67068	0.426622	4.60381	0.748484	3.26042	-0.376201	144.208	67.6396	2.132	3	0.0112016	0.96733	0.118077	0.00483774	0.293877	0.0484716	0.000909642	0.00625702	0.349679	0.5	0.9375	0.801441	0	0.5	0	0.176091
mouse_median_axl_replicate_3_treatment_unst_lps_time_point_4.txt	axl	3	lps	4	0.610294	0.206905	1.07977	0.318015	1.76926	0.442364	2.89903	0.590957	3.26042	-0.376201	132.579	69.0205	1.92086	3	0.00212825	0.983307	0.611444	0.000923305	0.29739	0.207215	0.000909642	0.0050208	1	0.984375	0.0625	0.927493	0.0923696	0.460045	0.0383696	0.164366
mouse_median_axl_replicate_3_treatment_unst_lps_time_point_6.txt	axl	3	lps	6	0.827942	0.261962	1.30371	0.362428	1.57464	0.410716	1.90187	0.462678	3.26042	-0.376201	61.5993	69.4775	0.886607	2	0.00409281	1	0.343926	0.00177386	0.30103	0.128375	0.000909642	0.0155346	0.512154	0.19409	1	1	0	0.578851	0	0.198341
mouse_median_axl_replicate_3_treatment_unst_pic_time_point_2.txt	axl	3	pic	2	0.418478	0.151823	0.922674	0.283906	2.20483	0.505805	5.26869	0.797177	3.26042	-0.376201	178.989	94.2729	1.89863	3	0.00195341	0.556441	0.450111	0.000847529	0.192133	0.161401	0.000909642	0.00431884	0.585625	0.5	0.766108	0.257881	0.278363	0.0320257	0.106654	0.0136905
mouse_median_axl_replicate_3_treatment_unst_pic_time_point_4.txt	Axl	3	pic	4	0.561595	0.193568	1.1674	0.335939	2.07872	0.48837	3.70146	0.672233	3.26042	-0.376201	55.1845	68.0754	0.810638	2	0.00265335	1	0.5	0.00115081	0.30103	0.176091	0.000909642	0.00949471	0.675051	0.225786	0.343189	0.308389	0	0.318692	0	0.120143
mouse_median_axl_replicate_3_treatment_unst_pic_time_point_6.txt	Axl	3	pic	6	0.613958	0.207892	1.33016	0.367385	2.16653	0.500584	3.52879	0.655983	3.26042	-0.376201	59.9667	73.5099	0.815763	2	0.00200888	0.950594	0.515267	0.000871572	0.290167	0.180489	0.000909642	0.00164797	1	0.385775	0.876479	0.254976	0.491926	0.551978	0.173747	0.190886
mouse_median_bc005537_replicate_1_treatment_unst_lps_time_point_2.txt	BC005537	1	lps	2	4.49048	0.739611	10.9927	1.07892	2.44799	0.537566	0.545152	0.188971	4.46232	-6.15468	194.939	221.954	0.878284	2	0.032292	0.75	0.5	0.0138026	0.243038	0.176091	0.00141228	0.0241986	0.989111	0.3125	0.845844	0.85003	0.737574	1.21966	0.239943	0.346286
mouse_median_bc005537_replicate_1_treatment_unst_lps_time_point_4.txt	BC005537	1	lps	4	3.56306	0.659257	8.12174	0.960078	2.27943	0.515798	0.639738	0.214774	4.46232	-6.15468	188.932	190.097	0.99387	2	0.0121885	0.864343	0.64067	0.00526142	0.270526	0.215021	0.00141228	0.0211734	0.849903	0.159422	0.546076	0.83551	0.267674	1.05027	0.103008	0.311811
mouse_median_bc005537_replicate_1_treatment_unst_lps_time_point_6.txt	BC005537	1	lps	6	3.83141	0.684074	12.7033	1.13682	3.31556	0.635037	0.865361	0.270763	4.46232	-6.15468	253.49	322.554	0.785884	2	0.00774907	0.650332	0.611173	0.00335241	0.217571	0.207142	0.00141228	0.0438204	0.898202	0.25	0.952319	0.750299	0	1.04967	0	0.311684
mouse_median_bc005537_replicate_2_treatment_unst_lps_time_point_2.txt	BC005537	2	lps	2	3.8301	0.683956	10.5624	1.06305	2.75774	0.574927	0.720019	0.235533	4.46232	-6.15468	405.827	403.729	1.0052	3	0.028622	0.954613	0.564855	0.0122558	0.291061	0.194474	0.00141228	0.0385415	0.75	0.75	0.625408	0.3125	0.166796	0.375	0.066995	0.138303
mouse_median_bc005537_replicate_2_treatment_unst_lps_time_point_4.txt	bc005537	2	lps	4	2.71971	0.570509	6.11552	0.852207	2.24859	0.511695	0.826778	0.261686	4.46232	-6.15468	400.34	395.647	1.01186	3	0.0127235	0.4582	0.237591	0.00549088	0.163817	0.092577	0.00141228	0.540429	0.424035	1	0	0.00964733	0.5	0	0.176091	0
mouse_median_bc005537_replicate_2_treatment_unst_lps_time_point_6.txt	bc005537	2	lps	6	2.38335	0.529347	4.5838	0.74693	1.92326	0.465867	0.806957	0.256948	4.46232	-6.15468	292.272	284.768	1.02635	3	0.021876	0.818708	0.155849	0.00939821	0.259763	0.062901	0.00141228	0.504827	0.24051	0.862754	0	0	1.69464	0	0.430501	0
mouse_median_bc005537_replicate_3_treatment_unst_lps_time_point_2.txt	bc005537	3	lps	2	2.80372	0.580209	6.52396	0.876447	2.32689	0.522039	0.829929	0.262434	4.46232	-6.15468	353.067	363.329	0.971754	2	0.0252701	1	0.5	0.0108383	0.30103	0.176091	0.00141228	0.0540019	0.74026	0.46813	0	0	0.763579	0	0.246395	0
mouse_median_bc005537_replicate_3_treatment_unst_lps_time_point_4.txt	bc005537	3	lps	4	1.88886	0.460726	3.77407	0.678888	1.99807	0.476841	1.05782	0.313407	4.46232	-6.15468	455.553	315.13	1.4456	3	0.00629487	0.953418	0.636425	0.00272526	0.290795	0.213896	0.00141228	0.00877033	1	0.319168	0.25	0.533871	0.621151	0	0.209823	0
mouse_median_bc005537_replicate_3_treatment_unst_lps_time_point_6.txt	bc005537	3	lps	6	1.65726	0.424434	2.91551	0.592788	1.75923	0.440788	1.06153	0.31419	4.46232	-6.15468	348.017	124.142	2.80338	3	0.953744	0.690857	0.00493154	0.290868	0.228107	0.00213648	0.00141228	0.0176477	0.781712	0.00364992	0	0.426154	0.123151	1.70557	0.0504383	0.432259
mouse_median_c3ar1_replicate_1_treatment_unst_lps_time_point_2.txt	C3ar1	1	lps	2	3.29584	0.633048	7.42429	0.925533	2.25262	0.512234	0.683474	0.226207	3.44198	-1.72963	256.555	192.54	1.33248	3	0.013412	1	1	0.00578605	0.30103	0.30103	0.000481352	0.0288686	0.666534	0.531736	0.735893	0.98545	0.133855	1.11913	0.0545577	0.326159
mouse_median_c3ar1_replicate_1_treatment_unst_lps_time_point_4.txt	C3ar1	1	lps	4	2.42979	0.535268	5.28752	0.798479	2.17612	0.501897	0.895601	0.277747	3.44198	-1.72963	112.938	118.304	0.954637	2	0.0101939	0.601258	0.328125	0.00440475	0.204461	0.123239	0.000481352	0.00792954	0.392447	0.538698	0.435215	0.696991	0.5	0	0.176091	0
mouse_median_c3ar1_replicate_1_treatment_unst_lps_time_point_6.txt	C3ar1	1	lps	6	2.68842	0.566841	7.96233	0.952421	2.96171	0.597883	1.10165	0.322561	3.44198	-1.72963	128.814	161.295	0.798618	2	0.00325084	0.917522	1.125	0.00140953	0.28274	0.327359	0.000481352	0.00768375	0.648453	0.578109	0.540242	0.25	0.0649084	0.515639	0.0273123	0.180596
mouse_median_c3ar1_replicate_1_treatment_unst_pic_time_point_2.txt	C3ar1	1	pic	2	6.064	0.849051	21.0059	1.34254	3.46403	0.649727	0.571245	0.196244	3.44198	-1.72963	373.573	389.616	0.958825	2	0.0190721	0.625236	0.886497	0.00820493	0.210916	0.275656	0.000481352	0.0197574	0.484461	0.256987	0.727172	0.450864	0.63005	0.823507	0.212201	0.260907
mouse_median_c3ar1_replicate_1_treatment_unst_pic_time_point_4.txt	C3ar1	1	pic	4	6.57301	0.879269	27.3487	1.45253	4.16075	0.712713	0.633005	0.212988	3.44198	-1.72963	462.529	631.064	0.732935	2	0.00742916	0.960769	1.86695	0.00321452	0.292426	0.457421	0.000481352	0.0178878	0.533699	0.86582	0.963768	0.834031	0.015625	1.625	0.00673338	0.419129
mouse_median_c3ar1_replicate_2_treatment_unst_lps_time_point_0.txt	C3ar1	2	unst	0	2.88171	0.589023	7.08656	0.907764	2.45915	0.53897	0.853368	0.267962	3.44198	-1.72963	19512.8	219.792	88.7787	3	0.00355669	0.978264	0.910703	0.00154191	0.296284	0.281193	0.000481352	0.5	0.320716	0.354553	0	0	0.64959	0	0.217376	0
mouse_median_c3ar1_replicate_2_treatment_unst_lps_time_point_2.txt	C3ar1	2	lps	2	1.20904	0.344204	2.56581	0.552159	2.12219	0.494459	1.75526	0.440163	3.44198	-1.72963	107.877	98.9583	1.09012	3	0.0110085	0.721543	0.369619	0.00475481	0.235918	0.1366	0.000481352	0.0236198	0.649267	0.112076	0.775454	0.345667	0.0720928	0.867006	0.0302324	0.271146
mouse_median_c3ar1_replicate_2_treatment_unst_lps_time_point_4.txt	c3ar1	2	lps	4	0.594291	0.202568	1.18468	0.339388	1.99344	0.47617	3.35431	0.63892	3.44198	-1.72963	209.354	135.83	1.5413	3	0.00644252	0.697427	0.128206	0.00278898	0.229791	0.0523883	0.000481352	0.0242559	0.756332	0.112553	0.0625	0.276105	0	0.143853	0	0.0583704
mouse_median_c3ar1_replicate_2_treatment_unst_lps_time_point_6.txt	c3ar1	2	lps	6	0.379586	0.139749	0.735376	0.239394	1.93731	0.46795	5.10374	0.785596	3.44198	-1.72963	116.476	88.0094	1.32345	3	0.0031743	0.791317	0.139792	0.0013764	0.253172	0.0568254	0.000481352	0.00212416	1	0.257148	1	0.700652	0.224477	0.5	0.0879506	0.176091
mouse_median_c3ar1_replicate_2_treatment_unst_pic_time_point_2.txt	C3ar1	2	pic	2	3.2837	0.631819	10.9393	1.07698	3.33141	0.636629	1.01453	0.304174	3.44198	-1.72963	209.302	220.549	0.949007	2	0.0121202	0.626646	0.76177	0.0052321	0.211293	0.245949	0.000481352	0.283947	0.947898	0.055087	1	0.0625	0	1.25	0	0.352183
mouse_median_c3ar1_replicate_2_treatment_unst_pic_time_point_4.txt	C3ar1	2	pic	4	3.59667	0.662444	9.5315	1.02249	2.65009	0.562303	0.736816	0.239754	3.44198	-1.72963	131.577	195.06	0.674548	2	0.00945308	0.976901	0.849059	0.00408614	0.295985	0.266951	0.000481352	0.0071485	0.968929	0.739333	0.507878	0.590028	1.5	0	0.39794	0
mouse_median_c3ar1_replicate_2_treatment_unst_pic_time_point_6.txt	C3ar1	2	pic	6	3.39817	0.643272	9.05654	1.00245	2.66512	0.564088	0.784281	0.251463	3.44198	-1.72963	199.635	203.965	0.978774	2	0.00562792	0.996048	0.861525	0.00243732	0.300171	0.269869	0.000481352	0.0147975	0.5	0.185525	0.457125	0.56727	0.0306677	1	0.0131187	0.30103
mouse_median_c3ar1_replicate_3_treatment_unst_lps_time_point_2.txt	c3ar1	3	lps	2	1.05491	0.312792	1.99825	0.476867	1.89424	0.461535	1.79565	0.446482	3.44198	-1.72963	157.861	123.199	1.28135	3	0.0171105	0.75082	0.19246	0.00736813	0.243242	0.0764439	0.000481352	0.0534962	1	0.220726	0.951056	0.469059	0.015625	0.5	0.00673338	0.176091
mouse_median_c3ar1_replicate_3_treatment_unst_lps_time_point_4.txt	c3ar1	3	lps	4	0.440611	0.158547	0.764223	0.246553	1.73446	0.436872	3.9365	0.693419	3.44198	-1.72963	119.039	105.135	1.13224	3	0.00527726	0.989539	0.178896	0.00228586	0.298752	0.0714754	0.000481352	0.0337153	0.953417	0.083925	1	0.665228	0	0.639543	0	0.214723
mouse_median_c3ar1_replicate_3_treatment_unst_lps_time_point_6.txt	c3ar1	3	lps	6	0.395045	0.144588	0.732262	0.238614	1.85362	0.455396	4.69217	0.755278	3.44198	-1.72963	264.581	89.5766	2.95369	3	0.0709271	0.936697	0.0112728	0.0297599	0.287062	0.00486831	0.000481352	0.0157713	0.655021	0.0688512	0.763251	0.875495	0	0.586902	0	0.20055
mouse_median_c3ar1_replicate_3_treatment_unst_pic_time_point_2.txt	C3ar1	3	pic	2	3.22756	0.62609	8.0323	0.955798	2.48866	0.542659	0.771065	0.248235	3.44198	-1.72963	185.326	138.447	1.33861	3	0.0152841	0.95134	0.849968	0.00658758	0.290333	0.267164	0.000481352	0.0625	0.25	0.826893	0	0	1.39858	0	0.379954	0
mouse_median_c3ar1_replicate_3_treatment_unst_pic_time_point_4.txt	C3ar1	3	pic	4	4.44463	0.735969	14.6714	1.19511	3.30091	0.633561	0.742674	0.241216	3.44198	-1.72963	215.027	203.026	1.05911	3	0.00635219	0.0552215	0.0950696	0.00275	0.0233436	0.0394417	0.000481352	0.00676609	0.77945	0.945222	0.03125	0.960592	1.41303	1.10142	0.382563	0.322512
mouse_median_c3ar1_replicate_3_treatment_unst_pic_time_point_6.txt	C3ar1	3	pic	6	3.76823	0.678357	10.2068	1.04948	2.70864	0.569214	0.718808	0.235227	3.44198	-1.72963	167.745	184.397	0.909699	2	0.00731092	0.991857	0.75	0.00316354	0.299258	0.243038	0.000481352	0.0405782	0.970087	0.25	0.997572	0.850958	0	1.11915	0	0.326161
mouse_median_cav1_replicate_1_treatment_unst_lps_time_point_2.txt	Cav1	1	lps	2	9.32119	1.01373	37.4427	1.58481	4.01694	0.700439	0.430947	0.155624	5.44831	-1.67884	326.816	281.83	1.15962	3	0.0324701	0.75	1.07522	0.0138775	0.243038	0.317063	0.00104453	0.0255662	0.531452	0	0.335041	0.301446	0.904662	8.37848	0.279818	0.972133
mouse_median_cav1_replicate_1_treatment_unst_lps_time_point_4.txt	Cav1	1	lps	4	11.1373	1.08412	48.4342	1.69403	4.34883	0.728259	0.390475	0.143163	5.44831	-1.67884	322.722	302.88	1.06551	3	0.0178624	0.873004	1.32687	0.00768905	0.272539	0.366772	0.00104453	0.0486675	1	0.44304	0	0.866567	0	1.60833	0	0.416363
mouse_median_cav1_replicate_1_treatment_unst_lps_time_point_6.txt	Cav1	1	lps	6	13.4298	1.15926	96.2734	1.98799	7.16864	0.91215	0.533787	0.185765	5.44831	-1.67884	350.637	365.917	0.958243	2	0.00615649	0.776396	2.87871	0.00266553	0.24954	0.588688	0.00104453	0.00562138	0.876881	0.969906	0.0343193	0.724123	6.39962	0.561415	0.86921	0.193518
mouse_median_cav1_replicate_1_treatment_unst_pic_time_point_2.txt	Cav1	1	pic	2	6.88103	0.896583	40.6899	1.62003	5.91334	0.839688	0.859368	0.269365	5.44831	-1.67884	373.456	531.777	0.70228	2	0.0112705	0.812401	2.18914	0.00486735	0.258254	0.503673	0.00104453	0.0158863	0.405519	0.310033	0.186243	0.75	1.14616	0.5	0.331663	0.176091
mouse_median_cav1_replicate_1_treatment_unst_pic_time_point_4.txt	Cav1	1	pic	4	8.79873	0.99117	61.4385	1.79545	6.98266	0.902147	0.793598	0.253725	5.44831	-1.67884	396.74	462.24	0.858299	2	0.00653208	0.382143	1.23674	0.00282762	0.140553	0.349616	0.00104453	0.0105383	0.666174	0.923198	0.25	0.416217	0.252547	1.62862	0.0977939	0.419728
mouse_median_cav1_replicate_2_treatment_unst_lps_time_point_2.txt	Cav1	2	lps	2	5.70144	0.826168	26.0774	1.43261	4.57382	0.746153	0.802222	0.255808	5.44831	-1.67884	301.009	303.425	0.992037	2	0.0161338	0.936593	1.48218	0.00695088	0.287038	0.394834	0.00104453	0.0208058	0.760483	0.6875	1	0.0938007	0.25	1.25899	0.09691	0.353915
mouse_median_cav1_replicate_2_treatment_unst_lps_time_point_4.txt	Cav1	2	lps	4	7.73546	0.941286	39.9763	1.61253	5.16792	0.790139	0.668083	0.222218	5.44831	-1.67884	320.042	444.116	0.720627	2	0.00760909	0.996002	2.3637	0.00329208	0.300161	0.526817	0.00104453	0.00632154	0.995655	0.00461995	0.598962	0.565155	2.66274	15.2907	0.563806	1.21194
mouse_median_cav1_replicate_2_treatment_unst_lps_time_point_6.txt	Cav1	2	lps	6	6.8017	0.892189	37.2942	1.58313	5.48307	0.811781	0.806133	0.25675	5.44831	-1.67884	290.481	255.953	1.1349	3	0.00554996	0.943512	1.88772	0.00240365	0.288587	0.460555	0.00104453	0.00792087	0.813821	0.44644	0.353815	0.585015	0.380279	2.55622	0.139967	0.550989
mouse_median_cav1_replicate_2_treatment_unst_pic_time_point_2.txt	Cav1	2	pic	2	0.673538	0.223636	2.34915	0.524935	3.48778	0.652031	5.1783	0.790869	5.44831	-1.67884	443.519	138.555	3.20103	3	0.00548002	0.865134	0.478847	0.00237344	0.27071	0.169923	0.00104453	0.00298241	0.785357	0.367324	0.652981	0.173003	0.5	0.794482	0.176091	0.253939
mouse_median_cav1_replicate_2_treatment_unst_pic_time_point_4.txt	cav1	2	pic	4	0.599706	0.20404	1.70868	0.432757	2.8492	0.58537	4.75099	0.759743	5.44831	-1.67884	163.75	130.876	1.25118	3	0.0026927	0.682194	0.32724	0.00116786	0.225876	0.12295	0.00104453	0.00687683	0.871522	0.344243	0.619037	0	0	0.309014	0	0.116944
mouse_median_cav1_replicate_2_treatment_unst_pic_time_point_6.txt	Cav1	2	pic	6	0.662343	0.220721	2.05118	0.484468	3.09686	0.612451	4.67561	0.754013	5.44831	-1.67884	187.447	186.672	1.00415	3	0.0012004	0.941182	0.830203	0.000521016	0.288066	0.262499	0.00104453	0.00403922	0.5	0.25	0.830753	0.660679	0	1.08254	0	0.318593
mouse_median_cav1_replicate_3_treatment_unst_lps_time_point_2.txt	Cav1	3	lps	2	5.06077	0.782528	22.3874	1.36898	4.42372	0.734297	0.874121	0.272798	5.44831	-1.67884	381.69	271.622	1.40522	3	0.0102098	0.885041	1.93069	0.00441159	0.275321	0.466969	0.00104453	0.0127257	0.695182	0.119755	0.0314653	0.697198	1.14988	1.86618	0.332414	0.457304
mouse_median_cav1_replicate_3_treatment_unst_lps_time_point_4.txt	Cav1	3	lps	4	6.7281	0.888073	36.356	1.57236	5.4036	0.806424	0.803139	0.256029	5.44831	-1.67884	320.633	349.55	0.917272	2	0.00663279	0.973226	2.44644	0.00287107	0.295177	0.537371	0.00104453	0.00613957	0.896769	0.25	0.500767	0.5	2.5647	0.456545	0.552023	0.163324
mouse_median_cav1_replicate_3_treatment_unst_lps_time_point_6.txt	Cav1	3	lps	6	5.25746	0.796398	24.5643	1.40763	4.67227	0.753757	0.888693	0.276161	5.44831	-1.67884	263.612	246.135	1.071	3	0.0055365	0.944904	1.43787	0.00239784	0.288898	0.387011	0.00104453	0.208085	0.845104	0.435808	0	0	1.5625	0	0.408664	0
mouse_median_cav1_replicate_3_treatment_unst_pic_time_point_2.txt	cav1	3	pic	2	0.309783	0.117199	0.576345	0.197651	1.86048	0.456439	6.00577	0.845456	5.44831	-1.67884	119.281	58.3452	2.0444	3	0.00172917	0.336432	0.268092	0.00075032	0.125947	0.103151	0.00104453	0.00610872	0.353279	0.367605	0.774181	0.938788	0	0.578792	0	0.198325
mouse_median_cav1_replicate_3_treatment_unst_pic_time_point_4.txt	Cav1	3	pic	4	1.0793	0.317917	4.37387	0.730287	4.05251	0.703507	3.75476	0.677128	5.44831	-1.67884	232.051	184.268	1.25931	3	0.00350771	0.145843	0.0940584	0.00152071	0.0591252	0.0390405	0.00104453	0.00589616	0.564879	0.454835	1	1	0.00824194	1.43908	0.00356476	0.387226
mouse_median_cav1_replicate_3_treatment_unst_pic_time_point_6.txt	Cav1	3	pic	6	0.404944	0.147659	1.45281	0.389663	3.58768	0.661593	8.85969	0.993863	5.44831	-1.67884	175.405	242.759	0.722548	2	0.00118577	0.713769	0.396696	0.00051467	0.233952	0.145102	0.00104453	0.00173788	0.60452	0.862828	0	0.585577	0.483481	0	0.171282	0
mouse_median_ccl2_replicate_1_treatment_unst_lps_time_point_0.txt	Ccl2	1	unst	0	0.190887	0.0758705	0.658379	0.219684	3.44905	0.648268	18.0686	1.28032	41.843	-28.8743	876.134	904.824	0.968292	2	0.000271105	0.636246	2	0.000117724	0.213849	0.477121	0.00825175	0.000260266	0.892168	0.0175145	0.808285	0.895871	2.90512	3.37691	0.591634	0.641168
mouse_median_ccl2_replicate_1_treatment_unst_lps_time_point_2.txt	Ccl2	1	lps	2	7.91651	0.950195	208.774	2.32175	26.372	1.43731	3.33127	0.636615	41.843	-28.8743	4194.78	590.039	7.10932	3	0.00217841	0.967598	19.4894	0.000945044	0.293936	1.31153	0.00825175	0.0209395	0.908989	0.0433755	0.511293	0.488744	0.861932	32.3787	0.269964	1.52347
mouse_median_ccl2_replicate_1_treatment_unst_lps_time_point_4.txt	Ccl2	1	lps	4	7.59675	0.934334	154.189	2.19086	20.2968	1.32831	2.67177	0.564875	41.843	-28.8743	2754.07	646.139	4.26236	3	0.00157177	0.407017	7.8647	0.000682074	0.148299	0.947664	0.00825175	0.0059498	0.685417	0.0790724	0.168449	0.0545339	2.24478	5.80533	0.511186	0.832849
mouse_median_ccl2_replicate_1_treatment_unst_lps_time_point_6.txt	Ccl2	1	lps	6	13.442	1.15963	397.894	2.60086	29.6007	1.48573	2.2021	0.505435	41.843	-28.8743	840.646	658.267	1.27706	3	0.00375698	0.0988876	1.57354	0.00162858	0.0409533	0.410531	0.00825175	0.00393455	0.753052	0.47085	0.688684	0.600076	3.42853	29.6053	0.64626	1.4858
mouse_median_ccl2_replicate_1_treatment_unst_pic_time_point_2.txt	Ccl2	1	pic	2	2.72187	0.570761	30.7506	1.50175	11.2976	1.08982	4.15068	0.711865	41.843	-28.8743	449.509	318.908	1.40953	3	0.00418573	0.885049	3.50003	0.00181405	0.275323	0.653216	0.00825175	0.00530327	0.932904	0.035489	0.298145	0.987525	2.9049	32.8088	0.59161	1.52903
mouse_median_ccl2_replicate_1_treatment_unst_pic_time_point_4.txt	Ccl2	1	pic	4	4.44603	0.73608	69.3759	1.84742	15.604	1.22021	3.50965	0.654143	41.843	-28.8743	448.224	575.512	0.778827	2	0.00331978	0.821365	4.94797	0.00143938	0.260397	0.774369	0.00825175	0.00787577	0.862339	0.0750096	0.125	0.573654	1.3894	10.2109	0.378289	1.04964
mouse_median_ccl2_replicate_2_treatment_unst_lps_time_point_0.txt	Ccl2	2	unst	0	0.0559183	0.0236303	0.171604	0.0687809	3.06883	0.60947	54.8806	1.74726	41.843	-28.8743	538.805	521.21	1.03376	3	0.000526092	0.410088	0.126167	0.000228419	0.149246	0.051603	0.00825175	0.000416264	1	0.457592	0.860974	0	0	1	0	0.30103
mouse_median_ccl2_replicate_2_treatment_unst_lps_time_point_6.txt	Ccl2	2	lps	6	3.97853	0.697101	159.5	2.20547	40.0902	1.61374	10.0767	1.04441	41.843	-28.8743	1289.77	2037.1	0.63314	2	0.00135231	0.162058	1.63331	0.000586903	0.0652278	0.420502	0.00825175	0.000647466	0.339562	0.9375	0.919716	0.722484	2.03287	25.0339	0.481853	1.41554
mouse_median_ccl2_replicate_2_treatment_unst_pic_time_point_2.txt	Ccl2	2	pic	2	0.405396	0.147799	4.1683	0.713347	10.282	1.05239	25.3629	1.42099	41.843	-28.8743	254.216	299.625	0.848448	2	0.000589665	0.948384	3.5395	0.000256013	0.289674	0.657008	0.00825175	0.00112639	0.812136	0.366401	0.925032	0.518559	0.273759	8.56975	0.105087	0.980901
mouse_median_ccl2_replicate_2_treatment_unst_pic_time_point_4.txt	Ccl2	2	pic	4	0.322485	0.121391	2.76393	0.575642	8.57074	0.980946	26.5772	1.44055	41.843	-28.8743	227.225	220.641	1.02984	3	0.000695117	0.875299	1.65663	0.000301781	0.273071	0.424331	0.00825175	0.000513401	0.613543	0.219692	0.236659	0.441907	0.703963	3.75492	0.23146	0.677143
mouse_median_ccl2_replicate_2_treatment_unst_pic_time_point_6.txt	Ccl2	2	pic	6	0.342876	0.128036	2.97747	0.599607	8.68382	0.986047	25.3264	1.42039	41.843	-28.8743	437.668	347.603	1.2591	3	0.000141998	0.134508	0.990708	6.16647e-05	0.0548077	0.299008	0.00825175	0.00335257	0.525994	0.186785	1	0.815945	0	2	0	0.477121
mouse_median_ccl2_replicate_3_treatment_unst_lps_time_point_0.txt	ccl2	3	unst	0	0.0776567	0.0324804	0.283576	0.108421	3.65166	0.667608	47.0231	1.68145	41.843	-28.8743	809.968	539.626	1.50098	3	0.00658043	0.914255	0.0382478	0.00284848	0.282	0.016301	0.00825175	0.00538781	1	0.0981883	0.244529	0.857538	0	0.544703	0	0.188845
mouse_median_ccl2_replicate_3_treatment_unst_lps_time_point_4.txt	Ccl2	3	lps	4	9.83625	1.03488	396.706	2.59956	40.331	1.61628	4.10024	0.707591	41.843	-28.8743	5814.73	797.464	7.29153	3	0.000990126	0.725049	30.7746	0.000429793	0.236801	1.50208	0.00825175	0.0103705	1	0.08579	0.409977	0.231587	1.17899	27.7286	0.338256	1.45831
mouse_median_ccl2_replicate_3_treatment_unst_lps_time_point_6.txt	Ccl2	3	lps	6	7.5233	0.930608	310.956	2.49409	41.3324	1.62667	5.49391	0.812506	41.843	-28.8743	1526.35	1296.26	1.1775	3	0.00373016	0.950635	5.87128	0.00161697	0.290176	0.837038	0.00825175	0.00186118	0.224551	0.0922485	0.208488	0.0772654	1.18076	8.32352	0.338608	0.96958
mouse_median_ccl2_replicate_3_treatment_unst_pic_time_point_2.txt	Ccl2	3	pic	2	0.411282	0.149614	11.4653	1.0957	27.877	1.46055	67.7807	1.83747	41.843	-28.8743	627.738	182.387	3.44179	3	0.00165259	0.249802	0.28665	0.000717118	0.0968412	0.109461	0.00825175	0.0022744	0.666915	0.0368684	0.443848	0.928624	0.475889	10.631	0.169054	1.06562
mouse_median_ccl2_replicate_3_treatment_unst_pic_time_point_4.txt	Ccl2	3	pic	4	3.20253	0.623511	37.3197	1.58342	11.6532	1.1022	3.63873	0.666399	41.843	-28.8743	825.85	6553500	0.000126017	2	0.00393771	0.850658	2.76074	0.00170677	0.267326	0.575274	0.00825175	1	0.5	0.0324753	0	0	0.197815	0	0.0783896	0
mouse_median_ccl2_replicate_3_treatment_unst_pic_time_point_6.txt	Ccl2	3	pic	6	1.03988	0.309604	14.5397	1.19144	13.9822	1.17558	13.446	1.15975	41.843	-28.8743	568.939	289.215	1.96718	3	0.00221336	0.908223	1.5	0.000960189	0.280629	0.39794	0.00825175	0.002478	0.974882	0.0893378	0.491952	0.423718	0.6974	10.2406	0.229784	1.05079
mouse_median_ccl3_replicate_1_treatment_unst_lps_time_point_2.txt	Ccl3	1	lps	2	34.4952	1.55017	519.065	2.71606	15.0474	1.20541	0.436218	0.15722	33.8565	-48.9555	1077.04	1001.76	1.07514	3	0.0206024	0.751035	6.34916	0.00885659	0.243295	0.866238	0.00377531	0.0274619	0.67284	0.26915	0.757776	0.906916	2.91142	15.0103	0.592335	1.2044
mouse_median_ccl3_replicate_1_treatment_unst_lps_time_point_4.txt	Ccl3	1	lps	4	71.8366	1.86235	1246.8	3.09615	17.3561	1.26378	0.241605	0.0939834	33.8565	-48.9555	1084.93	1043.09	1.04011	3	0.0243538	0.840379	7.96373	0.01045	0.264907	0.952489	0.00377531	0.24503	0.729099	0.0519021	0.0134917	0.838501	0.218367	12.3649	0.085778	1.12597
mouse_median_ccl3_replicate_1_treatment_unst_lps_time_point_6.txt	Ccl3	1	lps	6	67.4517	1.83538	1991.12	3.29932	29.5192	1.48457	0.437636	0.157649	33.8565	-48.9555	1184.05	1040.98	1.13743	3	0.00500877	0.385288	13.4446	0.00216985	0.14154	1.1597	0.00377531	0.007356	0.944849	0.454828	0.224129	0.462943	21.7628	11.9951	1.35723	1.11378
mouse_median_ccl3_replicate_1_treatment_unst_pic_time_point_2.txt	Ccl3	1	pic	2	4.61706	0.749509	47.4704	1.68548	10.2815	1.05237	2.22685	0.508779	33.8565	-48.9555	614.864	745.014	0.825305	2	0.00768714	0.895531	2.6285	0.00332571	0.277731	0.559727	0.00377531	0.0220086	0.937548	0.132316	0.850171	0.225539	0.413565	5.36243	0.150316	0.803623
mouse_median_ccl3_replicate_1_treatment_unst_pic_time_point_4.txt	Ccl3	1	pic	4	3.7282	0.674696	51.8261	1.72285	13.9011	1.17322	3.72863	0.674735	33.8565	-48.9555	839.363	601.816	1.39472	3	0.00475386	0.973579	2.1884	0.00205968	0.295255	0.503573	0.00377531	0.00825176	1	0.214762	0	0.328788	0.5	1.87268	0.176091	0.458287
mouse_median_ccl3_replicate_2_treatment_unst_lps_time_point_4.txt	Ccl3	2	lps	4	70.7725	1.85596	2396.7	3.3798	33.8649	1.54239	0.478503	0.169822	33.8565	-48.9555	1811.92	1354.61	1.3376	3	0.00809841	0.256809	7.13916	0.00350293	0.0992693	0.91058	0.00377531	0.057883	0.960606	0.0711587	0.205745	0.8404	1.71287	37.0662	0.433428	1.58054
mouse_median_ccl3_replicate_2_treatment_unst_lps_time_point_6.txt	Ccl3	2	lps	6	56.7408	1.76148	2424.99	3.38489	42.738	1.64086	0.753215	0.243835	33.8565	-48.9555	1533.57	1176.6	1.3034	3	0.00381042	0.539232	19.8716	0.0016517	0.187304	1.31956	0.00377531	0.0366	0.917234	0.0698199	0.367388	0.758956	1.08523	47.4039	0.319155	1.68488
mouse_median_ccl3_replicate_2_treatment_unst_pic_time_point_2.txt	Ccl3	2	pic	2	1.15555	0.333558	6.11068	0.851911	5.28811	0.79852	4.57627	0.746344	33.8565	-48.9555	274.245	278.707	0.983989	2	0.00315713	0.921219	1.59375	0.00136897	0.283577	0.413928	0.00377531	0.00354886	0.810853	0.335944	0.0765707	1	1.69531	0.5	0.430609	0.176091
mouse_median_ccl3_replicate_2_treatment_unst_pic_time_point_4.txt	Ccl3	2	pic	4	0.921272	0.283589	3.43253	0.646652	3.72586	0.674481	4.04426	0.702798	33.8565	-48.9555	270.311	290.025	0.932026	2	0.002319	0.855221	0.961609	0.00100596	0.268396	0.292612	0.00377531	0.00353744	0.287233	1	0	0.339087	1	0	0.30103	0
mouse_median_ccl3_replicate_2_treatment_unst_pic_time_point_6.txt	Ccl3	2	pic	6	0.939955	0.287792	3.5985	0.662616	3.82838	0.683801	4.07294	0.70526	33.8565	-48.9555	327.457	273.169	1.19873	3	0.00295794	0.862732	0.64214	0.00128272	0.27015	0.21541	0.00377531	0.00339758	0.951605	0.943171	0.374504	0.945091	0.25	1.13973	0.09691	0.33036
mouse_median_ccl3_replicate_3_treatment_unst_lps_time_point_2.txt	Ccl3	3	lps	2	50.4902	1.71172	1436.67	3.15766	28.4544	1.46915	0.563564	0.194116	33.8565	-48.9555	1648.67	1100.33	1.49834	3	0.0139749	0.0807895	1.86672	0.00602719	0.0337411	0.457386	0.00377531	0.0643894	0.808538	0.14113	0.396441	0.704229	1.08727	22.2062	0.319578	1.3656
mouse_median_ccl3_replicate_3_treatment_unst_lps_time_point_4.txt	Ccl3	3	lps	4	86.7454	1.94322	3082.12	3.48899	35.5306	1.56266	0.409597	0.149095	33.8565	-48.9555	1580.08	1576.09	1.00253	3	0.0111423	0.247462	6.52387	0.00481227	0.0960274	0.876441	0.00377531	0.0115659	0.863465	0.278471	0.993947	0.452472	17.9723	25.2342	1.27812	1.41887
mouse_median_ccl3_replicate_3_treatment_unst_lps_time_point_6.txt	Ccl3	3	lps	6	59.2423	1.7799	2419.54	3.38391	40.8414	1.62161	0.689395	0.227731	33.8565	-48.9555	1292.26	1243.9	1.03887	3	0.00417629	0.328441	11.6741	0.00180996	0.123342	1.10292	0.00377531	0.00527526	0.56789	0.839266	0.955896	0.874907	8.69721	41.0138	0.986647	1.62339
mouse_median_ccl3_replicate_3_treatment_unst_pic_time_point_2.txt	Ccl3	3	pic	2	1.35018	0.3711	24.3394	1.4038	18.0269	1.27937	13.3515	1.1569	33.8565	-48.9555	997.356	6553500	0.000152187	2	0.00721576	0.290104	0.25642	0.00312251	0.110625	0.0991349	0.00377531	0.018272	0.861543	0.124044	0.0625	0.428812	0.11798	0.875	0.0484342	0.273001
mouse_median_ccl3_replicate_3_treatment_unst_pic_time_point_4.txt	Ccl3	3	pic	4	1.92708	0.466435	9.77802	1.03254	5.074	0.783475	2.63299	0.560264	33.8565	-48.9555	477.555	172.82	2.76331	3	0.00699134	0.866639	0.629265	0.00302574	0.27106	0.211992	0.00377531	0.0198349	0.570528	0.00630667	0.722785	0.0206519	0.139255	4.17817	0.0566209	0.714176
mouse_median_ccl3_replicate_3_treatment_unst_pic_time_point_6.txt	Ccl3	3	pic	6	1.55479	0.407355	7.90703	0.949733	5.08561	0.784304	3.27093	0.630523	33.8565	-48.9555	806.502	291.793	2.76395	3	0.00935341	0.757044	0.269688	0.00404326	0.244783	0.103697	0.00377531	0.00793748	0.911934	1	0	0	1.5	49.3007	0.39794	1.70157
mouse_median_ccl4_replicate_1_treatment_unst_lps_time_point_2.txt	Ccl4	1	lps	2	81.6589	1.91729	3408.5	3.53269	41.7407	1.63084	0.511159	0.17931	42.0682	-22.6222	1703.61	1477.83	1.15278	3	0.0189836	0.935772	24.2954	0.00816721	0.286854	1.40304	0.00679556	0.0365686	0.888969	0.250561	0.233381	0.757577	6.53844	34.3328	0.877282	1.54818
mouse_median_ccl4_replicate_1_treatment_unst_lps_time_point_4.txt	Ccl4	1	lps	4	115.408	2.06598	4681.23	3.67045	40.5623	1.6187	0.351468	0.130806	42.0682	-22.6222	1700.22	1589.65	1.06955	3	0.016401	0.736512	21.5032	0.00706508	0.239678	1.35224	0.00679556	0.0425542	0.729409	0.186909	0.376164	0.786176	4.16805	37.5529	0.713327	1.58606
mouse_median_ccl4_replicate_1_treatment_unst_lps_time_point_6.txt	Ccl4	1	lps	6	50.9558	1.71563	2039.34	3.3097	40.0217	1.61301	0.785421	0.251741	42.0682	-22.6222	1061	1042.64	1.0176	3	0.00554975	0.292766	10.1121	0.00240356	0.11152	1.0458	0.00679556	0.0064703	0.810627	0.233279	0.363621	0.958906	20.785	46.0059	1.33816	1.67215
mouse_median_ccl4_replicate_1_treatment_unst_pic_time_point_2.txt	Ccl4	1	pic	2	54.2668	1.74246	1450.86	3.16192	26.7357	1.44304	0.492671	0.173964	42.0682	-22.6222	1325.33	1095.93	1.20933	3	0.0179886	0.964951	17.4463	0.00774292	0.293352	1.26591	0.00679556	0.0388703	0.862274	0.0602923	0.889624	0.355918	5.60805	46.0971	0.820074	1.67299
mouse_median_ccl4_replicate_1_treatment_unst_pic_time_point_4.txt	Ccl4	1	pic	4	39.4487	1.6069	1616.39	3.20882	40.9746	1.62299	1.03868	0.309349	42.0682	-22.6222	1620.56	1167.16	1.38847	3	0.00546201	0.558996	15.3672	0.00236567	0.192845	1.21398	0.00679556	0.0271676	0.270654	0.0387484	0.0277542	0.609133	0.788743	20.0155	0.252548	1.32254
mouse_median_ccl4_replicate_2_treatment_unst_lps_time_point_0.txt	Ccl4	2	unst	0	0.178034	0.071158	1.54392	0.405503	8.67203	0.985518	48.7099	1.69644	42.0682	-22.6222	1825.31	1043.35	1.74947	3	0.00120892	0.822369	0.250989	0.00052471	0.260636	0.0972533	0.00679556	0.0088594	0.302357	1	0.00140443	0.00160216	0.213602	47.5294	0.0840764	1.686
mouse_median_ccl4_replicate_2_treatment_unst_lps_time_point_4.txt	Ccl4	2	lps	4	49.9894	1.70748	2181.18	3.33889	43.6328	1.64965	0.872841	0.272501	42.0682	-22.6222	1993.61	1258.11	1.58461	3	0.00540603	0.301013	11.5351	0.00234148	0.114282	1.09813	0.00679556	0.0215406	0.693495	0.149128	0.562106	0.490937	1.94312	41.2983	0.468808	1.62632
mouse_median_ccl4_replicate_2_treatment_unst_lps_time_point_6.txt	Ccl4	2	lps	6	24.1644	1.40079	1047.08	3.02039	43.3316	1.64671	1.7932	0.446103	42.0682	-22.6222	1320.79	1062.37	1.24325	3	0.00354397	0.371346	9.15478	0.00153641	0.137147	1.00667	0.00679556	0.00583046	0.90006	0.420205	1	0.327173	3.0791	37.0754	0.610564	1.58064
mouse_median_ccl4_replicate_2_treatment_unst_pic_time_point_2.txt	Ccl4	2	pic	2	0.878058	0.273709	21.2407	1.34715	24.1905	1.40124	27.55	1.45561	42.0682	-22.6222	848.316	6553500	0.000129445	2	0.00182376	0.940707	1.78697	0.000791326	0.28796	0.445133	0.00679556	0.00809254	1	0.163123	0.77868	0.0625	0.0625	2.24965	0.0263289	0.511837
mouse_median_ccl4_replicate_2_treatment_unst_pic_time_point_4.txt	Ccl4	2	pic	4	0.766068	0.247007	21.2014	1.34638	27.6756	1.45751	36.1269	1.56969	42.0682	-22.6222	1105.77	6553500	0.000168729	2	0.00241289	0.929863	0.792399	0.00104664	0.285526	0.253435	0.00679556	0.0495273	0.960988	0.0447701	0.0800942	0.821434	0	1	0	0.30103
mouse_median_ccl4_replicate_2_treatment_unst_pic_time_point_6.txt	Ccl4	2	pic	6	1.11825	0.325977	26.1345	1.43352	23.3709	1.38687	20.8996	1.34044	42.0682	-22.6222	1970.97	1086.68	1.81376	3	0.00221524	0.93012	0.866707	0.000961004	0.285584	0.271076	0.00679556	0.000393946	0.430593	0.948057	0.38149	0.996289	8.29722	0.272433	0.968353	0.104635
mouse_median_ccl4_replicate_3_treatment_unst_lps_time_point_4.txt	Ccl4	3	lps	4	89.7474	1.95783	5496.47	3.74016	61.2438	1.7941	0.682403	0.22593	42.0682	-22.6222	1969.9	2067.53	0.952779	2	0.00771009	0.598629	29.4307	0.00333561	0.203748	1.48331	0.00679556	0.00687401	0.530378	0.747632	0.75133	0.846425	38.844	25.8392	1.60036	1.42877
mouse_median_ccl4_replicate_3_treatment_unst_lps_time_point_6.txt	Ccl4	3	lps	6	37.1181	1.58113	1310.87	3.11789	35.3162	1.5601	0.951454	0.290358	42.0682	-22.6222	1005.97	1199.5	0.838663	2	0.00507133	0.832198	22.0266	0.00219688	0.262972	1.36223	0.00679556	0.0033799	0.272945	0.520098	0.0853147	0.998487	21.5198	16.3395	1.35256	1.23904
mouse_median_ccl4_replicate_3_treatment_unst_pic_time_point_2.txt	Ccl4	3	pic	2	1.52725	0.402648	55.6646	1.75331	36.4477	1.57343	23.865	1.39559	42.0682	-22.6222	4748.08	685.878	6.92263	3	0.000354515	0.947638	14.9675	0.000153936	0.289508	1.20324	0.00679556	0.00401445	0.215042	0.0261629	0.944314	0.840512	0.1127	19.5371	0.046378	1.31254
mouse_median_ccl4_replicate_3_treatment_unst_pic_time_point_4.txt	Ccl4	3	pic	4	5.79216	0.832008	114.833	2.06383	19.8256	1.3186	3.42283	0.6457	42.0682	-22.6222	1902.66	1217.43	1.56285	3	0.00825943	0.888498	1.80682	0.00357229	0.276117	0.448214	0.00679556	0.0111293	0.78697	0.139263	0.426138	0.0328703	0.90199	1.67436	0.279208	0.42722
mouse_median_ccl4_replicate_3_treatment_unst_pic_time_point_6.txt	Ccl4	3	pic	6	2.80458	0.580307	81.4166	1.91601	29.0299	1.47755	10.3509	1.05503	42.0682	-22.6222	2091.25	1234.07	1.6946	3	0.0039948	0.68009	1.02232	0.00173146	0.225333	0.305851	0.00679556	0.00170386	0.982324	0.0206185	0.193473	0.489608	3.18993	36.824	0.622207	1.57777
mouse_median_ccl5_replicate_1_treatment_unst_lps_time_point_2.txt	Ccl5	1	lps	2	17.671	1.27117	240.158	2.3823	13.5905	1.16407	0.769086	0.247749	71.7835	-603.386	1277.21	937.934	1.36173	3	0.0188665	0.994607	4.08923	0.00811727	0.299857	0.706652	0.00207778	0.032279	0.570576	0.10081	0.336978	0.129691	1	2.7169	0.30103	0.570181
mouse_median_ccl5_replicate_1_treatment_unst_lps_time_point_4.txt	Ccl5	1	lps	4	63.2396	1.8078	1922.08	3.284	30.3935	1.49684	0.480609	0.17044	71.7835	-603.386	1798.4	1182.33	1.52107	3	0.0139316	0.475854	5.42267	0.00600868	0.169043	0.807716	0.00207778	0.0320581	0.703912	0.0313409	0.464677	0.00745219	2.62477	16.8696	0.55928	1.25211
mouse_median_ccl5_replicate_1_treatment_unst_lps_time_point_6.txt	Ccl5	1	lps	6	77.5461	1.89512	4184.42	3.62174	53.9604	1.74005	0.695849	0.229387	71.7835	-603.386	1608.84	1550.15	1.03786	3	0.00705237	0.640441	13.0852	0.00305206	0.214961	1.14876	0.00207778	0.0109256	0.963121	0.848875	0.438933	0.680821	3.05281	22.0105	0.607756	1.36193
mouse_median_ccl5_replicate_1_treatment_unst_pic_time_point_2.txt	Ccl5	1	pic	2	17.6804	1.27139	234.714	2.37238	13.2753	1.15459	0.750849	0.243249	71.7835	-603.386	1117.48	791.298	1.41221	3	0.0188588	0.935549	3.97186	0.00811401	0.286804	0.696519	0.00207778	0.0402077	0.891173	0.0635958	0.392392	0.080946	1.34289	3.87956	0.369751	0.68838
mouse_median_ccl5_replicate_1_treatment_unst_pic_time_point_4.txt	Ccl5	1	pic	4	56.8246	1.76211	1268.01	3.10347	22.3145	1.36763	0.392691	0.143855	71.7835	-603.386	1362.15	1173.62	1.16064	3	0.0149771	0.419712	4.14458	0.00645624	0.1522	0.71135	0.00207778	0.0242954	0.495625	0.0754532	0.00954431	0.870004	2.44818	14.0474	0.53759	1.17746
mouse_median_ccl5_replicate_3_treatment_unst_pic_time_point_4.txt	Ccl5	3	pic	4	3.24657	0.628038	183.814	2.26674	56.618	1.76056	17.4394	1.26575	71.7835	-603.386	5646.09	635.009	8.89136	3	0.0114787	0.910187	0.31417	0.00495676	0.281076	0.118651	0.00207778	0.00563478	1	0.0422745	0.390506	0	0.48116	6.06494	0.170602	0.849109
mouse_median_ccnd2_replicate_1_treatment_unst_lps_time_point_0.txt	Ccnd2	1	unst	0	0.0754238	0.0315797	0.21181	0.0834346	2.80827	0.580727	37.2332	1.58244	4.97733	-0.120332	1174.95	468.183	2.5096	3	0.0105915	0.740755	0.00373457	0.00457563	0.240738	0.00161888	0.000811838	0.00314556	0.954453	0.774188	0	0	0.0625	40.9099	0.0263289	1.62232
mouse_median_ccnd2_replicate_1_treatment_unst_lps_time_point_2.txt	Ccnd2	1	lps	2	0.672888	0.223467	2.38439	0.52948	3.54351	0.657392	5.26612	0.796999	4.97733	-0.120332	182.502	127.7	1.42914	3	0.00460445	0.814	0.5	0.0019951	0.258637	0.176091	0.000811838	0.00359998	0.757466	0.0822581	0.63254	0.959161	0.519752	2.55417	0.181773	0.550738
mouse_median_ccnd2_replicate_1_treatment_unst_lps_time_point_4.txt	Ccnd2	1	lps	4	2.05962	0.485667	8.60579	0.982533	4.17834	0.714191	2.0287	0.481256	4.97733	-0.120332	306.312	254.2	1.20501	3	0.00487864	0.849395	0.75	0.00211362	0.26703	0.243038	0.000811838	0.00844236	0.919592	0.350862	0.319223	0.450475	0.203151	0.816953	0.08032	0.259344
mouse_median_ccnd2_replicate_1_treatment_unst_lps_time_point_6.txt	Ccnd2	1	lps	6	1.88379	0.459963	13.0802	1.14861	6.94359	0.900017	3.68597	0.6708	4.97733	-0.120332	424.314	328.98	1.28979	3	0.00222001	0.986865	1.10967	0.000963068	0.298168	0.324215	0.000811838	0.000961929	0.751259	0	0.603069	0.115048	2.03698	27.4193	0.482441	1.45361
mouse_median_ccnd2_replicate_1_treatment_unst_pic_time_point_2.txt	Ccnd2	1	pic	2	0.745428	0.241902	3.569	0.659821	4.78785	0.762518	6.42296	0.870577	4.97733	-0.120332	218.844	153.666	1.42416	3	0.00123909	0.971632	2.28123	0.000537798	0.294826	0.516036	0.000811838	0.0337518	0.951712	0.0625	0.567583	0.682639	0	1.8979	0	0.462084
mouse_median_ccnd2_replicate_1_treatment_unst_pic_time_point_4.txt	Ccnd2	1	pic	4	2.01094	0.478702	12.4126	1.12751	6.17252	0.855672	3.06947	0.609538	4.97733	-0.120332	210.225	228.292	0.920863	2	0.00214954	0.839494	1.8914	0.000932534	0.264698	0.461108	0.000811838	0.00434741	0.983303	0.687864	0.513985	0	0.0615825	0.75	0.0259538	0.243038
mouse_median_ccnd2_replicate_2_treatment_unst_lps_time_point_2.txt	Ccnd2	2	lps	2	0.320788	0.120833	0.832718	0.263096	2.59585	0.555802	8.09212	0.958665	4.97733	-0.120332	105.959	89.1878	1.18804	3	0.00155386	0.982374	0.880222	0.000674308	0.297185	0.274209	0.000811838	0.0178821	0.984375	0.147317	0.994414	0.587506	0	0.903429	0	0.279537
mouse_median_ccnd2_replicate_2_treatment_unst_lps_time_point_4.txt	ccnd2	2	lps	4	0.581233	0.198996	2.45915	0.538969	4.23092	0.718578	7.27921	0.917989	4.97733	-0.120332	480.222	188.21	2.55152	3	0.002194	0.901292	0.419314	0.000951796	0.279049	0.152079	0.000811838	0.00333562	0.746098	0.262392	0.969827	0.84487	0.0625	1.93261	0.0263289	0.467255
mouse_median_ccnd2_replicate_2_treatment_unst_lps_time_point_6.txt	Ccnd2	2	lps	6	0.39772	0.14542	2.40826	0.532533	6.05517	0.848508	15.2247	1.21018	4.97733	-0.120332	682.687	295.104	2.31338	3	0.00165413	1	0.240498	0.000717786	0.30103	0.0935961	0.000811838	0.0117069	0.208242	0.00570741	0.25	0.618408	0	1.58659	0	0.412727
mouse_median_ccnd2_replicate_3_treatment_unst_lps_time_point_2.txt	Ccnd2	3	lps	2	0.379636	0.139765	0.855801	0.268531	2.25427	0.512453	5.93796	0.841232	4.97733	-0.120332	80.8171	104.562	0.772911	2	0.00281957	0.96875	0.630165	0.0012228	0.294191	0.212232	0.000811838	0.00418487	1	0.657443	0	0	1	48.4019	0.30103	1.69374
mouse_median_ccnd2_replicate_3_treatment_unst_lps_time_point_4.txt	Ccnd2	3	lps	4	0.844896	0.265972	3.88912	0.689231	4.60307	0.748426	5.44809	0.809431	4.97733	-0.120332	1615.22	240.156	6.72569	3	0.00760183	0.862964	0.1875	0.00328895	0.270205	0.0746336	0.000811838	0.00136901	0.991998	0	0.454428	0.0179722	1.5	39.5532	0.39794	1.60802
mouse_median_ccnd2_replicate_3_treatment_unst_lps_time_point_6.txt	Ccnd2	3	lps	6	0.917647	0.282769	4.47677	0.738524	4.87853	0.769269	5.31635	0.800466	4.97733	-0.120332	669.69	204.407	3.27626	3	0.000305183	0.534962	1.83062	0.000132519	0.186098	0.451882	0.000811838	0.00269284	0.527936	0.338711	0.807796	0.766341	0	1.5	0	0.39794
mouse_median_ccnd2_replicate_3_treatment_unst_pic_time_point_2.txt	Ccnd2	3	pic	2	0.0315288	0.0134813	0.304571	0.115468	9.66011	1.02776	306.39	2.48769	4.97733	-0.120332	515.381	6553500	7.86421e-05	2	0.0953406	0.908976	0.000701646	0.0395492	0.2808	0.000304614	0.000811838	0.0763653	0.85253	0.0625	0.755861	0.708944	0	0.018976	0	0.00816396
mouse_median_ccnd2_replicate_3_treatment_unst_pic_time_point_4.txt	Ccnd2	3	pic	4	0.093915	0.0389836	0.26757	0.102972	2.84907	0.585355	30.3366	1.49605	4.97733	-0.120332	331.859	147.387	2.25162	3	0.23349	0.858529	0.000586527	0.0911358	0.269169	0.000254651	0.000811838	0.0441337	1	0.0566419	0.854395	1	0	0.182824	0	0.0729203
mouse_median_ccnd2_replicate_3_treatment_unst_pic_time_point_6.txt	Ccnd2	3	pic	6	0.0612825	0.025831	0.223563	0.0876262	3.64807	0.667273	59.5288	1.78196	4.97733	-0.120332	183.456	6553500	2.79936e-05	2	0.000915126	0.778691	0.0486086	0.000397253	0.2501	0.0206134	0.000811838	0.475887	1	0	0	0.551938	0	0	0	0
mouse_median_ccrl2_replicate_1_treatment_unst_lps_time_point_2.txt	Ccrl2	1	lps	2	5.41387	0.80712	13.9226	1.17385	2.57166	0.55287	0.475014	0.168796	2.64015	-0.345302	213.944	251.694	0.850017	2	0.0305616	0.460858	0.450768	0.0130739	0.164608	0.161598	0.00365584	0.0367074	1	0.5	0.25	1	1.10886	0	0.324048	0
mouse_median_ccrl2_replicate_1_treatment_unst_lps_time_point_4.txt	Ccrl2	1	lps	4	4.73127	0.758251	9.8511	1.03547	2.08213	0.488851	0.440078	0.158386	2.64015	-0.345302	249.654	229.619	1.08725	3	0.0294102	0.932318	0.481537	0.0125885	0.286079	0.170713	0.00365584	0.0168564	0.766969	0.666844	0.619955	0.922486	0.498591	1.2132	0.175683	0.345022
mouse_median_ccrl2_replicate_1_treatment_unst_lps_time_point_6.txt	Ccrl2	1	lps	6	3.29487	0.63295	8.30352	0.968647	2.52014	0.54656	0.764868	0.246712	2.64015	-0.345302	194.572	298.755	0.651277	2	0.00608282	0.944945	1.26969	0.00263373	0.288907	0.355967	0.00365584	0.023601	0.926924	0.289267	0.690605	1	0.139433	1.5	0.0566887	0.39794
mouse_median_ccrl2_replicate_1_treatment_unst_pic_time_point_2.txt	Ccrl2	1	pic	2	5.8909	0.838276	21.2231	1.34681	3.6027	0.663012	0.611569	0.207249	2.64015	-0.345302	489.953	604.441	0.810588	2	0.0165889	0.659153	1.22249	0.00714534	0.219886	0.34684	0.00365584	0.021829	0.840955	0.0629378	0	0.902521	1.25	1	0.352183	0.30103
mouse_median_ccrl2_replicate_1_treatment_unst_pic_time_point_4.txt	Ccrl2	1	pic	4	4.68032	0.754373	16.169	1.23474	3.45467	0.648816	0.738126	0.240081	2.64015	-0.345302	667.578	861.906	0.774536	2	0.0120387	0.765751	1	0.0051971	0.246929	0.30103	0.00365584	0.017485	0.828787	0.526789	0.307417	0.771441	0.55991	1.03219	0.193099	0.307964
mouse_median_ccrl2_replicate_2_treatment_unst_lps_time_point_2.txt	Ccrl2	2	lps	2	2.8647	0.587116	7.80243	0.944602	2.72364	0.570968	0.95076	0.290204	2.64015	-0.345302	181.652	237.564	0.764643	2	0.0171439	0.766506	0.683425	0.0073824	0.247115	0.226194	0.00365584	0.0193186	0.610396	0.5	0.75	0.377821	0.5	0.25	0.176091	0.09691
mouse_median_ccrl2_replicate_2_treatment_unst_lps_time_point_4.txt	ccrl2	2	lps	4	2.91285	0.592493	5.31166	0.800144	1.82353	0.450792	0.62603	0.211129	2.64015	-0.345302	133.345	130.373	1.0228	3	0.0156463	0.886658	0.514922	0.00674251	0.275693	0.18039	0.00365584	0.0241967	1	0.10389	1	0.25	0.308507	1	0.116776	0.30103
mouse_median_ccrl2_replicate_2_treatment_unst_lps_time_point_6.txt	ccrl2	2	lps	6	2.2794	0.515794	4.42072	0.734057	1.93943	0.468263	0.85085	0.267371	2.64015	-0.345302	151.59	397.2	0.381647	2	0.0132984	0.776899	0.328888	0.00573735	0.249663	0.123488	0.00365584	0.526557	0.490653	0.497105	0	0	2	0	0.477121	0
mouse_median_ccrl2_replicate_2_treatment_unst_pic_time_point_2.txt	Ccrl2	2	pic	2	0.473033	0.168212	1.13605	0.329611	2.40162	0.531686	5.07707	0.783694	2.64015	-0.345302	89.7294	122.628	0.731718	2	0.00287286	0.489185	0.435596	0.00124588	0.172949	0.157032	0.00365584	0.00959258	0.684405	0.472796	0	0.976644	0	0.606055	0	0.20576
mouse_median_ccrl2_replicate_2_treatment_unst_pic_time_point_4.txt	ccrl2	2	pic	4	0.363503	0.134656	0.653242	0.218337	1.79708	0.446705	4.94378	0.774063	2.64015	-0.345302	101.202	80.0022	1.26499	3	0.00339037	0.727821	0.206638	0.00146993	0.237499	0.081577	0.00365584	0.00329541	1	0.587062	0.661034	0.812864	0.25	0.5	0.09691	0.176091
mouse_median_ccrl2_replicate_2_treatment_unst_pic_time_point_6.txt	ccrl2	2	pic	6	0.428108	0.154761	0.681834	0.225783	1.59267	0.413747	3.72025	0.673965	2.64015	-0.345302	72.3658	83.3201	0.868528	2	0.00353181	0.989426	0.291126	0.00153114	0.298728	0.110969	0.00365584	0.00185652	0.511911	0.698972	0.168063	0.813601	0.534735	0.14843	0.186033	0.0601044
mouse_median_ccrl2_replicate_3_treatment_unst_lps_time_point_2.txt	Ccrl2	3	lps	2	3.4567	0.649014	9.79736	1.03332	2.83431	0.583687	0.819945	0.260058	2.64015	-0.345302	243.844	229.833	1.06096	3	0.0151585	0.967011	1.125	0.00653386	0.293807	0.327359	0.00365584	0.0164218	0.9853	0.697581	0.25	0.117529	1.35464	0	0.371925	0
mouse_median_ccrl2_replicate_3_treatment_unst_lps_time_point_4.txt	Ccrl2	3	lps	4	3.50897	0.654077	7.62388	0.935703	2.17269	0.501427	0.619181	0.209295	2.64015	-0.345302	170.428	179.324	0.950388	2	0.0137693	0.936622	0.725695	0.00593912	0.287045	0.236964	0.00365584	0.012174	0.893111	0.767721	0.616662	0.75	1.12023	0.125	0.326382	0.0511525
mouse_median_ccrl2_replicate_3_treatment_unst_lps_time_point_6.txt	ccrl2	3	lps	6	3.06125	0.60866	6.44322	0.871761	2.10476	0.492029	0.68755	0.227257	2.64015	-0.345302	164.895	157.269	1.04849	3	0.014612	0.871673	0.445744	0.0063	0.27223	0.160091	0.00365584	0.0110411	0.601375	0.742325	0.562188	0.333713	0.484299	0.154796	0.171521	0.0625053
mouse_median_ccrl2_replicate_3_treatment_unst_pic_time_point_2.txt	ccrl2	3	pic	2	0.339493	0.12694	0.702753	0.231152	2.07001	0.48714	6.09736	0.851097	2.64015	-0.345302	88.9463	94.1175	0.945056	2	0.0040097	0.711325	0.308112	0.00173791	0.233332	0.116645	0.00365584	0.00735033	0.75	0.287181	0.60426	1	0.0625	1	0.0263289	0.30103
mouse_median_ccrl2_replicate_3_treatment_unst_pic_time_point_4.txt	ccrl2	3	pic	4	0.791162	0.253135	1.52483	0.402232	1.92733	0.466472	2.43607	0.536063	2.64015	-0.345302	129.236	158.123	0.817312	2	0.00784123	0.908096	0.277468	0.00339212	0.2806	0.10635	0.00365584	0.0107568	0.961073	1	1	0.207519	0.25	0	0.09691	0
mouse_median_ccrl2_replicate_3_treatment_unst_pic_time_point_6.txt	ccrl2	3	pic	6	0.456983	0.163454	0.810999	0.257918	1.77468	0.443213	3.88348	0.68873	2.64015	-0.345302	102.281	110.638	0.924465	2	0.00289655	0.787987	0.3125	0.00125614	0.252364	0.118099	0.00365584	0.0101045	0.997476	0.191776	0.88236	0.0543474	0.0625	0.25	0.0263289	0.09691
mouse_median_cd14_replicate_1_treatment_unst_lps_time_point_2.txt	Cd14	1	lps	2	6.35918	0.866829	24.5788	1.40788	3.8651	0.687091	0.607798	0.206231	5.81331	-3.47766	417.701	409.761	1.01938	3	0.0257713	0.826758	0.976756	0.0110505	0.261681	0.295953	0.00235764	0.0236998	1	0.769915	0.361115	0.704181	1.93229	0.015625	0.467207	0.00673338
mouse_median_cd14_replicate_1_treatment_unst_lps_time_point_4.txt	Cd14	1	lps	4	6.47153	0.87341	22.083	1.36329	3.41233	0.644668	0.527283	0.18392	5.81331	-3.47766	305.233	294.819	1.03532	3	0.0136348	0.972479	1.25	0.00588149	0.295012	0.352183	0.00235764	0.0157758	0.818625	0.0198131	0.37659	0	0.866462	0.951355	0.271019	0.290336
mouse_median_cd14_replicate_1_treatment_unst_lps_time_point_6.txt	Cd14	1	lps	6	7.01968	0.904157	34.5186	1.55046	4.9174	0.772131	0.700517	0.230581	5.81331	-3.47766	302.825	314.648	0.962424	2	0.00685484	0.957406	2.03953	0.00296686	0.291681	0.482806	0.00235764	0.00720221	0.498483	0.0830079	0.524673	0.716784	0.95062	2.25	0.290173	0.511883
mouse_median_cd14_replicate_1_treatment_unst_pic_time_point_2.txt	Cd14	1	pic	2	3.86312	0.686915	16.4051	1.24068	4.2466	0.719878	1.09927	0.322067	5.81331	-3.47766	444.718	494.126	0.90001	2	0.0125118	0.989059	1.48789	0.00540008	0.298648	0.395831	0.00235764	0.0241185	0.831929	0.678846	0.731568	0.682269	0.0950449	1.75	0.0394319	0.439333
mouse_median_cd14_replicate_1_treatment_unst_pic_time_point_4.txt	Cd14	1	pic	4	4.79759	0.763248	23.5163	1.38945	4.90169	0.770976	1.0217	0.305716	5.81331	-3.47766	389.884	526.435	0.740611	2	0.00512643	0.801713	2.08829	0.00222069	0.255686	0.489718	0.00235764	0.0116498	0.75	1	0.0625	0.701965	0.0304542	1.43614	0.0130287	0.386703
mouse_median_cd14_replicate_2_treatment_unst_lps_time_point_2.txt	cd14	2	lps	2	4.85281	0.767365	38.5357	1.59699	7.94091	0.951382	1.63635	0.421003	5.81331	-3.47766	1694.04	587.088	2.88549	3	0.0046729	0.401005	1.91693	0.00202469	0.14644	0.464926	0.00235764	0.00962478	0.218174	0.125122	0.884455	0.6053	0.25	4.78164	0.09691	0.762051
mouse_median_cd14_replicate_2_treatment_unst_lps_time_point_4.txt	Cd14	2	lps	4	4.33992	0.727535	18.448	1.28888	4.25078	0.720224	0.979461	0.296547	5.81331	-3.47766	745.486	400.381	1.86194	3	0.0140673	0.9375	0.75	0.00606679	0.287242	0.243038	0.00235764	0.00648165	0	0.212751	0.658042	0.892829	0.25	0	0.09691	0
mouse_median_cd14_replicate_2_treatment_unst_lps_time_point_6.txt	Cd14	2	lps	6	4.53344	0.742995	21.9087	1.36	4.8327	0.76587	1.06601	0.315133	5.81331	-3.47766	323.614	355.306	0.910804	2	0.00423999	0.582341	1.28732	0.00183751	0.1993	0.359327	0.00235764	0.00890384	0.14182	0.28129	0.0625	0.718759	0	1.13709	0	0.329823
mouse_median_cd14_replicate_2_treatment_unst_pic_time_point_2.txt	Cd14	2	pic	2	0.797218	0.254601	2.95683	0.597347	3.70893	0.672923	4.65235	0.752229	5.81331	-3.47766	465.583	824.816	0.564468	2	0.00611753	1	0.605545	0.00264871	0.30103	0.205623	0.00235764	0.0166244	1	0.0694008	0.328803	0.841603	0.217955	1.70578	0.0856311	0.432292
mouse_median_cd14_replicate_2_treatment_unst_pic_time_point_4.txt	cd14	2	pic	4	0.684695	0.226521	1.99587	0.476523	2.91498	0.59273	4.25734	0.720766	5.81331	-3.47766	223.941	108.647	2.06118	3	0.00369229	0.958732	0.5	0.00160059	0.291975	0.176091	0.00235764	0.00552316	0.871094	0.299962	0.61608	0.771609	0.0683573	1.30111	0.0287165	0.361938
mouse_median_cd14_replicate_2_treatment_unst_pic_time_point_6.txt	Cd14	2	pic	6	0.806613	0.256865	2.61334	0.557908	3.23989	0.627354	4.01666	0.700414	5.81331	-3.47766	602.315	164.057	3.67139	3	0.0056871	0.785302	0.25	0.00246288	0.251712	0.09691	0.00235764	0.00267635	0.986739	0.339378	0.288556	0.672401	0.373053	1.01276	0.137687	0.303791
mouse_median_cd14_replicate_3_treatment_unst_lps_time_point_2.txt	Cd14	3	lps	2	8.26785	0.966979	76.9851	1.89201	9.31137	1.01332	1.12621	0.327607	5.81331	-3.47766	941.565	845.813	1.11321	3	0.0082318	0.401625	1.94372	0.00356039	0.146632	0.468897	0.00235764	0.00980752	0.569915	0.671005	0.836953	0	1.00177	1.6122	0.301414	0.417007
mouse_median_cd14_replicate_3_treatment_unst_lps_time_point_4.txt	Cd14	3	lps	4	8.28893	0.967966	59.5757	1.7823	7.18738	0.913145	0.867106	0.271169	5.81331	-3.47766	467.728	483.443	0.967492	2	0.0067455	0.50334	1.64668	0.0029197	0.177057	0.422702	0.00235764	0.00637679	0.788518	0.0912553	0.577653	0.75	2.9091	0.0464926	0.592077	0.0197362
mouse_median_cd14_replicate_3_treatment_unst_lps_time_point_6.txt	Cd14	3	lps	6	7.88853	0.94883	45.1578	1.66425	5.72449	0.827659	0.725672	0.236958	5.81331	-3.47766	397.988	342.826	1.1609	3	0.00422998	0.505282	1.81233	0.00183318	0.177618	0.449066	0.00235764	0.0050107	0.544699	0.599711	0.641943	0.756319	2.03335	1.67077	0.481922	0.426637
mouse_median_cd14_replicate_3_treatment_unst_pic_time_point_2.txt	Cd14	3	pic	2	1.3872	0.37789	4.81215	0.764337	3.46895	0.650206	2.50068	0.544152	5.81331	-3.47766	243.749	199.674	1.22074	3	0.00799378	0.283486	0.231038	0.00345785	0.108391	0.0902714	0.00235764	0.00925998	0.784823	0.65278	0.85705	0.962657	0.141876	1.89577	0.0576191	0.461763
mouse_median_cd14_replicate_3_treatment_unst_pic_time_point_4.txt	Cd14	3	pic	4	1.50489	0.398789	5.25362	0.796131	3.49103	0.652346	2.31979	0.521111	5.81331	-3.47766	165.735	182.68	0.907242	2	0.00381857	0.984331	0.991606	0.00165523	0.297614	0.299204	0.00235764	0.0136416	0.264759	0.0888139	0	0.948298	0	1.12827	0	0.328026
mouse_median_cd14_replicate_3_treatment_unst_pic_time_point_6.txt	cd14	3	pic	6	1.16459	0.335375	3.84064	0.684903	3.29785	0.633252	2.83178	0.5834	5.81331	-3.47766	340.039	188.934	1.79977	3	0.00502229	0.965874	0.38257	0.00217569	0.293556	0.140687	0.00235764	0.00526428	0.722497	0.696793	0.40076	0.0553212	0	0.25	0	0.09691
mouse_median_cd200_replicate_1_treatment_unst_lps_time_point_2.txt	Cd200	1	lps	2	1.74594	0.438691	4.18798	0.714998	2.3987	0.531313	1.37387	0.375457	2.33234	-0.142911	226.094	125.148	1.80661	3	0.0185086	0.819934	0.384638	0.0079647	0.260056	0.141336	0.00254459	0.00952255	0.330139	0.000248203	0.941941	0.806669	0.317319	15.8825	0.119691	1.22744
mouse_median_cd200_replicate_1_treatment_unst_lps_time_point_4.txt	Cd200	1	lps	4	1.74116	0.437935	3.60793	0.663506	2.07214	0.487441	1.19009	0.340462	2.33234	-0.142911	119.1	130.712	0.911166	2	0.0055816	0.513438	0.451	0.00241732	0.179965	0.161668	0.00254459	0.0253488	0.975933	0.5	0.67179	0.375	0	0.5	0	0.176091
mouse_median_cd200_replicate_1_treatment_unst_lps_time_point_6.txt	Cd200	1	lps	6	1.8572	0.45594	4.66994	0.753578	2.51451	0.545865	1.35393	0.371793	2.33234	-0.142911	106.977	122.067	0.876377	2	0.00308824	0.558672	0.683214	0.00133914	0.192755	0.226139	0.00254459	0.00358862	0.603482	1	1	1	1	0.5	0.30103	0.176091
mouse_median_cd200_replicate_2_treatment_unst_lps_time_point_2.txt	Cd200	2	lps	2	0.841815	0.265246	1.65894	0.424708	1.97067	0.472854	2.34097	0.523873	2.33234	-0.142911	118.185	80.2643	1.47245	3	0.0112434	0.660897	0.25	0.0048557	0.220343	0.09691	0.00254459	0.00830598	0.532969	0.0801461	0.646202	1	0.25	1	0.09691	0.30103
mouse_median_cd200_replicate_2_treatment_unst_lps_time_point_4.txt	cd200	2	lps	4	1.12056	0.32645	2.09391	0.490507	1.86863	0.457674	1.66758	0.426118	2.33234	-0.142911	174.649	152.184	1.14761	3	0.0100113	0.51311	0.147315	0.00432625	0.17987	0.0596828	0.00254459	0.00446642	0.756387	0.4242	0.105772	0.993373	0.512019	0.652564	0.179557	0.218158
mouse_median_cd200_replicate_2_treatment_unst_lps_time_point_6.txt	cd200	2	lps	6	1.11665	0.325649	1.95156	0.470052	1.74769	0.438968	1.56512	0.409108	2.33234	-0.142911	125.051	92.4318	1.3529	3	0.00969008	0.63511	0.151941	0.00418809	0.213547	0.0614302	0.00254459	0.0270083	0.706907	0.201834	0.550996	0.229684	0	0.273218	0	0.104903
mouse_median_cd200_replicate_3_treatment_unst_lps_time_point_2.txt	Cd200	3	lps	2	0.954264	0.290983	1.74744	0.438928	1.83119	0.451969	1.91895	0.465227	2.33234	-0.142911	105.519	72.9331	1.44679	3	0.0130739	0.75	0.25	0.00564113	0.243038	0.09691	0.00254459	0.00899992	0.469694	0.145289	0.729367	0.747246	0.293643	0	0.111814	0
mouse_median_cd200_replicate_3_treatment_unst_lps_time_point_4.txt	Cd200	3	lps	4	1.22288	0.346917	2.6923	0.567297	2.2016	0.505367	1.80033	0.447209	2.33234	-0.142911	81.7564	159.986	0.511022	2	0.00474621	0.42535	0.322135	0.00205638	0.153922	0.121276	0.00254459	0.00354339	0.880332	0.616549	0.631268	1	0.754665	1.03483	0.244194	0.308529
mouse_median_cd200_replicate_3_treatment_unst_lps_time_point_6.txt	cd200	3	lps	6	1.18858	0.340162	2.26745	0.514208	1.9077	0.46355	1.60503	0.415813	2.33234	-0.142911	93.5344	85.8999	1.08888	3	0.00692459	0.51458	0.1875	0.00299695	0.180292	0.0746336	0.00254459	0.0544766	0.5	0.559959	0	0	0.747884	0	0.242513	0
mouse_median_cd40_replicate_1_treatment_unst_lps_time_point_2.txt	Cd40	1	lps	2	1.65684	0.424365	5.25315	0.796099	3.17059	0.620197	1.91363	0.464435	4.20291	-0.209817	162.449	162.954	0.996902	2	0.00668623	0.976526	1.1545	0.00289413	0.295903	0.333347	0.00200563	0.257995	0.793519	0.0355857	0.068864	1	0	1	0	0.30103
mouse_median_cd40_replicate_1_treatment_unst_lps_time_point_4.txt	Cd40	1	lps	4	4.33711	0.727306	12.3747	1.12628	2.85321	0.585823	0.657861	0.219548	4.20291	-0.209817	227.599	238.77	0.953214	2	0.0114104	0.969613	1	0.0049274	0.294381	0.30103	0.00200563	0.0187136	0.266995	0.459127	0	0.5	0	0.5	0	0.176091
mouse_median_cd40_replicate_1_treatment_unst_lps_time_point_6.txt	Cd40	1	lps	6	5.01264	0.779065	17.847	1.27524	3.5604	0.659003	0.710284	0.233068	4.20291	-0.209817	271.262	247.173	1.09746	3	0.00818245	0.895961	1.04704	0.00353913	0.277829	0.311127	0.00200563	0.00876424	0.807944	0.608511	0.0790334	0.700762	0.5625	1.21634	0.19382	0.345636
mouse_median_cd40_replicate_2_treatment_unst_lps_time_point_2.txt	Cd40	2	lps	2	1.78284	0.444488	6.82577	0.893527	3.8286	0.683822	2.14748	0.497963	4.20291	-0.209817	312.534	384.981	0.811816	2	0.00615166	0.661962	0.876975	0.00266345	0.220621	0.273459	0.00200563	0.00577775	0.984375	0.403398	0.0625	0.859887	1	2.02464	0.30103	0.480673
mouse_median_cd40_replicate_2_treatment_unst_lps_time_point_4.txt	Cd40	2	lps	4	3.61761	0.664418	14.8972	1.20132	4.11797	0.709098	1.13831	0.330071	4.20291	-0.209817	670.615	346.062	1.93785	3	0.00412956	0.90228	1.95648	0.00178975	0.279275	0.470775	0.00200563	0.00681256	0.352801	0.531517	0	0	1.95371	0	0.470368	0
mouse_median_cd40_replicate_2_treatment_unst_lps_time_point_6.txt	Cd40	2	lps	6	2.72836	0.571518	12.3572	1.12572	4.52917	0.74266	1.66004	0.424888	4.20291	-0.209817	524.209	394.503	1.32878	3	0.00222203	0.663052	1.57745	0.000963946	0.220906	0.41119	0.00200563	0.00287822	0.624881	0.774545	0.510466	1	1.2477	1.5	0.351738	0.39794
mouse_median_cd40_replicate_3_treatment_unst_lps_time_point_2.txt	Cd40	3	lps	2	2.64472	0.561664	10.506	1.06092	3.97243	0.696569	1.50202	0.398291	4.20291	-0.209817	442.582	429.147	1.03131	3	0.00848478	0.67669	0.93648	0.00366935	0.224453	0.287013	0.00200563	0.00850206	0.9375	0.160961	0.0343701	0.358853	1.15409	1.13396	0.333263	0.329185
mouse_median_cd40_replicate_3_treatment_unst_lps_time_point_4.txt	Cd40	3	lps	4	5.44159	0.808993	26.997	1.44711	4.96124	0.775337	0.911726	0.281426	4.20291	-0.209817	405.157	464.65	0.871962	2	0.00583576	0.519009	1.2207	0.00252707	0.18156	0.34649	0.00200563	0.00542478	0.236293	0.00158422	0.609597	0.760647	0.633854	0.00148886	0.213213	0.000646121
mouse_median_cd40_replicate_3_treatment_unst_lps_time_point_6.txt	Cd40	3	lps	6	4.79078	0.762737	21.8144	1.35821	4.5534	0.744559	0.950451	0.290135	4.20291	-0.209817	317.611	6553500	4.84643e-05	2	0.00510069	0.940294	1.65927	0.00220957	0.287868	0.424763	0.00200563	1	0	0.198689	0	0	1	0	0.30103	0
mouse_median_cd44_replicate_1_treatment_unst_lps_time_point_2.txt	Cd44	1	lps	2	15.292	1.21198	54.8669	1.74715	3.58794	0.661618	0.234628	0.0915361	4.45254	-5.27536	337.934	343.435	0.983983	2	0.049955	0.728407	1.05428	0.0211707	0.237646	0.312659	0.0012695	0.0465389	0.913143	0.324688	0.496411	0.92685	1.60715	0.558003	0.416165	0.192568
mouse_median_cd44_replicate_1_treatment_unst_lps_time_point_4.txt	Cd44	1	lps	4	16.4503	1.2418	66.9725	1.83233	4.0712	0.705111	0.247485	0.0960352	4.45254	-5.27536	421.575	420.977	1.00142	3	0.0212168	0.859537	1.62606	0.00911794	0.269405	0.419305	0.0012695	0.0529208	0.854988	0.807466	0.130371	0.532759	0	0.98686	0	0.298167
mouse_median_cd44_replicate_1_treatment_unst_lps_time_point_6.txt	Cd44	1	lps	6	14.9071	1.20159	77.8982	1.89707	5.22559	0.79418	0.350544	0.130509	4.45254	-5.27536	519.964	350.6	1.48307	3	0.00602704	0.821776	3.39079	0.00260965	0.260495	0.642542	0.0012695	0.0105169	0.588555	0.549626	0.25	1	1.48493	2.40498	0.395313	0.532114
mouse_median_cd44_replicate_1_treatment_unst_pic_time_point_2.txt	Cd44	1	pic	2	12.9488	1.14454	61.5606	1.7963	4.75415	0.759981	0.367149	0.135816	4.45254	-5.27536	402.696	414.306	0.971978	2	0.0317656	0.995602	1.91781	0.0135811	0.300074	0.465057	0.0012695	0.125705	0.695386	0.267987	0.0625	0.980802	0	2	0	0.477121
mouse_median_cd44_replicate_1_treatment_unst_pic_time_point_4.txt	Cd44	1	pic	4	12.1595	1.11924	59.6981	1.78317	4.90957	0.771556	0.403762	0.147294	4.45254	-5.27536	684.727	464.653	1.47363	3	0.0188276	0.400619	0.643003	0.0081007	0.14632	0.215638	0.0012695	0.0122427	0.616195	0.53649	0.875056	0.493191	2	0	0.477121	0
mouse_median_cd44_replicate_2_treatment_unst_lps_time_point_0.txt	Cd44	2	unst	0	1.97139	0.472959	4.18662	0.714884	2.12369	0.494668	1.07726	0.317491	4.45254	-5.27536	19249	1023.02	18.8159	3	0.00914197	0.882156	0.25	0.00395227	0.274656	0.09691	0.0012695	0.5	0.711686	0.898847	0	0	1.63464	0	0.420721	0
mouse_median_cd44_replicate_2_treatment_unst_lps_time_point_2.txt	Cd44	2	lps	2	9.00452	1.0002	29.7487	1.48783	3.30375	0.633847	0.366899	0.135736	4.45254	-5.27536	388.8	406.538	0.956367	2	0.0371486	0.943502	1.04765	0.015841	0.288585	0.311256	0.0012695	0.0352234	0.760337	1	0.843903	0.951706	1	0.911771	0.30103	0.281436
mouse_median_cd44_replicate_2_treatment_unst_lps_time_point_4.txt	Cd44	2	lps	4	9.53792	1.02275	36.9549	1.57927	3.87452	0.687932	0.406223	0.148054	4.45254	-5.27536	498.247	291.237	1.7108	3	0.012562	0.775727	1.3848	0.00542164	0.249376	0.377452	0.0012695	0.0248312	0.601451	0.0341568	0.409278	0.0994633	0.466923	1.94847	0.166407	0.469597
mouse_median_cd44_replicate_2_treatment_unst_lps_time_point_6.txt	Cd44	2	lps	6	5.91452	0.839762	21.434	1.35091	3.62397	0.665015	0.612724	0.20756	4.45254	-5.27536	373.153	377.79	0.987724	2	0.00949781	0.825021	0.841681	0.00410538	0.261268	0.265215	0.0012695	0.0270683	1	0.5	0.0136182	0.717136	0	0.796326	0	0.254385
mouse_median_cd44_replicate_2_treatment_unst_pic_time_point_2.txt	Cd44	2	pic	2	2.56261	0.551768	7.14763	0.911031	2.7892	0.578548	1.08842	0.319819	4.45254	-5.27536	217.882	221.814	0.982273	2	0.0132412	0.774277	0.71425	0.00571285	0.249021	0.234074	0.0012695	0.0137699	0.768622	0.927443	1	0.535441	0.4375	0.834608	0.157608	0.263543
mouse_median_cd44_replicate_2_treatment_unst_pic_time_point_4.txt	Cd44	2	pic	4	2.55051	0.55029	6.34843	0.866195	2.48909	0.542712	0.975918	0.295769	4.45254	-5.27536	186.342	183.279	1.01671	3	0.00987771	0.919515	0.589018	0.00426879	0.283191	0.201129	0.0012695	0.5	0.222996	0.888687	0	0	1.5	0	0.39794	0
mouse_median_cd44_replicate_2_treatment_unst_pic_time_point_6.txt	cd44	2	pic	6	2.40757	0.532444	4.39223	0.731768	1.82434	0.450917	0.757753	0.244958	4.45254	-5.27536	136.618	145.979	0.935869	2	0.00740779	0.996567	0.553963	0.0032053	0.300284	0.191441	0.0012695	0.0105266	0.0379408	0.293289	0.0437484	0.85329	0.0304055	0.299378	0.0130082	0.113736
mouse_median_cd44_replicate_3_treatment_unst_lps_time_point_2.txt	Cd44	3	lps	2	7.6626	0.937648	25.2237	1.41869	3.29179	0.632639	0.429592	0.155212	4.45254	-5.27536	442.627	411.81	1.07483	3	0.0274479	0.9375	1.16894	0.0117598	0.287242	0.336247	0.0012695	0.0307965	0.817729	0.0604817	0.429086	0	0.796145	1	0.254341	0.30103
mouse_median_cd44_replicate_3_treatment_unst_lps_time_point_4.txt	Cd44	3	lps	4	7.28042	0.918053	27.7358	1.45842	3.80964	0.682113	0.523272	0.182777	4.45254	-5.27536	482.979	467.121	1.03395	3	0.0120457	0.755846	1.12139	0.00520011	0.244487	0.326621	0.0012695	0.0149504	0.75	0.765344	0.470586	0.764877	0.519548	1.5	0.181714	0.39794
mouse_median_cd44_replicate_3_treatment_unst_lps_time_point_6.txt	Cd44	3	lps	6	4.1187	0.70916	13.5316	1.16231	3.28541	0.631992	0.797681	0.254713	4.45254	-5.27536	289.057	291.457	0.991765	2	0.00769878	0.542565	0.5	0.00333073	0.188243	0.176091	0.0012695	0.00838553	0.957897	0.5	0.527816	0.845675	0.627249	1.10031	0.211454	0.322283
mouse_median_cd44_replicate_3_treatment_unst_pic_time_point_2.txt	cd44	3	pic	2	2.10435	0.49197	4.77055	0.761217	2.267	0.514149	1.07729	0.317498	4.45254	-5.27536	289.153	327.866	0.881923	2	0.0197983	0.856698	0.431933	0.00851428	0.268741	0.155923	0.0012695	0.0161026	0.5	0.429344	0.25	1	0.5	0	0.176091	0
mouse_median_cd44_replicate_3_treatment_unst_pic_time_point_4.txt	cd44	3	pic	4	3.36279	0.639765	6.81622	0.892997	2.02695	0.481005	0.602758	0.204868	4.45254	-5.27536	178.057	166.507	1.06937	3	0.0117143	0.590813	0.403971	0.00505789	0.201619	0.147358	0.0012695	0.0346193	0.557343	0.454874	0.299442	1	0	0.62298	0	0.210313
mouse_median_cd44_replicate_3_treatment_unst_pic_time_point_6.txt	cd44	3	pic	6	2.12594	0.49498	4.2162	0.717354	1.98322	0.474685	0.932869	0.286202	4.45254	-5.27536	219.178	237.728	0.921971	2	0.0118516	0.99189	0.297797	0.00511682	0.299265	0.113207	0.0012695	0.5	0.75	0.788511	0	0	1.28375	0	0.358648	0
mouse_median_cd69_replicate_1_treatment_unst_lps_time_point_0.txt	Cd69	1	unst	0	0.0212934	0.00915052	0.058821	0.0248225	2.76241	0.575466	129.731	2.11638	10.5805	-1.58647	268.884	10765.8	0.0249759	2	0.000177221	0	33.778	7.69591e-05	0	1.5413	0.0148108	0.75	1	0.5	0	0	2.7597	0	0.575153	0
mouse_median_cd69_replicate_1_treatment_unst_lps_time_point_2.txt	Cd69	1	lps	2	1.3202	0.365526	5.8047	0.832809	4.39682	0.732138	3.33042	0.63653	10.5805	-1.58647	159.827	163.915	0.975059	2	0.00546211	0.96007	1.99784	0.00236571	0.292272	0.476808	0.0148108	0.00715645	0.536508	0.755644	0.365465	0.477308	0.338052	1.39132	0.126473	0.378637
mouse_median_cd69_replicate_1_treatment_unst_lps_time_point_4.txt	Cd69	1	lps	4	8.67395	0.985604	58.7763	1.77653	6.77619	0.890767	0.781211	0.250715	10.5805	-1.58647	362.535	353.42	1.02579	3	0.0118937	0.934673	5.1587	0.00513488	0.286608	0.789489	0.0148108	0.014747	0.948191	0.509522	0.926085	0.946245	2.59617	10.496	0.55584	1.06055
mouse_median_cd69_replicate_1_treatment_unst_lps_time_point_6.txt	Cd69	1	lps	6	7.53128	0.931014	83.9834	1.92933	11.1513	1.08462	1.48066	0.394568	10.5805	-1.58647	295.692	306.092	0.966023	2	0.00640913	0.961714	8.20652	0.00277457	0.292636	0.964095	0.0148108	0.0142521	0.957735	0.449667	0.941488	0.168278	0.531864	8.77486	0.18522	0.990111
mouse_median_cd69_replicate_1_treatment_unst_pic_time_point_2.txt	Cd69	1	pic	2	4.66798	0.753428	39.562	1.60812	8.47519	0.976588	1.8156	0.449571	10.5805	-1.58647	764.849	454.285	1.68363	3	0.00420571	0.751555	6.46334	0.00182269	0.243424	0.872933	0.0148108	0.0105737	0.788553	0.0584233	0.835869	0.692347	2.53984	20.4827	0.548984	1.33209
mouse_median_cd69_replicate_1_treatment_unst_pic_time_point_4.txt	Cd69	1	pic	4	17.5243	1.26774	185.1	2.26975	10.5625	1.06305	0.602731	0.204861	10.5805	-1.58647	902.504	577.385	1.56309	3	0.0241072	0.984375	5.63244	0.0103454	0.297624	0.821674	0.0148108	0.0155246	0.982411	0.916318	0.871546	0.667148	5.99566	9.82963	0.844829	1.03461
mouse_median_cd69_replicate_2_treatment_unst_lps_time_point_2.txt	Cd69	2	lps	2	0.287271	0.10967	0.756533	0.244656	2.63352	0.560327	9.16736	1.00721	10.5805	-1.58647	94.0014	261.582	0.359357	2	0.0026797	0.808583	0.752331	0.00116222	0.257338	0.243616	0.0148108	0.00515256	0.981095	0.413636	1	0.808184	0.443564	0.127018	0.159436	0.0519307
mouse_median_cd69_replicate_2_treatment_unst_lps_time_point_4.txt	Cd69	2	lps	4	0.514019	0.180131	1.80153	0.447395	3.50479	0.653675	6.8184	0.893118	10.5805	-1.58647	173.703	144.978	1.19813	3	0.0034267	0.90134	1	0.00148565	0.27906	0.30103	0.0148108	0.0083022	0.585166	0.189432	0.980624	0.0625	0.0625	1.2205	0.0263289	0.34645
mouse_median_cd69_replicate_2_treatment_unst_lps_time_point_6.txt	cd69	2	lps	6	0.33349	0.12499	1.69156	0.430003	5.07228	0.783352	15.2097	1.20977	10.5805	-1.58647	153.889	110.584	1.3916	3	0.00147665	0.675263	1	0.00064083	0.224083	0.30103	0.0148108	0.0131382	0.9375	0.0488205	0.0416157	0.687131	0.048605	2.12473	0.0206119	0.494813
mouse_median_cd69_replicate_2_treatment_unst_pic_time_point_2.txt	Cd69	2	pic	2	0.0247192	0.0106049	0.0600387	0.0253217	2.42883	0.535146	98.2571	1.99676	10.5805	-1.58647	130.693	6553500	1.99425e-05	2	0.00188191	0.732236	0.0534628	0.000816537	0.238607	0.0226192	0.0148108	1	0.849502	0.381382	0	0.0117656	0	0	0	0
mouse_median_cd69_replicate_2_treatment_unst_pic_time_point_4.txt	Cd69	2	pic	4	0.0255625	0.0109621	0.0585184	0.0246984	2.28923	0.517094	89.5541	1.95691	10.5805	-1.58647	64.9869	216.776	0.299788	2	0.00070846	1	0.25	0.000307571	0.30103	0.09691	0.0148108	0.628386	0.113246	1	0	0	0.302251	0	0.114695	0
mouse_median_cd69_replicate_2_treatment_unst_pic_time_point_6.txt	Cd69	2	pic	6	0.0469665	0.0199328	0.10692	0.0441163	2.27652	0.515413	48.4712	1.69435	10.5805	-1.58647	98.2758	124.13	0.791719	2	0.00139951	0.743573	0.142416	0.000607373	0.24144	0.0578244	0.0148108	0.0159646	0.984375	0.120322	0.525671	0.408562	0	0.127375	0	0.0520683
mouse_median_cd69_replicate_3_treatment_unst_lps_time_point_2.txt	cd69	3	lps	2	0.306721	0.116183	0.739857	0.240514	2.41215	0.533028	7.86429	0.947644	10.5805	-1.58647	78.3155	75.211	1.04128	3	0.00300016	0.984375	0.875	0.001301	0.297624	0.273001	0.0148108	0.00555694	0.75	0.0256878	0.251246	0	0.291952	1	0.111246	0.30103
mouse_median_cd69_replicate_3_treatment_unst_lps_time_point_4.txt	Cd69	3	lps	4	0.598322	0.203664	3.05639	0.60814	5.10827	0.785919	8.53767	0.979442	10.5805	-1.58647	299.173	326.541	0.916189	2	0.00315833	0.832955	1.11738	0.00136949	0.263152	0.325798	0.0148108	0.00137508	0.381113	0.704616	0.690357	0.817171	1.57766	1.55483	0.411226	0.407362
mouse_median_cd69_replicate_3_treatment_unst_lps_time_point_6.txt	Cd69	3	lps	6	0.359261	0.133303	0.981317	0.296954	2.73149	0.571882	7.60307	0.934654	10.5805	-1.58647	238.568	91.7234	2.60095	3	0.00984318	0.956599	0.199038	0.00425394	0.291502	0.0788329	0.0148108	0.00331009	0.666117	0.316203	0	1	0.387784	1.25	0.142322	0.352183
mouse_median_cd69_replicate_3_treatment_unst_pic_time_point_4.txt	Cd69	3	pic	4	0.187439	0.0746114	0.44555	0.160033	2.37704	0.528536	12.6817	1.13614	10.5805	-1.58647	62.8685	60.6813	1.03604	3	0.00242118	0.542222	0.336208	0.00105023	0.188147	0.125874	0.0148108	0.00128482	0.864294	0.86446	0.495571	0	1.08607	0.015625	0.319329	0.00673338
mouse_median_cd69_replicate_3_treatment_unst_pic_time_point_6.txt	Cd69	3	pic	6	0.0903504	0.0375661	0.277393	0.106325	3.07019	0.609615	33.981	1.54383	10.5805	-1.58647	121.877	70.8318	1.72066	3	0.00176636	0.948475	0.25	0.000766443	0.289695	0.09691	0.0148108	0.000804488	1	1	0.837665	0.75	1	0	0.30103	0
mouse_median_ch25h_replicate_1_treatment_unst_lps_time_point_2.txt	Ch25h	1	lps	2	0.51952	0.181706	5.62509	0.821192	10.8275	1.07289	20.8413	1.33928	9.53162	-0.388861	441.749	152.067	2.90496	3	0.000559636	0.979253	4.42765	0.000242979	0.296501	0.734612	0.00589411	0.0034217	0.976847	0.0851437	0.2412	0.177469	0.321387	2.96921	0.12103	0.598704
mouse_median_ch25h_replicate_1_treatment_unst_lps_time_point_4.txt	Ch25h	1	lps	4	1.01296	0.303835	7.91476	0.950109	7.81348	0.945147	7.7135	0.940193	9.53162	-0.388861	637.089	199.59	3.19199	3	0.00302805	0.952647	1.07092	0.00131308	0.290624	0.316164	0.00589411	0.0287213	0.572616	0.00995898	0.287779	0.0471514	0.015625	2.25	0.00673338	0.511883
mouse_median_ch25h_replicate_1_treatment_unst_lps_time_point_6.txt	Ch25h	1	lps	6	3.19805	0.623048	34.347	1.54835	10.74	1.06967	3.35828	0.639315	9.53162	-0.388861	226.057	230.255	0.981767	2	0.00145074	0.300443	2.25	0.000629594	0.114091	0.511883	0.00589411	0.00558484	0.480843	0.149756	0.720581	0.526631	0.0584373	8.73048	0.0246651	0.988134
mouse_median_ch25h_replicate_1_treatment_unst_pic_time_point_2.txt	Ch25h	1	pic	2	0.965658	0.293508	7.54575	0.93175	7.81411	0.945178	8.092	0.95866	9.53162	-0.388861	760.663	269.006	2.82768	3	0.00369046	0.791184	1.11425	0.0015998	0.25314	0.325156	0.00589411	0.00232977	0.862411	0.0504735	0.926607	0.75697	1.40099	29.0118	0.380391	1.47729
mouse_median_ch25h_replicate_1_treatment_unst_pic_time_point_4.txt	Ch25h	1	pic	4	2.23485	0.509855	20.7841	1.33814	9.3	1.01284	4.16135	0.712763	9.53162	-0.388861	368.948	239.378	1.54128	3	0.000997552	1	7.59471	0.000433015	0.30103	0.934231	0.00589411	0.00156642	0.0465276	0.908937	0.602768	0.949416	0	5.58763	0	0.818729
mouse_median_ch25h_replicate_2_treatment_unst_lps_time_point_2.txt	Ch25h	2	lps	2	0.456897	0.163429	2.75548	0.574665	6.03086	0.847008	13.1996	1.15228	9.53162	-0.388861	233.589	318.905	0.732471	2	0.00137182	0.92204	1.53467	0.000595366	0.283763	0.403922	0.00589411	0.0458392	1	0.0183413	0.486463	0.27416	0	2.5	0	0.544068
mouse_median_ch25h_replicate_2_treatment_unst_lps_time_point_4.txt	Ch25h	2	lps	4	0.13964	0.0567676	0.62274	0.210249	4.45962	0.737162	31.9366	1.51768	9.53162	-0.388861	320.384	6553500	4.88874e-05	2	0.00095693	0.716802	0.261719	0.00041539	0.23472	0.100963	0.00589411	0.0057429	0.878488	0.216322	0.948012	0.979558	0.0483038	0.127957	0.0204872	0.0522927
mouse_median_ch25h_replicate_2_treatment_unst_lps_time_point_6.txt	ch25h	2	lps	6	0.116181	0.0477345	0.551672	0.1908	4.7484	0.759547	40.8709	1.62191	9.53162	-0.388861	279.14	65.2012	4.28121	3	0.00103962	0.84503	0.173921	0.000451267	0.266004	0.069639	0.00589411	0.000254655	0.523481	0.103254	0.27366	0.300376	0.421826	2.22192	0.152847	0.508115
mouse_median_ch25h_replicate_3_treatment_unst_lps_time_point_2.txt	Ch25h	3	lps	2	0.618074	0.208998	3.51518	0.654675	5.68731	0.825252	9.20167	1.00867	9.53162	-0.388861	228.874	332.217	0.688929	2	0.00187663	0.478643	0.795235	0.000814244	0.169863	0.254121	0.00589411	0.00100634	1	0.109407	0.998423	1	2.61253	43.2702	0.557811	1.64611
mouse_median_ch25h_replicate_3_treatment_unst_lps_time_point_6.txt	Ch25h	3	lps	6	0.124047	0.0507846	0.521301	0.182215	4.20243	0.716206	33.8776	1.54255	9.53162	-0.388861	216.315	6553500	3.30075e-05	2	0.0012088	0.650131	0.125	0.00052466	0.217519	0.0511525	0.00589411	0.00488979	0.835677	0.649752	0.649027	0.152963	0	0.0549312	0	0.0232241
mouse_median_ch25h_replicate_3_treatment_unst_pic_time_point_2.txt	ch25h	3	pic	2	0.0144928	0.00624895	0.0309606	0.0132421	2.13628	0.496415	147.403	2.17144	9.53162	-0.388861	35.248	42.5021	0.829324	2	0.000112733	0	0.0110737	4.89565e-05	0	0.0047828	0.00589411	9.91225e-05	0.282125	0.957131	0.0200197	0.3125	0.579584	0.125	0.198543	0.0511525
mouse_median_ch25h_replicate_3_treatment_unst_pic_time_point_4.txt	Ch25h	3	pic	4	0.03688	0.0157285	0.0756816	0.0316838	2.05211	0.4846	55.6428	1.75314	9.53162	-0.388861	30.3882	33.2358	0.91432	2	0.000114949	0.978267	1.11861	4.99187e-05	0.296285	0.326052	0.00589411	0.000183115	0.683365	0.707261	0.458063	0.861596	0.845009	0.3125	0.265998	0.118099
mouse_median_clic4_replicate_1_treatment_unst_lps_time_point_2.txt	Clic4	1	lps	2	6.25665	0.860736	15.078	1.20623	2.40992	0.532744	0.385177	0.141505	2.76906	-1.75517	239.555	227.74	1.05188	3	0.0280456	0.860775	0.915568	0.0120124	0.269694	0.282297	0.0017773	0.0500381	0.677459	0.394893	0.24544	1	0.253367	1.14208	0.0980781	0.330835
mouse_median_clic4_replicate_1_treatment_unst_lps_time_point_4.txt	Clic4	1	lps	4	8.30784	0.968849	17.2957	1.26235	2.08186	0.488813	0.25059	0.0971149	2.76906	-1.75517	205.275	229.659	0.893826	2	0.0323812	0.992286	0.681997	0.0138401	0.299352	0.225825	0.0017773	0.0251135	0.714876	0.0239658	0.308223	0	0.617538	0.0625	0.208854	0.0263289
mouse_median_clic4_replicate_1_treatment_unst_lps_time_point_6.txt	Clic4	1	lps	6	7.21947	0.914844	18.7572	1.29573	2.59814	0.556078	0.35988	0.133501	2.76906	-1.75517	267.718	245.892	1.08876	3	0.0165196	0.512081	0.437894	0.00711577	0.179575	0.157727	0.0017773	0.011035	0	0.9105	0.0185338	1	1	0.164036	0.30103	0.0659665
mouse_median_clic4_replicate_1_treatment_unst_pic_time_point_2.txt	Clic4	1	pic	2	8.3099	0.968945	28.7931	1.47412	3.46492	0.649813	0.416962	0.151358	2.76906	-1.75517	493.623	517.792	0.953322	2	0.0272666	0.986609	1.45239	0.0116831	0.298112	0.38959	0.0017773	0.0284016	0.759431	0.415615	0.782319	0.127329	1.12202	0.150765	0.326749	0.0609865
mouse_median_clic4_replicate_1_treatment_unst_pic_time_point_4.txt	Clic4	1	pic	4	14.6144	1.19353	57.3893	1.76633	3.9269	0.692574	0.2687	0.103359	2.76906	-1.75517	649.586	714.348	0.909341	2	0.02126	0.989241	1.81022	0.00913631	0.298687	0.448741	0.0017773	0.0249177	0.810701	0.0538987	0.821335	0.00604722	1.19877	0.91463	0.342179	0.282085
mouse_median_clic4_replicate_2_treatment_unst_lps_time_point_2.txt	Clic4	2	lps	2	4.17582	0.713979	10.0811	1.04458	2.41416	0.533284	0.578129	0.198142	2.76906	-1.75517	238.398	250.263	0.952588	2	0.0281366	0.714237	0.5	0.0120508	0.234071	0.176091	0.0017773	0.0280256	0	0.75	0.1875	0.624356	0	0.46704	0	0.166442
mouse_median_clic4_replicate_2_treatment_unst_lps_time_point_4.txt	clic4	2	lps	4	5.12937	0.787416	10.3666	1.05563	2.02103	0.480155	0.394012	0.144267	2.76906	-1.75517	195.833	238.02	0.82276	2	0.0215015	0.991944	0.615464	0.009239	0.299277	0.208297	0.0017773	0.017859	0.825507	0.939407	0.75	1	1	0	0.30103	0
mouse_median_clic4_replicate_2_treatment_unst_lps_time_point_6.txt	clic4	2	lps	6	3.92992	0.692839	7.62756	0.935888	1.9409	0.46848	0.493877	0.174315	2.76906	-1.75517	162.613	172.161	0.944539	2	0.0102937	0.8125	0.578871	0.00444763	0.258278	0.198347	0.0017773	0.0125431	0.922322	0.202712	0.893391	0.966964	0.417007	1.64275	0.151372	0.422056
mouse_median_clic4_replicate_2_treatment_unst_pic_time_point_2.txt	Clic4	2	pic	2	1.15203	0.332849	2.795	0.579212	2.42615	0.534807	2.10598	0.492198	2.76906	-1.75517	163.302	146.847	1.11205	3	0.00593587	1	1	0.00257029	0.30103	0.30103	0.0017773	0.00814392	0.118861	0.555856	0.25	0.244245	0	0.25	0	0.09691
mouse_median_clic4_replicate_2_treatment_unst_pic_time_point_4.txt	clic4	2	pic	4	1.26343	0.354767	2.18233	0.502745	1.72731	0.435734	1.36716	0.374227	2.76906	-1.75517	152.981	109.469	1.39748	3	0.0126016	0.330279	0.0984232	0.00543859	0.123943	0.0407697	0.0017773	0.00741796	0.502341	0.931786	0.346575	0.650949	0.25	0.25	0.09691	0.09691
mouse_median_clic4_replicate_2_treatment_unst_pic_time_point_6.txt	clic4	2	pic	6	1.34919	0.370918	2.11703	0.493741	1.56911	0.409783	1.163	0.335057	2.76906	-1.75517	105.111	122.857	0.855558	2	0.00936909	0.697042	0.1875	0.00405	0.229693	0.0746336	0.0017773	0.0140604	0.950953	0.285813	0.25	1	0.0625	0.694315	0.0263289	0.228994
mouse_median_clic4_replicate_3_treatment_unst_lps_time_point_2.txt	Clic4	3	lps	2	4.30142	0.724393	9.55032	1.02327	2.22027	0.507892	0.516171	0.180748	2.76906	-1.75517	230.65	226.981	1.01617	3	0.0407153	0.836646	0.424524	0.0173319	0.264026	0.15367	0.0017773	0.224579	1	0.226901	0.9043	1	0	1	0	0.30103
mouse_median_clic4_replicate_3_treatment_unst_lps_time_point_4.txt	Clic4	3	lps	4	4.95607	0.77496	10.9298	1.07663	2.20533	0.505872	0.444974	0.15986	2.76906	-1.75517	240.757	238.675	1.00872	3	0.0205127	0.983842	0.59868	0.0088184	0.297507	0.203761	0.0017773	0.0206083	1	0.875	0.25	1	1	0.0898852	0.30103	0.0373807
mouse_median_clic4_replicate_3_treatment_unst_lps_time_point_6.txt	clic4	3	lps	6	3.96972	0.696332	7.2663	0.917311	1.83043	0.451853	0.461099	0.16468	2.76906	-1.75517	157.183	169.971	0.924764	2	0.0178765	0.75	0.320456	0.00769511	0.243038	0.120724	0.0017773	0.0574719	1	0.5	0.875	0.951277	0	0.621236	0	0.209846
mouse_median_clic4_replicate_3_treatment_unst_pic_time_point_2.txt	clic4	3	pic	2	1.23587	0.349446	1.90991	0.46388	1.5454	0.405756	1.25046	0.35227	2.76906	-1.75517	104.029	132.815	0.783266	2	0.0316332	0.778097	0.148074	0.0135253	0.249956	0.0599698	0.0017773	0.0814615	0.449137	0.396149	0.984375	0.438484	0	0.163741	0	0.0658562
mouse_median_clic4_replicate_3_treatment_unst_pic_time_point_4.txt	clic4	3	pic	4	2.31361	0.520302	4.1983	0.715861	1.81461	0.449417	0.784316	0.251472	2.76906	-1.75517	179.4	128.369	1.39753	3	0.00815896	0.62623	0.466266	0.00352902	0.211182	0.166213	0.0017773	0.654854	0.993288	0.0416585	0.421681	0.365658	0	0.287162	0	0.109633
mouse_median_clic4_replicate_3_treatment_unst_pic_time_point_6.txt	clic4	3	pic	6	1.702	0.431685	2.54245	0.549304	1.49381	0.396863	0.877681	0.273622	2.76906	-1.75517	152.185	129.406	1.17603	3	0.00719683	0.97995	0.420898	0.00311435	0.296654	0.152563	0.0017773	0.0138447	0.687071	0.5	0.299121	0.863571	0.25	0	0.09691	0
mouse_median_clmp_replicate_1_treatment_unst_lps_time_point_2.txt	Clmp	1	lps	2	0.756732	0.244705	1.30917	0.363456	1.73003	0.436168	2.28619	0.516693	2.14925	-0.0239928	78.63	85.7438	0.917035	2	0.00720372	0.9375	0.466342	0.00311732	0.287242	0.166235	0.0018633	0.294822	0.75	0.0266004	0.75	0.410773	0	0.597417	0	0.203418
mouse_median_clmp_replicate_1_treatment_unst_lps_time_point_4.txt	Clmp	1	lps	4	1.04496	0.310684	1.7663	0.4419	1.69031	0.429803	1.61759	0.417902	2.14925	-0.0239928	82.0162	87.1046	0.941583	2	0.00625317	0.507911	0.209099	0.00270726	0.178376	0.0824618	0.0018633	0.00718135	0.97727	0.991258	0	1	0.751099	0	0.243311	0
mouse_median_clmp_replicate_1_treatment_unst_lps_time_point_6.txt	Clmp	1	lps	6	1.2409	0.350422	2.80539	0.5804	2.26078	0.513322	1.82189	0.450541	2.14925	-0.0239928	192.972	112.348	1.71764	3	0.00486759	0.615437	0.302645	0.00210884	0.20829	0.114826	0.0018633	0.00180113	0.602935	0.650714	0.276956	0.69932	1.01969	0.5	0.305285	0.176091
mouse_median_clmp_replicate_1_treatment_unst_pic_time_point_2.txt	Clmp	1	pic	2	0.619211	0.209303	1.5995	0.41489	2.58313	0.554263	4.17166	0.71363	2.14925	-0.0239928	254.649	137.729	1.84891	3	0.00464693	0.658882	0.454005	0.00201346	0.219815	0.162566	0.0018633	0.00390909	0.436062	0.80755	0.828911	0.912961	0.0645802	1.26235	0.0271784	0.35456
mouse_median_clmp_replicate_1_treatment_unst_pic_time_point_4.txt	clmp	1	pic	4	0.595656	0.202939	1.77459	0.443199	2.97922	0.599798	5.00158	0.778266	2.14925	-0.0239928	105.106	2766.66	0.0379901	2	0.00121228	0.418836	0.5	0.000526168	0.151932	0.176091	0.0018633	5.54387e-05	0.0321689	0.968173	0	0.713739	3.27838	2.88917	0.63128	0.589857
mouse_median_clmp_replicate_2_treatment_unst_lps_time_point_0.txt	Clmp	2	unst	0	0.13759	0.0559858	0.259086	0.100055	1.88302	0.459848	13.6857	1.1669	2.14925	-0.0239928	6553500	888.417	7376.6	3	0.75	1	0	0.243038	0.30103	0	0.0018633	0.0110292	0.0324571	1	0.078819	0.0272302	0.667112	49.7648	0.221965	1.70556
mouse_median_clmp_replicate_2_treatment_unst_lps_time_point_2.txt	Clmp	2	lps	2	0.446521	0.160325	0.940389	0.287889	2.10604	0.492207	4.71655	0.757134	2.14925	-0.0239928	180.011	80.3833	2.23941	3	0.00526692	0.755857	0.388667	0.00228139	0.244489	0.142598	0.0018633	0.00377141	0.63301	0.5	0.879529	1	0.25	1	0.09691	0.30103
mouse_median_clmp_replicate_2_treatment_unst_lps_time_point_4.txt	Clmp	2	lps	4	1.02709	0.306874	2.50755	0.545004	2.44141	0.536736	2.37701	0.528532	2.14925	-0.0239928	141.77	165.108	0.858647	2	0.00498884	0.9375	0.5	0.00216124	0.287242	0.176091	0.0018633	0.0156187	1	0.177327	1	0.0219897	0	1	0	0.30103
mouse_median_clmp_replicate_2_treatment_unst_lps_time_point_6.txt	Clmp	2	lps	6	1.57615	0.410972	3.23706	0.627065	2.05377	0.484836	1.30303	0.362299	2.14925	-0.0239928	253.123	96.9073	2.61202	3	0.0100778	0.764117	0.248258	0.00435483	0.246527	0.0963045	0.0018633	0.0071876	0.767029	1	0.0702404	0.645964	0.0414135	0.49992	0.0176232	0.176068
mouse_median_clmp_replicate_2_treatment_unst_pic_time_point_4.txt	clmp	2	pic	4	0.129139	0.0527474	0.227336	0.0889635	1.7604	0.440972	13.6318	1.1653	2.14925	-0.0239928	38.6688	45.8833	0.842764	2	0.000653565	0.815676	0.436474	0.000283747	0.259038	0.157298	0.0018633	0.0019724	0.861697	0.246399	0	0.878891	0.0713657	0.437927	0.0299377	0.157737
mouse_median_clmp_replicate_2_treatment_unst_pic_time_point_6.txt	clmp	2	pic	6	0.148829	0.0602553	0.296876	0.112898	1.99475	0.47636	13.403	1.15845	2.14925	-0.0239928	254.301	70.8997	3.58677	3	0.00703027	1	0.0347281	0.00304252	0.30103	0.0148262	0.0018633	0.00690475	0.915415	0.105481	1	0.977092	0	0.787286	0	0.252194
mouse_median_clmp_replicate_3_treatment_unst_lps_time_point_0.txt	clmp	3	unst	0	0.0527929	0.022343	0.0813687	0.0339738	1.54128	0.405053	29.1948	1.47993	2.14925	-0.0239928	6553500	611.141	10723.4	3	0.502127	0.5	0	0.176707	0.176091	0	0.0018633	0.00275888	0.970647	0.885227	0.14834	1	0.0422337	0.0404958	0.0179651	0.0172403
mouse_median_clmp_replicate_3_treatment_unst_lps_time_point_2.txt	Clmp	3	lps	2	0.259782	0.100295	0.446955	0.160455	1.7205	0.434649	6.62288	0.882119	2.14925	-0.0239928	394.94	84.1044	4.69583	3	0.0262128	0.873649	0.0301356	0.0112374	0.272688	0.0128944	0.0018633	0.0517673	0.780654	0.0921605	1	1	0	0.5	0	0.176091
mouse_median_clmp_replicate_3_treatment_unst_lps_time_point_4.txt	Clmp	3	lps	4	0.680742	0.225501	1.48714	0.3957	2.18458	0.503053	3.20912	0.624191	2.14925	-0.0239928	73.8829	100.863	0.732506	2	0.00255468	0.567167	0.409612	0.00110807	0.195115	0.1491	0.0018633	0.0141578	0.992804	0.269133	0.0625	1	0	0.657791	0	0.21953
mouse_median_clmp_replicate_3_treatment_unst_lps_time_point_6.txt	Clmp	3	lps	6	1.09288	0.320745	2.32576	0.521892	2.1281	0.495281	1.94724	0.469415	2.14925	-0.0239928	59.1082	80.2627	0.736434	2	0.00286181	0.904992	0.6875	0.00124109	0.279893	0.227244	0.0018633	0.00979885	0.925427	0.5	0.560487	0.961531	0	0.835672	0	0.263795
mouse_median_clmp_replicate_3_treatment_unst_pic_time_point_2.txt	clmp	3	pic	2	0.0793478	0.0331614	0.131795	0.0537678	1.66098	0.425042	20.9329	1.3411	2.14925	-0.0239928	41.5785	39.6939	1.04748	3	0.00165354	0.612007	0.154142	0.00071753	0.207367	0.0622591	0.0018633	0.00115072	0.413628	1	0.610649	0.75	0.0617545	0.355228	0.0260241	0.132012
mouse_median_clmp_replicate_3_treatment_unst_pic_time_point_4.txt	clmp	3	pic	4	0.112616	0.0463452	0.168478	0.0676207	1.49605	0.397252	13.2845	1.15487	2.14925	-0.0239928	92.5955	286.645	0.323032	2	0.110307	0.9375	0.00232452	0.0454431	0.287242	0.00100836	0.0018633	0.0235727	0.0380522	1	0.0625	0	2.48517	5.78188	0.542224	0.83135
mouse_median_clmp_replicate_3_treatment_unst_pic_time_point_6.txt	clmp	3	pic	6	0.0866584	0.036093	0.151562	0.0612875	1.74896	0.439169	20.1823	1.32597	2.14925	-0.0239928	139.242	40.1208	3.47057	3	0.0331964	0.837342	0.00326822	0.0141829	0.26419	0.00141706	0.0018633	0.000786869	0.452498	0.247755	0.8125	0.828335	0	0.75	0	0.243038
mouse_median_cmpk2_replicate_1_treatment_unst_lps_time_point_0.txt	cmpk2	1	unst	0	0.0983067	0.0407236	0.239272	0.0931668	2.43394	0.535793	24.7586	1.41092	6.50326	-0.266067	1587.25	6553500	0.000242199	2	0.766311	0.282841	0.000136994	0.247067	0.108173	5.94915e-05	0.00192541	0.930175	0	1	0.81262	0.687819	0	0	0	0
mouse_median_cmpk2_replicate_1_treatment_unst_lps_time_point_2.txt	Cmpk2	1	lps	2	1.24227	0.350688	4.06214	0.704334	3.26994	0.630422	2.63223	0.560174	6.50326	-0.266067	167.926	163.234	1.02875	3	0.00526877	0.9375	1	0.00228219	0.287242	0.30103	0.00192541	0.0101758	1	0.5	0	0.406153	0.25	0.475514	0.09691	0.168943
mouse_median_cmpk2_replicate_1_treatment_unst_lps_time_point_4.txt	Cmpk2	1	lps	4	18.2056	1.28343	117.223	2.0727	6.43886	0.871506	0.353674	0.131514	6.50326	-0.266067	502.819	502.184	1.00127	3	0.0118337	0.948584	3.79073	0.00510914	0.289719	0.680401	0.00192541	0.0115404	0.304472	0.420235	0.71227	0.764642	1.80614	1.3631	0.44811	0.373481
mouse_median_cmpk2_replicate_1_treatment_unst_lps_time_point_6.txt	Cmpk2	1	lps	6	25.6426	1.42558	268.964	2.43131	10.489	1.06028	0.409046	0.148925	6.50326	-0.266067	496.293	506.823	0.979223	2	0.00924445	0.921236	5.04683	0.00399637	0.283581	0.781528	0.00192541	0.00584882	0.445542	0.750863	0.212802	0.998431	7.37529	2.85353	0.923	0.585859
mouse_median_cmpk2_replicate_1_treatment_unst_pic_time_point_2.txt	Cmpk2	1	pic	2	14.5867	1.19275	83.2799	1.92572	5.7093	0.826677	0.391405	0.143454	6.50326	-0.266067	445.858	522.923	0.852627	2	0.0224186	0.978661	2.98972	0.00962874	0.296371	0.600943	0.00192541	0.0181082	0.246647	0.905694	0.77427	0.321215	1.57816	0.609625	0.41131	0.206725
mouse_median_cmpk2_replicate_1_treatment_unst_pic_time_point_4.txt	Cmpk2	1	pic	4	51.0533	1.71645	331.84	2.52224	6.49988	0.875054	0.127316	0.0520455	6.50326	-0.266067	638.774	646.461	0.98811	2	0.0363082	0.626607	2.3925	0.0154889	0.211283	0.53052	0.00192541	0.0416479	0.829186	0.913747	0.9375	0.466789	1.89163	3.00676	0.461143	0.602793
mouse_median_cmpk2_replicate_2_treatment_unst_lps_time_point_0.txt	cmpk2	2	unst	0	0.0272805	0.011689	0.0418934	0.0178233	1.53566	0.40409	56.2914	1.75809	6.50326	-0.266067	447.366	420.793	1.06315	3	0.000310071	0.500248	0.0625	0.000134641	0.176163	0.0263289	0.00192541	0.0218166	0.919389	0.0244667	0	1	0	0.0904556	0	0.037608
mouse_median_cmpk2_replicate_2_treatment_unst_lps_time_point_2.txt	Cmpk2	2	lps	2	0.189653	0.0754203	0.499036	0.175812	2.63131	0.560063	13.8743	1.17244	6.50326	-0.266067	116.994	81.6	1.43375	3	0.00193435	0.6771	0.300175	0.000839268	0.224559	0.114002	0.00192541	0.0501535	0	0.0015449	0.491837	1	0	1	0	0.30103
mouse_median_cmpk2_replicate_2_treatment_unst_lps_time_point_4.txt	Cmpk2	2	lps	4	1.30957	0.363532	8.63401	0.983807	6.593	0.880413	5.03447	0.780639	6.50326	-0.266067	756.539	6553500	0.000115441	2	0.00302131	0.931349	0.900589	0.00131016	0.285861	0.278888	0.00192541	0.0119105	0.890145	0.245844	0.986313	0.537683	0	1.3945	0	0.379216
mouse_median_cmpk2_replicate_2_treatment_unst_lps_time_point_6.txt	Cmpk2	2	lps	6	0.792046	0.253349	5.84596	0.835434	7.38083	0.923287	9.3187	1.01362	6.50326	-0.266067	657.265	314.626	2.08904	3	0.00209643	0.659889	0.371374	0.000909514	0.220079	0.137156	0.00192541	0.00144066	0.982236	0.190144	0.120318	0.846675	0.454391	2.84043	0.162681	0.58438
mouse_median_cmpk2_replicate_2_treatment_unst_pic_time_point_2.txt	cmpk2	2	pic	2	0.0331126	0.0141477	0.0675572	0.0283912	2.04023	0.482906	61.6149	1.79668	6.50326	-0.266067	157.387	31.785	4.95163	3	0.00328591	0.87707	0.0520854	0.00142471	0.27348	0.022051	0.00192541	0.000532449	0.729715	0.462699	0.465961	0.293471	0	0.491039	0	0.173489
mouse_median_cmpk2_replicate_2_treatment_unst_pic_time_point_4.txt	Cmpk2	2	pic	4	0.209763	0.0827001	1.32748	0.366886	6.32848	0.865014	30.1697	1.49373	6.50326	-0.266067	669.548	149.042	4.49236	3	0.00160796	0.559342	0.0996903	0.000697767	0.192941	0.0412704	0.00192541	0.000460011	0.752785	0.5	0.11247	0.820915	0.500113	1.5	0.176124	0.39794
mouse_median_cmpk2_replicate_2_treatment_unst_pic_time_point_6.txt	cmpk2	2	pic	6	0.560721	0.193325	3.51677	0.654828	6.27187	0.861646	11.1854	1.08584	6.50326	-0.266067	2152.2	305.43	7.04644	3	6.87424e-05	0.14918	1.25283	2.98534e-05	0.060388	0.352729	0.00192541	0.000481641	0.418666	0.013686	0	0	0.776761	1	0.249629	0.30103
mouse_median_cmpk2_replicate_3_treatment_unst_lps_time_point_2.txt	cmpk2	3	lps	2	0.325655	0.12243	1.60793	0.416296	4.93753	0.773606	15.1619	1.20849	6.50326	-0.266067	258.065	6553500	3.93782e-05	2	0.0021957	0.749265	0.5	0.000952535	0.242856	0.176091	0.00192541	0.0229673	1	0.103734	1	1	0	1.25	0	0.352183
mouse_median_cmpk2_replicate_3_treatment_unst_lps_time_point_4.txt	Cmpk2	3	lps	4	1.47345	0.393304	8.23152	0.965273	5.58654	0.818658	3.79146	0.680468	6.50326	-0.266067	571.887	273.638	2.08995	3	0.00218394	0.988368	1.5	0.000947438	0.298497	0.39794	0.00192541	0.00514369	1	0.223623	0.75	0.0234531	0.281515	1.59551	0.107724	0.414223
mouse_median_cmpk2_replicate_3_treatment_unst_lps_time_point_6.txt	Cmpk2	3	lps	6	1.30611	0.36288	7.64951	0.936991	5.8567	0.836115	4.48407	0.739103	6.50326	-0.266067	444.485	427.865	1.03884	3	0.00159185	0.927067	1.17406	0.000690782	0.284897	0.337271	0.00192541	0.00454411	1	0.609529	0.315953	1	0.252266	1	0.0976966	0.30103
mouse_median_cmpk2_replicate_3_treatment_unst_pic_time_point_2.txt	cmpk2	3	pic	2	0.0597826	0.0252168	0.150466	0.0608738	2.51689	0.546158	42.1007	1.63448	6.50326	-0.266067	162.806	93.118	1.74838	3	0.00452782	0.46848	0.0208408	0.00196197	0.166868	0.00895803	0.00192541	0.00114529	1	0.0984451	0.825271	0.94058	0.214539	0.173702	0.0844114	0.069558
mouse_median_cmpk2_replicate_3_treatment_unst_pic_time_point_4.txt	Cmpk2	3	pic	4	2.58849	0.554912	18.4457	1.28882	7.12605	0.90988	2.75298	0.574376	6.50326	-0.266067	441.753	354.851	1.2449	3	0.00440505	0.824989	1.11107	0.00190889	0.26126	0.324503	0.00192541	0.00246859	0.958178	0.0274683	0.0606352	0.0583043	2.04159	2.62063	0.4831	0.558784
mouse_median_cmpk2_replicate_3_treatment_unst_pic_time_point_6.txt	Cmpk2	3	pic	6	1.15067	0.332574	8.08264	0.958212	7.02429	0.904407	6.10452	0.851535	6.50326	-0.266067	951.934	518.983	1.83423	3	0.00259253	0.0120293	0.0109848	0.00112446	0.00519307	0.00474462	0.00192541	0.00228792	0	0.494613	0.930464	0.805595	0.191767	0	0.0761915	0
mouse_median_ctsc_replicate_1_treatment_unst_lps_time_point_2.txt	Ctsc	1	lps	2	6.16804	0.8554	29.3215	1.48175	4.75379	0.759954	0.770713	0.248148	5.61773	-3.3446	309.917	262.429	1.18096	3	0.014629	0.876766	1.7013	0.00630729	0.27341	0.431573	0.00167427	0.0241601	1	0.3125	0.495132	0.858444	0.684956	3.48139	0.226588	0.651413
mouse_median_ctsc_replicate_1_treatment_unst_lps_time_point_4.txt	ctsc	1	lps	4	5.76669	0.830377	21.0508	1.34342	3.65042	0.667492	0.633017	0.212991	5.61773	-3.3446	236.236	245.451	0.962456	2	0.0100864	0.499093	0.726061	0.00435851	0.175829	0.237056	0.00167427	0.0105812	1	0.589138	0.876825	0.5	1.05372	1.5	0.312541	0.39794
mouse_median_ctsc_replicate_1_treatment_unst_lps_time_point_6.txt	Ctsc	1	lps	6	6.11843	0.852384	28.8839	1.47544	4.7208	0.757457	0.77157	0.248358	5.61773	-3.3446	248.296	243.473	1.01981	3	0.00452748	0.77774	1.87502	0.00196182	0.249868	0.458641	0.00167427	0.00672271	0.979905	0.75	0.116058	0.750915	1.08901	1.86896	0.31994	0.457724
mouse_median_ctsc_replicate_1_treatment_unst_pic_time_point_2.txt	Ctsc	1	pic	2	8.86976	0.994307	61.5919	1.79652	6.94404	0.900041	0.782889	0.251124	5.61773	-3.3446	375.224	413.026	0.908476	2	0.0132719	0.585876	1.88002	0.00572598	0.200269	0.459395	0.00167427	0.0177361	0.790143	0.261348	0.195122	0.510612	1.31791	2.68655	0.365096	0.566621
mouse_median_ctsc_replicate_1_treatment_unst_pic_time_point_4.txt	Ctsc	1	pic	4	10.3589	1.05534	75.5445	1.88391	7.29269	0.918695	0.704	0.23147	5.61773	-3.3446	463.442	490.619	0.944607	2	0.00841799	0.820914	2.54648	0.00364058	0.260289	0.549797	0.00167427	0.01064	0.899702	0.982041	0.331342	0	0.679323	0.552677	0.225134	0.191081
mouse_median_ctsc_replicate_2_treatment_unst_lps_time_point_2.txt	Ctsc	2	lps	2	1.28953	0.359746	3.69349	0.671496	2.86422	0.587062	2.22114	0.508009	5.61773	-3.3446	352.572	336.974	1.04629	3	0.00572964	0.750215	0.735646	0.00248125	0.243091	0.239461	0.00167427	0.5625	1	0.0167963	0.375	0.945816	0	1.25214	0	0.352596
mouse_median_ctsc_replicate_2_treatment_unst_lps_time_point_4.txt	ctsc	2	lps	4	1.17735	0.337927	2.15566	0.49909	1.83095	0.451932	1.55515	0.407416	5.61773	-3.3446	202.126	189.996	1.06384	3	0.012274	0.771682	0.179689	0.00529808	0.248386	0.0717676	0.00167427	0.00554629	0	0.426811	0.690263	1	0.0625	0.277849	0.0263289	0.10648
mouse_median_ctsc_replicate_2_treatment_unst_lps_time_point_6.txt	ctsc	2	lps	6	1.2206	0.346471	3.22802	0.626137	2.64461	0.561651	2.16664	0.500599	5.61773	-3.3446	226.45	6553500	3.45541e-05	2	0.00523624	0.4333	0.183214	0.00226814	0.156337	0.0730632	0.00167427	1	0	0.142693	0	0	0.148948	0	0.0603003	0
mouse_median_ctsc_replicate_2_treatment_unst_pic_time_point_2.txt	Ctsc	2	pic	2	0.545591	0.189095	1.30128	0.36197	2.38509	0.52957	4.37157	0.730101	5.61773	-3.3446	83.1577	106.884	0.778016	2	0.00336198	0.760637	0.586667	0.00145764	0.24567	0.200486	0.00167427	0.00493109	0.844504	0.561835	0.435068	0.411319	0.177255	0.578085	0.0708704	0.19813
mouse_median_ctsc_replicate_2_treatment_unst_pic_time_point_4.txt	ctsc	2	pic	4	0.553348	0.191269	0.933296	0.286298	1.68663	0.429209	3.04805	0.607246	5.61773	-3.3446	65.2204	12604.7	0.0051743	2	0.00474466	0.82735	0.241905	0.00205571	0.261822	0.0940883	0.00167427	0.00134753	0	0.25	0.722944	0	47.6796	0	1.68735	0
mouse_median_ctsc_replicate_2_treatment_unst_pic_time_point_6.txt	ctsc	2	pic	6	0.694414	0.22902	1.39613	0.37951	2.01051	0.478641	2.89526	0.590537	5.61773	-3.3446	183.26	174.285	1.0515	3	0.00487904	0.937431	0.227113	0.00211379	0.287226	0.0888845	0.00167427	0.00439225	0.718337	0.25	0.0658986	0.224545	0.25	0	0.09691	0
mouse_median_ctsc_replicate_3_treatment_unst_lps_time_point_2.txt	Ctsc	3	lps	2	1.6144	0.417372	4.71263	0.756836	2.91913	0.59319	1.80819	0.448426	5.61773	-3.3446	278.01	309.31	0.898807	2	0.011952	0.882154	0.564616	0.0051599	0.274655	0.194408	0.00167427	0.0102008	0.840292	1	0.699732	1	0.980895	0	0.296861	0
mouse_median_ctsc_replicate_3_treatment_unst_lps_time_point_4.txt	Ctsc	3	lps	4	1.70836	0.432706	4.96192	0.775386	2.9045	0.591565	1.70017	0.431391	5.61773	-3.3446	432.077	176.875	2.44283	3	0.00843595	0.86315	0.421379	0.00364832	0.270248	0.15271	0.00167427	0.0103177	0.647847	0.0268182	0.341199	0.0625	0.22057	1.07033	0.0865628	0.31604
mouse_median_ctsc_replicate_3_treatment_unst_lps_time_point_6.txt	ctsc	3	lps	6	2.16999	0.501058	5.87122	0.837034	2.70564	0.568863	1.24684	0.351573	5.61773	-3.3446	297.349	249.748	1.19059	3	0.00368304	1	1	0.00159659	0.30103	0.30103	0.00167427	0.130462	0.75	0.945527	0	0	1.66513	0	0.425718	0
mouse_median_ctsc_replicate_3_treatment_unst_pic_time_point_2.txt	ctsc	3	pic	2	0.826449	0.261608	1.57226	0.410315	1.90243	0.462762	2.30193	0.518768	5.61773	-3.3446	134.828	135.378	0.995931	2	0.0109175	0.122384	0.0460346	0.00471572	0.0501415	0.0195461	0.00167427	0.047762	1	0.37091	1	0.660659	0	0.419023	0	0.15199
mouse_median_ctsc_replicate_3_treatment_unst_pic_time_point_4.txt	Ctsc	3	pic	4	1.24658	0.351522	3.5396	0.657018	2.83946	0.58427	2.2778	0.515583	5.61773	-3.3446	271.079	172.317	1.57315	3	0.0111431	0.9375	0.25	0.00481263	0.287242	0.09691	0.00167427	0.00521845	0.965486	0.736213	0.775362	1	0.716206	0.25	0.234569	0.09691
mouse_median_ctsc_replicate_3_treatment_unst_pic_time_point_6.txt	ctsc	3	pic	6	1.05985	0.313836	3.01326	0.603497	2.8431	0.584682	2.68255	0.566148	5.61773	-3.3446	269.781	227.974	1.18338	3	0.00557402	0.81984	0.28411	0.00241405	0.260033	0.108602	0.00167427	0.0111697	0.705805	0.125	0.75	0.25	0.0625	0.5	0.0263289	0.176091
mouse_median_cxcl10_replicate_1_treatment_unst_lps_time_point_0.txt	cxcl10	1	unst	0	0.023048	0.009896	0.0761744	0.0318827	3.30504	0.633977	143.398	2.15956	12.645	27.1474	236.049	110.018	2.14555	3	0.00115862	0.814123	0.0287172	0.000502891	0.258667	0.012296	0.00560799	0.000631333	0.863367	0.0660462	0.86115	0.716552	0.00620235	2.76611	0.00268533	0.575893
mouse_median_cxcl10_replicate_1_treatment_unst_lps_time_point_2.txt	Cxcl10	1	lps	2	8.88008	0.99476	118.164	2.07615	13.3066	1.15554	1.49848	0.397676	12.645	27.1474	1435.24	573.73	2.5016	3	0.00567473	0.751909	6.1461	0.00245754	0.243512	0.854069	0.00560799	0.0233822	0.731108	0.199811	0.327759	0.761863	0.427661	7.86036	0.154625	0.947451
mouse_median_cxcl10_replicate_1_treatment_unst_lps_time_point_4.txt	Cxcl10	1	lps	4	57.4387	1.7667	799.032	2.90311	13.911	1.17351	0.24219	0.0941879	12.645	27.1474	951.089	914.21	1.04034	3	0.0227108	0.167935	1.88034	0.00975285	0.0674188	0.459444	0.00560799	0.019987	0.322798	0.248419	0.223468	0.918114	4.28263	8.05632	0.72285	0.956952
mouse_median_cxcl10_replicate_1_treatment_unst_lps_time_point_6.txt	Cxcl10	1	lps	6	50.5475	1.71221	1015.12	3.00695	20.0825	1.32392	0.397301	0.14529	12.645	27.1474	795.861	773.161	1.02936	3	0.00749588	0.417062	9.75693	0.00324328	0.151389	1.03169	0.00560799	0.00835039	0.734835	0.569026	0.848677	0.846451	12.6233	26.5682	1.13428	1.44041
mouse_median_cxcl10_replicate_2_treatment_unst_lps_time_point_2.txt	Cxcl10	2	lps	2	2.02972	0.481403	32.9082	1.5303	16.2131	1.23586	7.98784	0.953656	12.645	27.1474	1294.07	654.543	1.97706	3	0.00284594	0.223516	0.754778	0.00123422	0.0876096	0.244222	0.00560799	0.00305514	1	0.305264	0	0.163023	1.87205	1.5	0.458192	0.39794
mouse_median_cxcl10_replicate_2_treatment_unst_lps_time_point_4.txt	Cxcl10	2	lps	4	3.53377	0.65646	105.9	2.02898	29.9679	1.49091	8.48042	0.976827	12.645	27.1474	4247.93	967.94	4.38863	3	0.000668731	0.499243	9.0462	0.000290329	0.175872	1.002	0.00560799	0.00219767	0.777118	0.163817	0.366717	0.117781	1.21606	10.9074	0.345582	1.07582
mouse_median_cxcl10_replicate_3_treatment_unst_lps_time_point_4.txt	Cxcl10	3	lps	4	5.96433	0.842879	197.661	2.29811	33.1405	1.53327	5.55644	0.816668	12.645	27.1474	7034.98	1010.23	6.96371	3	0.000560757	0.949123	35.2779	0.000243465	0.289839	1.55964	0.00560799	0.00377103	0.612557	0.112497	0.0755448	0.576135	0.474953	22.0172	0.168778	1.36205
mouse_median_cxcl10_replicate_3_treatment_unst_lps_time_point_6.txt	Cxcl10	3	lps	6	3.92371	0.692292	115.481	2.06626	29.4316	1.48333	7.50098	0.929469	12.645	27.1474	1328.73	649.539	2.04565	3	0.000910423	0.341171	3.91633	0.000395212	0.127484	0.691641	0.00560799	0.0254748	0.985706	0.0874507	0	0.0245043	0.0625	23.5656	0.0263289	1.39033
mouse_median_dab2_replicate_1_treatment_unst_lps_time_point_2.txt	Dab2	1	lps	2	1.78042	0.444111	4.65372	0.752334	2.61383	0.557968	1.4681	0.392362	4.45125	-1.60241	133.401	148.463	0.898549	2	0.0108162	0.507158	0.406725	0.00467218	0.178159	0.148209	0.00154033	0.0180665	0.540767	0.406833	0.919812	0.77439	0.095885	1	0.039765	0.30103
mouse_median_dab2_replicate_1_treatment_unst_lps_time_point_4.txt	dab2	1	lps	4	1.50507	0.39882	2.8708	0.587801	1.90742	0.463507	1.26733	0.355514	4.45125	-1.60241	123.773	119.039	1.03977	3	0.0105813	0.922355	0.332031	0.00457124	0.283833	0.124514	0.00154033	0.679119	0.790928	0.333747	0	0	0.352942	0	0.131279	0
mouse_median_dab2_replicate_1_treatment_unst_lps_time_point_6.txt	Dab2	1	lps	6	1.54415	0.405543	4.0288	0.701465	2.60908	0.557396	1.68965	0.429696	4.45125	-1.60241	88.5968	97.9359	0.904641	2	0.00256922	0.796104	0.877258	0.00111437	0.254331	0.273524	0.00154033	0.00309661	1	1	0.551799	1	0.8125	1.09209	0.258278	0.320581
mouse_median_dab2_replicate_1_treatment_unst_pic_time_point_2.txt	Dab2	1	pic	2	2.80881	0.580789	11.7154	1.10433	4.17095	0.71357	1.48495	0.395318	4.45125	-1.60241	293.724	432.557	0.679042	2	0.00767869	0.49123	0.880146	0.00332207	0.173545	0.274192	0.00154033	0.0122282	0.521092	1	0.41274	0.607281	0.269877	0.970661	0.103762	0.294612
mouse_median_dab2_replicate_1_treatment_unst_pic_time_point_4.txt	Dab2	1	pic	4	2.91485	0.592715	12.1424	1.11867	4.16569	0.713128	1.42913	0.38545	4.45125	-1.60241	225.305	209.667	1.07459	3	0.00408934	0.894726	1.62291	0.00177236	0.277546	0.418783	0.00154033	0.00331302	0	0.540099	0	0.622011	1	0.246515	0.30103	0.0956974
mouse_median_dab2_replicate_2_treatment_unst_lps_time_point_2.txt	Dab2	2	lps	2	0.693959	0.228903	1.48994	0.396189	2.14702	0.497899	3.09387	0.612134	4.45125	-1.60241	267.884	114.194	2.34587	3	0.00363164	0.829763	0.71661	0.00157434	0.262395	0.234672	0.00154033	0.00726552	0.75	0.416177	0.656579	0.599625	0.439364	0	0.158171	0
mouse_median_dab2_replicate_2_treatment_unst_lps_time_point_4.txt	dab2	2	lps	4	0.846341	0.266312	1.35609	0.372192	1.6023	0.415357	1.89321	0.461379	4.45125	-1.60241	147.691	96.7442	1.52661	3	0.0129024	1	0.180271	0.00556759	0.30103	0.0719818	0.00154033	0.0254054	0.434253	0.451745	0	0	0.255067	0	0.0986671	0
mouse_median_dab2_replicate_2_treatment_unst_lps_time_point_6.txt	dab2	2	lps	6	0.620414	0.209626	0.901964	0.279202	1.45381	0.389841	2.34329	0.524174	4.45125	-1.60241	85.2499	90.6431	0.940501	2	0.0027045	0.8125	0.320062	0.00117296	0.258278	0.120594	0.00154033	0.00893752	0.483392	1	0.192247	0	0.0680107	0	0.0285756	0
mouse_median_dab2_replicate_2_treatment_unst_pic_time_point_2.txt	Dab2	2	pic	2	0.630375	0.212288	2.17314	0.501489	3.44737	0.648104	5.46876	0.810821	4.45125	-1.60241	661.214	148.727	4.44584	3	0.00722456	0.915719	0.320325	0.00312631	0.282332	0.120681	0.00154033	0.0381192	0.75	0.025269	0.406906	0.621121	0.0106946	1.92325	0.00461993	0.465865
mouse_median_dab2_replicate_2_treatment_unst_pic_time_point_4.txt	Dab2	2	pic	4	0.680429	0.22542	2.04673	0.483835	3.008	0.602928	4.42074	0.734059	4.45125	-1.60241	258.898	128.375	2.01672	3	0.00385841	0.775933	0.330986	0.00167246	0.249427	0.124174	0.00154033	0.00479544	1	0.159251	0.961371	0.77609	0.215712	1.92393	0.0848306	0.465966
mouse_median_dab2_replicate_2_treatment_unst_pic_time_point_6.txt	Dab2	2	pic	6	0.598537	0.203723	1.57914	0.411475	2.63834	0.560903	4.40798	0.733035	4.45125	-1.60241	992.539	124.999	7.9404	3	0.0156074	0.854091	0.0417184	0.00672584	0.268131	0.0177503	0.00154033	0.00263161	0.471951	0.595012	0.412381	1	0	0.914112	0	0.281967
mouse_median_dab2_replicate_3_treatment_unst_lps_time_point_2.txt	dab2	3	lps	2	0.704323	0.231552	1.20264	0.342943	1.70751	0.432569	2.42432	0.534575	4.45125	-1.60241	91.5587	104.017	0.880224	2	0.00713263	0.582034	0.25	0.00308667	0.199216	0.09691	0.00154033	0.0321121	1	0.729598	0.410504	0	0	0.0625	0	0.0263289
mouse_median_dab2_replicate_3_treatment_unst_lps_time_point_4.txt	dab2	3	lps	4	0.798643	0.254945	1.17868	0.338193	1.47585	0.393725	1.84795	0.454533	4.45125	-1.60241	158.983	80.9229	1.96463	3	0.0235372	0.82765	0.0688573	0.0101036	0.261893	0.0289197	0.00154033	0.00813788	0.510622	1	0	0.0449649	0.414095	0	0.150479	0
mouse_median_dab2_replicate_3_treatment_unst_lps_time_point_6.txt	dab2	3	lps	6	0.669649	0.222625	0.930738	0.285723	1.38989	0.378378	2.07555	0.487923	4.45125	-1.60241	80.841	95.8939	0.843026	2	0.00593041	0.544272	0.110149	0.00256794	0.188724	0.0453811	0.00154033	0.0125737	1	0.785919	1	1	0	0.377271	0	0.13902
mouse_median_dab2_replicate_3_treatment_unst_pic_time_point_2.txt	Dab2	3	pic	2	0.663149	0.220931	1.77155	0.442722	2.67142	0.564834	4.02839	0.701429	4.45125	-1.60241	157.604	174.092	0.905292	2	0.0032519	0.862179	0.75	0.00140999	0.270021	0.243038	0.00154033	0.00656879	0.679655	0.152118	0.25	0.820031	0.348745	0	0.12993	0
mouse_median_dab2_replicate_3_treatment_unst_pic_time_point_4.txt	Dab2	3	pic	4	1.07778	0.317599	3.43349	0.646746	3.18571	0.621769	2.95581	0.597236	4.45125	-1.60241	163.007	109.622	1.48699	3	0.00208955	0.825559	0.962775	0.000906534	0.261396	0.29287	0.00154033	0.00427607	0.866171	0.140397	0.599852	1	0.444714	2.29912	0.159782	0.518399
mouse_median_dab2_replicate_3_treatment_unst_pic_time_point_6.txt	Dab2	3	pic	6	0.627727	0.211581	1.57136	0.410162	2.50325	0.544471	3.9878	0.697909	4.45125	-1.60241	339.242	149.946	2.26242	3	0.0096126	0.599743	0.06521	0.00415476	0.20405	0.0274352	0.00154033	0.00510503	0.425958	0.406081	0.604122	0.730619	0	0.5	0	0.176091
mouse_median_ddhd1_replicate_1_treatment_unst_lps_time_point_2.txt	Ddhd1	1	lps	2	3.2508	0.628471	8.18372	0.963019	2.51745	0.546228	0.774408	0.249053	2.59882	-0.606353	213.201	236.333	0.902124	2	0.0213219	0.9375	0.741357	0.00916266	0.287242	0.240888	0.00345882	0.0291997	0.651804	0.35903	0.270742	0.407156	0.25	0.491284	0.09691	0.17356
mouse_median_ddhd1_replicate_1_treatment_unst_lps_time_point_4.txt	Ddhd1	1	lps	4	3.35722	0.639209	7.076	0.907196	2.1077	0.492439	0.62781	0.211604	2.59882	-0.606353	182.457	158.85	1.14861	3	0.0185191	0.940959	0.525983	0.00796918	0.288016	0.18355	0.00345882	0.0315811	0.445071	0.0839766	0.854282	0.75	0.0792191	1.75935	0.0331096	0.440807
mouse_median_ddhd1_replicate_1_treatment_unst_lps_time_point_6.txt	Ddhd1	1	lps	6	2.50319	0.544464	6.91055	0.898207	2.7607	0.575268	1.10287	0.322812	2.59882	-0.606353	140.507	134.802	1.04232	3	0.00569913	0.9375	1	0.00246807	0.287242	0.30103	0.00345882	0.0096521	1	1	1	1	0	2	0	0.477121
mouse_median_ddhd1_replicate_1_treatment_unst_pic_time_point_2.txt	Ddhd1	1	pic	2	4.30274	0.7245	16.3421	1.2391	3.79807	0.681067	0.88271	0.274783	2.59882	-0.606353	360.99	576.635	0.626029	2	0.0146133	0.780759	1.20529	0.00630056	0.250605	0.343467	0.00345882	0.0538818	0.0625	1	0	0	3.12063	0	0.614963	0
mouse_median_ddhd1_replicate_1_treatment_unst_pic_time_point_4.txt	Ddhd1	1	pic	4	4.03544	0.702037	14.4051	1.18766	3.56964	0.659882	0.884574	0.275213	2.59882	-0.606353	445.817	481.683	0.92554	2	0.00853022	0.864399	1.30453	0.00368891	0.270539	0.362582	0.00345882	0.00942683	0.876512	0.869853	0.5	0.891179	1	1.5	0.30103	0.39794
mouse_median_ddhd1_replicate_2_treatment_unst_lps_time_point_0.txt	ddhd1	2	unst	0	0.924126	0.284234	1.63694	0.4211	1.77133	0.442689	1.91677	0.464902	2.59882	-0.606353	10633.6	454.783	23.3817	3	0.0174882	0.700029	0.0781482	0.00752937	0.230456	0.0326785	0.00345882	0.25	1	0.106549	0	0	0.215982	0	0.0849272	0
mouse_median_ddhd1_replicate_2_treatment_unst_lps_time_point_2.txt	Ddhd1	2	lps	2	3.58536	0.661373	7.9343	0.95106	2.21297	0.506907	0.617226	0.208771	2.59882	-0.606353	228.241	209.506	1.08943	3	0.0229586	0.713887	0.578697	0.00985805	0.233982	0.198299	0.00345882	0.0290333	0.75	0.973426	0.135336	1	1.0378	0	0.309162	0
mouse_median_ddhd1_replicate_2_treatment_unst_lps_time_point_4.txt	Ddhd1	2	lps	4	4.44862	0.736286	10.5117	1.06114	2.36291	0.526716	0.531157	0.18502	2.59882	-0.606353	260.484	223.57	1.16512	3	0.0124135	0.95531	1.06188	0.00535793	0.291216	0.314264	0.00345882	0.0158197	0.427817	0.378108	0.8598	0.956127	0.531539	0.0937247	0.185128	0.038908
mouse_median_ddhd1_replicate_2_treatment_unst_lps_time_point_6.txt	Ddhd1	2	lps	6	2.76467	0.575726	5.96284	0.842787	2.1568	0.499248	0.780132	0.250452	2.59882	-0.606353	127.727	138.375	0.923048	2	0.0091195	0.679516	0.502953	0.0039426	0.225184	0.176945	0.00345882	0.00829512	1	0.603401	1	0.59404	1	0	0.30103	0
mouse_median_ddhd1_replicate_2_treatment_unst_pic_time_point_2.txt	Ddhd1	2	pic	2	1.005	0.302114	2.41351	0.533201	2.40151	0.531671	2.38956	0.530144	2.59882	-0.606353	130.509	133.344	0.978737	2	0.00501596	0.965318	1.08039	0.00217296	0.293433	0.318144	0.00345882	0.0061939	1	0.937015	0.0625	0.780875	1	0.538714	0.30103	0.187158
mouse_median_ddhd1_replicate_2_treatment_unst_pic_time_point_4.txt	ddhd1	2	pic	4	1.13907	0.330226	2.11978	0.494123	1.86097	0.456513	1.63375	0.420575	2.59882	-0.606353	170.204	95.5189	1.78188	3	0.0129822	0.9375	0.25	0.00560179	0.287242	0.09691	0.00345882	0.0251082	0.509644	0.220269	0.999255	0.475091	0	0.58741	0	0.200689
mouse_median_ddhd1_replicate_2_treatment_unst_pic_time_point_6.txt	ddhd1	2	pic	6	1.19964	0.342352	2.15912	0.499566	1.79981	0.447128	1.50029	0.39799	2.59882	-0.606353	122.753	200.39	0.61257	2	0.00822146	0.325928	0.115562	0.00355594	0.12252	0.0474936	0.00345882	0.0124094	0.848175	0.13624	0	0	0.230822	39.8309	0.0901951	1.61099
mouse_median_ddhd1_replicate_3_treatment_unst_lps_time_point_2.txt	ddhd1	3	lps	2	3.42348	0.645764	7.36859	0.922652	2.15237	0.498637	0.628709	0.211843	2.59882	-0.606353	252.095	310.871	0.810932	2	0.027188	0.733031	0.472024	0.0116499	0.238806	0.167915	0.00345882	0.0221047	0.897285	0.269989	0.77661	0.445016	0.675527	0.482793	0.224151	0.171081
mouse_median_ddhd1_replicate_3_treatment_unst_lps_time_point_4.txt	Ddhd1	3	lps	4	3.58016	0.660881	9.35256	1.01505	2.61233	0.557788	0.729669	0.237963	2.59882	-0.606353	382.311	627.658	0.609106	2	0.00972368	0.832897	0.916852	0.00420254	0.263138	0.282589	0.00345882	0.00644736	0.0896509	0.347373	0.647496	0.758548	0.258687	0.829636	0.0999178	0.262365
mouse_median_ddhd1_replicate_3_treatment_unst_lps_time_point_6.txt	Ddhd1	3	lps	6	1.9625	0.471658	4.16974	0.713469	2.12471	0.49481	1.08266	0.318618	2.59882	-0.606353	122.047	136.058	0.897015	2	0.00617968	0.904229	0.667969	0.00267554	0.279719	0.222188	0.00345882	0.00533096	0.75	1	0.265625	0.292912	0.875	0.129592	0.273001	0.0529217
mouse_median_ddhd1_replicate_3_treatment_unst_pic_time_point_2.txt	ddhd1	3	pic	2	0.702536	0.231096	1.22971	0.348249	1.75039	0.439395	2.49153	0.543016	2.59882	-0.606353	66.0093	70.9731	0.930061	2	0.0102194	0.580715	0.213834	0.00441568	0.198854	0.0841594	0.00345882	0.0106266	0.888241	0.235072	0.697804	0.770099	0.185534	0.931044	0.0739141	0.285792
mouse_median_ddhd1_replicate_3_treatment_unst_pic_time_point_4.txt	ddhd1	3	pic	4	1.02994	0.307482	2.32435	0.521707	2.25679	0.51279	2.1912	0.503954	2.59882	-0.606353	161.57	148.313	1.08938	3	0.00948659	0.459271	0.14556	0.00410055	0.164136	0.059018	0.00345882	0.00411969	0.875	0.831702	0.0680476	0.71875	0.890625	0.25	0.276605	0.09691
mouse_median_ddhd1_replicate_3_treatment_unst_pic_time_point_6.txt	ddhd1	3	pic	6	0.906484	0.280233	1.50965	0.399614	1.66539	0.425761	1.8372	0.45289	2.59882	-0.606353	75.5526	85.0798	0.88802	2	0.00471087	0.911432	0.43099	0.0020411	0.281359	0.155637	0.00345882	0.0115619	0	0.620825	0	0	0.748947	0	0.242777	0
mouse_median_edn1_replicate_1_treatment_unst_lps_time_point_2.txt	Edn1	1	lps	2	1.34438	0.370028	12.5434	1.13173	9.33022	1.01411	6.94016	0.899829	6.62792	-0.0115503	236.801	239.941	0.986911	2	0.00205548	0.234695	1.79793	0.000891769	0.0915599	0.446837	0.0226519	0.00221873	0.720087	0.841239	0.328232	0.0180026	3.05775	1	0.608285	0.30103
mouse_median_edn1_replicate_1_treatment_unst_lps_time_point_4.txt	Edn1	1	lps	4	2.33417	0.522988	31.1429	1.50708	13.3421	1.15661	5.716	0.827111	6.62792	-0.0115503	325.718	273.182	1.19231	3	0.00220607	0.945797	11.0855	0.00095703	0.289098	1.08227	0.0226519	0.00342602	0.7646	0.673556	0.581199	0.100919	1.9009	4.87503	0.462533	0.76901
mouse_median_edn1_replicate_1_treatment_unst_lps_time_point_6.txt	Edn1	1	lps	6	0.909021	0.280811	11.173	1.0854	12.2913	1.12357	13.5214	1.16201	6.62792	-0.0115503	157.149	171.207	0.917887	2	0.00119791	0.200521	1.71579	0.000519935	0.0793698	0.433896	0.0226519	0.00255474	0.578466	0.385295	0.487344	0.95925	0.293578	11.6592	0.111793	1.10241
mouse_median_edn1_replicate_1_treatment_unst_pic_time_point_2.txt	Edn1	1	pic	2	0.053664	0.0227021	0.408806	0.148851	7.61788	0.9354	141.955	2.1552	6.62792	-0.0115503	852.325	109.219	7.8038	3	0.021002	0.732653	0.00786894	0.0090266	0.238712	0.00340406	0.0226519	0.0508658	0.978888	0.0060392	0.869579	1	0	3.28427	0	0.631877
mouse_median_edn1_replicate_1_treatment_unst_pic_time_point_4.txt	Edn1	1	pic	4	0.104134	0.0430217	1.3638	0.37361	13.0966	1.14911	125.767	2.103	6.62792	-0.0115503	142.3	92.2271	1.54293	3	0.000380615	0.433332	0.979434	0.000165268	0.156347	0.296541	0.0226519	0.00345459	0.667511	0.0165948	0.422027	0	0	5.28524	0	0.798322
mouse_median_edn1_replicate_2_treatment_unst_lps_time_point_2.txt	Edn1	2	lps	2	0.930435	0.285655	6.22421	0.85879	6.68957	0.885902	7.18972	0.913269	6.62792	-0.0115503	251.725	228.626	1.10104	3	0.00192515	0.732019	4.17076	0.00083528	0.238553	0.713554	0.0226519	0.00228557	0.934467	0.911034	0.822329	0.739564	2.73876	6.79959	0.572728	0.892072
mouse_median_edn1_replicate_2_treatment_unst_lps_time_point_4.txt	Edn1	2	lps	4	1.3624	0.373353	8.93713	0.997261	6.55984	0.878513	4.81492	0.764543	6.62792	-0.0115503	181.81	198.568	0.915604	2	0.00327635	0.541716	2.6581	0.00142057	0.188004	0.563255	0.0226519	0.00686977	0.49035	0.439643	0.268429	0.170892	0	1.5	0	0.39794
mouse_median_edn1_replicate_2_treatment_unst_lps_time_point_6.txt	Edn1	2	lps	6	0.40682	0.148239	1.92306	0.465838	4.72706	0.757932	11.6195	1.10104	6.62792	-0.0115503	103.75	98.2699	1.05577	3	0.00139955	0.457901	1.34461	0.000607393	0.163728	0.370071	0.0226519	0.00169708	0.41346	0.00656037	0.34144	0	1	7	0.30103	0.90309
mouse_median_edn1_replicate_3_treatment_unst_lps_time_point_2.txt	Edn1	3	lps	2	1.34898	0.370879	6.62364	0.882162	4.91011	0.771595	3.63987	0.666505	6.62792	-0.0115503	152.36	212.722	0.716238	2	0.00445158	0.942156	3.59275	0.001929	0.288284	0.662073	0.0226519	0.00406547	0.184669	0.687157	0.75	0.953217	0.207379	5.3393	0.0818435	0.802042
mouse_median_edn1_replicate_3_treatment_unst_lps_time_point_4.txt	Edn1	3	lps	4	1.96022	0.471324	10.9873	1.07872	5.60515	0.819883	2.85945	0.586526	6.62792	-0.0115503	179.27	204.014	0.878712	2	0.0046591	0.754469	3.63527	0.00201872	0.244146	0.666075	0.0226519	0.00411547	0.0581629	0.998962	0.848312	0.5	1.71792	0.872263	0.434237	0.272367
mouse_median_edn1_replicate_3_treatment_unst_lps_time_point_6.txt	Edn1	3	lps	6	0.638576	0.214467	1.97299	0.473194	3.08967	0.611689	4.83838	0.766292	6.62792	-0.0115503	84.5725	118.586	0.713175	2	0.00314683	0.958235	2.18736	0.00136451	0.291865	0.503431	0.0226519	0.00236723	0.480125	0.93945	0.107631	0.96067	2.38143	1.49606	0.5291	0.397255
mouse_median_edn1_replicate_3_treatment_unst_pic_time_point_4.txt	Edn1	3	pic	4	0.0453945	0.0192802	0.220785	0.0866393	4.8637	0.768171	107.143	2.034	6.62792	-0.0115503	143.987	66.9006	2.15226	3	0.00588917	0.800169	0.051455	0.00255013	0.255313	0.0217907	0.0226519	0.000466037	0.996804	0.544559	0.144225	0.925392	1.2824	0.848879	0.358392	0.266909
mouse_median_eif6_replicate_1_treatment_unst_lps_time_point_2.txt	Eif6	1	lps	2	1.19478	0.341392	1.69616	0.430745	1.41963	0.383749	1.18819	0.340085	0.912832	0.565272	132.873	151.949	0.874456	2	0.0221234	0.911515	0.231979	0.00950335	0.281378	0.0906032	0.00222163	0.0137827	0.835267	0.822133	0.453474	0.579647	0.47289	0.0625	0.16817	0.0263289
mouse_median_eif6_replicate_1_treatment_unst_lps_time_point_4.txt	Eif6	1	lps	4	1.65858	0.42465	2.11588	0.49358	1.27572	0.357118	0.769162	0.247768	0.912832	0.565272	105.637	155.055	0.681291	2	0.0285402	0.682282	0.11069	0.0122213	0.225899	0.0455929	0.00222163	1	0.232413	0.0148732	0.25	0.945645	0	0.425561	0	0.153986
mouse_median_eif6_replicate_1_treatment_unst_lps_time_point_6.txt	Eif6	1	lps	6	1.65731	0.424441	2.866	0.587262	1.72931	0.436053	1.04345	0.310364	0.912832	0.565272	123.004	158.703	0.775058	2	0.00445729	0.373212	0.281174	0.00193148	0.137738	0.107608	0.00222163	0.00639332	0.848515	0.00869891	0.174529	0.803297	0.379659	3.5878	0.139772	0.661604
mouse_median_eif6_replicate_1_treatment_unst_pic_time_point_2.txt	Eif6	1	pic	2	1.16627	0.335712	2.77301	0.576688	2.37769	0.528619	2.03872	0.48269	0.912832	0.565272	229.16	239.132	0.9583	2	0.00568701	0.947193	0.918906	0.00246284	0.289409	0.283054	0.00222163	0.0110742	1	1	0.892866	0.510047	0	0.942045	0	0.288259
mouse_median_eif6_replicate_1_treatment_unst_pic_time_point_4.txt	Eif6	1	pic	4	1.13724	0.329853	3.3457	0.63806	2.94195	0.595711	2.58692	0.554721	0.912832	0.565272	147.778	190.621	0.775241	2	0.00276512	0.920572	1.0186	0.00119922	0.283431	0.305049	0.00222163	0.00959788	0.706155	0.375	0.714497	0.731868	0	1.15546	0	0.333539
mouse_median_eif6_replicate_2_treatment_unst_lps_time_point_2.txt	Eif6	2	lps	2	1.84909	0.454706	2.53009	0.547786	1.36829	0.374435	0.73998	0.240544	0.912832	0.565272	133.758	118.801	1.1259	3	0.0424308	0.776193	0.182898	0.0180473	0.24949	0.0729475	0.00222163	0.0403708	0.125	0.854022	0.1875	0.542599	0.1875	0	0.0746336	0
mouse_median_eif6_replicate_2_treatment_unst_lps_time_point_4.txt	eif6	2	lps	4	2.22533	0.508574	2.50632	0.544852	1.12627	0.327619	0.506115	0.177858	0.912832	0.565272	108.222	305.44	0.354316	2	0.992576	0.354819	0.00812095	0.299415	0.131881	0.00351264	0.00222163	0.0456495	0.896623	0.445787	0.826357	0.454813	0	0.4122	0	0.149896
mouse_median_eif6_replicate_2_treatment_unst_lps_time_point_6.txt	eif6	2	lps	6	2.32408	0.521672	2.66622	0.564218	1.14721	0.331875	0.493619	0.17424	0.912832	0.565272	89.6277	104.544	0.85732	2	0.0309309	0.822949	0.125832	0.0132295	0.260774	0.0514736	0.00222163	0.752522	0.813455	0.366452	0.621106	0.929585	0	0.0529554	0	0.02241
mouse_median_eif6_replicate_2_treatment_unst_pic_time_point_2.txt	Eif6	2	pic	2	0.925764	0.284603	1.58408	0.412306	1.71111	0.433146	1.84832	0.454588	0.912832	0.565272	159.377	182.51	0.873251	2	0.0071999	0.86916	0.563062	0.00311567	0.271647	0.193976	0.00222163	0.0164694	0.234314	0.495842	0.689477	0.707321	0	0.392559	0	0.143814
mouse_median_eif6_replicate_2_treatment_unst_pic_time_point_4.txt	Eif6	2	pic	4	0.925623	0.284571	1.18964	0.340374	1.28524	0.358931	1.38851	0.378127	0.912832	0.565272	66.2626	77.6766	0.853057	2	0.0122832	0.793953	0.168722	0.00530204	0.253811	0.0677114	0.00222163	0.00905746	0.20319	0.823687	0	0.951824	0.25	0.0508292	0.09691	0.0215321
mouse_median_eif6_replicate_2_treatment_unst_pic_time_point_6.txt	eif6	2	pic	6	1.12973	0.328324	1.23911	0.350076	1.09682	0.321562	0.970871	0.294658	0.912832	0.565272	82.1172	59.6448	1.37677	3	0.0116068	0.987885	0.207689	0.00501173	0.298391	0.0819552	0.00222163	0.038488	0.5	0.9375	1	0.5	0	0.0819489	0	0.0342067
mouse_median_eif6_replicate_3_treatment_unst_lps_time_point_2.txt	Eif6	3	lps	2	2.79833	0.579592	3.29155	0.632614	1.17626	0.33771	0.420342	0.152393	0.912832	0.565272	97.0543	438.688	0.221238	2	0.179001	0.774716	0.0729834	0.0715142	0.249129	0.030593	0.00222163	0.0263396	0.123491	0.75	1	0.351854	0	0.351475	0	0.130808
mouse_median_eif6_replicate_3_treatment_unst_lps_time_point_4.txt	Eif6	3	lps	4	3.54837	0.657856	4.08684	0.706448	1.15175	0.332792	0.324586	0.12208	0.912832	0.565272	110.313	166.681	0.661818	2	0.0622409	0.738491	0.123903	0.026223	0.240172	0.0507288	0.00222163	0.0358198	0.5	0.905661	0	1	0.396339	0	0.144991	0
mouse_median_eif6_replicate_3_treatment_unst_lps_time_point_6.txt	Eif6	3	lps	6	3.54009	0.657064	3.33763	0.637253	0.94281	0.28843	0.266324	0.102545	0.912832	0.565272	92.8225	278.046	0.333839	2	0.122542	0.95306	0.0625	0.0502025	0.290716	0.0263289	0.00222163	0.0129437	0.992959	0.88673	0	0.5	0.903297	0.0641782	0.279507	0.0270143
mouse_median_eif6_replicate_3_treatment_unst_pic_time_point_2.txt	eif6	3	pic	2	1.42029	0.383867	1.62902	0.419794	1.14696	0.331824	0.807555	0.257092	0.912832	0.565272	90.452	111.905	0.808293	2	0.0766498	0.88988	0.0854633	0.0320744	0.276434	0.0356151	0.00222163	0.0465809	0.25	0.5	0.24936	0.821742	0.104715	0	0.0432501	0
mouse_median_eif6_replicate_3_treatment_unst_pic_time_point_4.txt	eif6	3	pic	4	2.02138	0.480206	2.29056	0.517269	1.13316	0.329024	0.560588	0.193288	0.912832	0.565272	69.5691	269.344	0.258291	2	0.0862122	0.900098	0.0625	0.0359147	0.278776	0.0263289	0.00222163	0.00914807	0.735492	0.00166179	0.719618	0.810194	0.380558	1.88404	0.140055	0.460001
mouse_median_eif6_replicate_3_treatment_unst_pic_time_point_6.txt	eif6	3	pic	6	1.51683	0.400854	1.60733	0.416196	1.05966	0.313796	0.6986	0.230091	0.912832	0.565272	70.4244	80.4293	0.875606	2	0.0250548	0.907926	0.113923	0.0107471	0.280562	0.0468552	0.00222163	0.507231	0.0625	0.0267677	0	0.847407	0	0.117883	0	0.0483962
mouse_median_epas1_replicate_1_treatment_unst_lps_time_point_2.txt	Epas1	1	lps	2	0.477404	0.169499	0.873551	0.272666	1.82979	0.451755	3.8328	0.684199	2.48377	-0.0859681	56.082	125.254	0.447748	2	0.00482423	0.847558	0.424262	0.0020901	0.266598	0.15359	0.00112171	0.00243361	0.667328	0.949059	0.0577031	0.847118	0.811317	0.518861	0.257995	0.181518
mouse_median_epas1_replicate_1_treatment_unst_lps_time_point_4.txt	Epas1	1	lps	4	0.246256	0.0956074	0.355456	0.132085	1.44344	0.388002	5.86153	0.836421	2.48377	-0.0859681	45.5299	70.4866	0.645937	2	0.00169844	0.828035	0.267992	0.000736995	0.261985	0.103116	0.00112171	0.00412463	0	0.1875	1	0.365371	0	0.0625	0	0.0263289
mouse_median_epas1_replicate_1_treatment_unst_lps_time_point_6.txt	Epas1	1	lps	6	0.0883615	0.0367732	0.147897	0.0599029	1.67377	0.427124	18.9423	1.29978	2.48377	-0.0859681	114.512	40.3542	2.83768	3	0.00352632	0.610897	0.0207401	0.00152877	0.207068	0.00891519	0.00112171	0.000492947	1	0.376112	1	0.388589	0.1875	0.654874	0.0746336	0.218765
mouse_median_epas1_replicate_1_treatment_unst_pic_time_point_2.txt	Epas1	1	pic	2	0.452989	0.162262	1.13528	0.329455	2.5062	0.544836	5.53258	0.815085	2.48377	-0.0859681	459.741	596.342	0.770935	2	0.00594147	0.655943	0.282175	0.00257271	0.219045	0.107947	0.00112171	0.0072106	1	1	0.309175	1	0.67541	0	0.224121	0
mouse_median_epas1_replicate_1_treatment_unst_pic_time_point_4.txt	Epas1	1	pic	4	0.229267	0.0896461	0.664688	0.221333	2.89919	0.590975	12.6455	1.13499	2.48377	-0.0859681	567.535	176.426	3.21684	3	0.00373258	0.753223	0.0625	0.00161802	0.243837	0.0263289	0.00112171	0.000222459	0.905157	0.482942	0.0193466	0.315511	1.85977	0.309881	0.456331	0.117232
mouse_median_epas1_replicate_2_treatment_unst_lps_time_point_2.txt	Epas1	2	lps	2	0.175266	0.0701361	0.313678	0.118489	1.78973	0.445562	10.2115	1.04966	2.48377	-0.0859681	83.1916	65.0472	1.27894	3	0.00112387	0.889832	0.608626	0.000487817	0.276423	0.206455	0.00112171	0.0033913	0.76774	0.112758	0.792049	0.996575	0.108041	1.44309	0.0445559	0.387939
mouse_median_epas1_replicate_2_treatment_unst_lps_time_point_4.txt	epas1	2	lps	4	0.12147	0.0497876	0.166893	0.0670311	1.37395	0.375471	11.311	1.09029	2.48377	-0.0859681	65.9312	6553500	1.00605e-05	2	0.00454338	0.935781	0.0625	0.00196869	0.286856	0.0263289	0.00112171	0.476011	0.900989	0.189737	1	0.306086	0	0	0	0
mouse_median_epas1_replicate_2_treatment_unst_lps_time_point_6.txt	epas1	2	lps	6	0.060207	0.0253907	0.120609	0.049454	2.00324	0.477589	33.2725	1.53495	2.48377	-0.0859681	115.809	56.0925	2.06461	3	0.0102512	0.931144	0.00788958	0.00442938	0.285815	0.00341296	0.00112171	0.00125426	0.863512	0.411221	0.936902	0.0906175	0	0.182991	0	0.0729814
mouse_median_epas1_replicate_2_treatment_unst_pic_time_point_2.txt	Epas1	2	pic	2	0.191787	0.0761988	0.433999	0.156549	2.26292	0.513606	11.7991	1.10718	2.48377	-0.0859681	796.017	270.271	2.94525	3	0.0381271	0.706247	0.0103746	0.0162505	0.232042	0.00448241	0.00112171	0.00428624	0.306387	0	0.817651	0.826905	0.0597297	37.7795	0.0251951	1.5886
mouse_median_epas1_replicate_2_treatment_unst_pic_time_point_4.txt	Epas1	2	pic	4	0.245224	0.0952475	0.48431	0.171525	1.97497	0.473483	8.05375	0.956828	2.48377	-0.0859681	320.283	62.0259	5.16369	3	0.00571738	0.82692	0.0625	0.00247595	0.261719	0.0263289	0.00112171	0.000808224	0.676051	0.966969	1	1	0.75	0.244715	0.243038	0.09507
mouse_median_epas1_replicate_2_treatment_unst_pic_time_point_6.txt	epas1	2	pic	6	0.231351	0.090382	0.396349	0.144994	1.71319	0.43348	7.40515	0.924545	2.48377	-0.0859681	320.214	58.8482	5.44136	3	0.0266572	0.717629	0.00873057	0.0114255	0.234929	0.00377518	0.00112171	0.00347305	0.859218	0.5	0.164559	0.66105	0	0.25	0	0.09691
mouse_median_epas1_replicate_3_treatment_unst_lps_time_point_0.txt	epas1	3	unst	0	0.138965	0.0565102	0.221227	0.0867965	1.59197	0.41363	11.4559	1.09538	2.48377	-0.0859681	2252.03	169.612	13.2776	3	0.000117152	0.635743	0.75	5.08754e-05	0.213715	0.243038	0.00112171	0.25	0.706595	0.747414	0	0	0.0637023	0	0.0268201	0
mouse_median_epas1_replicate_3_treatment_unst_lps_time_point_2.txt	epas1	3	lps	2	0.0924582	0.0384048	0.124972	0.0511415	1.35165	0.371373	14.6191	1.19366	2.48377	-0.0859681	37.2391	36.5921	1.01768	3	0.00420854	0.683969	0.0682704	0.00182391	0.226334	0.0286812	0.00112171	0.00223872	0	1	0.45187	0.221347	0.0625	0	0.0263289	0
mouse_median_epas1_replicate_3_treatment_unst_lps_time_point_4.txt	Epas1	3	lps	4	0.0512653	0.0217123	0.0772962	0.0323351	1.50777	0.399287	29.411	1.48303	2.48377	-0.0859681	53.2511	6553500	8.12559e-06	2	0.000196582	0.91929	0.533764	8.53663e-05	0.283141	0.185758	0.00112171	1	0.609342	0.25	1	1	0	0	0	0
mouse_median_epas1_replicate_3_treatment_unst_pic_time_point_2.txt	Epas1	3	pic	2	0.117848	0.0483827	0.22957	0.0897534	1.94802	0.469531	16.53	1.24378	2.48377	-0.0859681	61.026	334.366	0.182513	2	0.00213683	0.595487	0.156683	0.000927026	0.202893	0.0632144	0.00112171	0.0321513	0.585376	0.413725	0.091978	0.21735	0.0112753	0	0.00486942	0
mouse_median_epas1_replicate_3_treatment_unst_pic_time_point_4.txt	epas1	3	pic	4	0.0791162	0.0330682	0.112852	0.0464373	1.42641	0.384963	18.0292	1.27942	2.48377	-0.0859681	6553500	31.4605	208309	3	0.0303601	0.0625	0	0.012989	0.0263289	0	0.00112171	0.0479853	0.938051	0.0222532	0.650844	0.660344	0	0.220247	0	0.0864479
mouse_median_epas1_replicate_3_treatment_unst_pic_time_point_6.txt	Epas1	3	pic	6	0.121547	0.0498176	0.17705	0.0707949	1.45663	0.390341	11.9841	1.11341	2.48377	-0.0859681	9191.46	44.1494	208.19	3	0.0033264	0	49.9239	0.00144224	0	1.70692	0.00112171	0.000862189	0.765633	1	0	0	1	16.9626	0.30103	1.25437
mouse_median_ereg_replicate_1_treatment_unst_lps_time_point_2.txt	Ereg	1	lps	2	0.27107	0.10417	1.2434	0.350907	4.58701	0.747179	16.9218	1.25338	4.55955	-0.0104397	110.634	110.079	1.00505	3	0.00102887	0.751556	0.881585	0.000446603	0.243424	0.274524	0.00231049	0.00117763	0.957467	0.0564896	0	0.189644	1	48.8633	0.30103	1.69778
mouse_median_ereg_replicate_1_treatment_unst_lps_time_point_4.txt	Ereg	1	lps	4	0.200319	0.0792966	0.771441	0.248327	3.85107	0.685837	19.2247	1.30588	4.55955	-0.0104397	194.016	85.7265	2.2632	3	0.000179612	0.47711	1.09677	7.79975e-05	0.169413	0.321551	0.00231049	0.000634727	0.94762	0.607872	0.0365826	0.613093	0.31165	1	0.117818	0.30103
mouse_median_ereg_replicate_1_treatment_unst_lps_time_point_6.txt	Ereg	1	lps	6	0.162484	0.0653871	0.774906	0.249175	4.76911	0.761109	29.3512	1.48218	4.55955	-0.0104397	485.306	75.4041	6.43607	3	0.00331494	1	0.0912972	0.00143728	0.30103	0.037943	0.00231049	0.000173261	1	0.00716233	0.817904	0.261126	1.64999	23.5701	0.423245	1.39041
mouse_median_ereg_replicate_1_treatment_unst_pic_time_point_2.txt	Ereg	1	pic	2	0.035341	0.0150834	0.126447	0.0517107	3.5779	0.660667	101.239	2.00962	4.55955	-0.0104397	43.3003	6553500	6.6072e-06	2	0.000188596	1	0.795486	8.18985e-05	0.30103	0.254182	0.00231049	0.0241275	0.0577136	0	0	0.5	0	36.2649	0	1.5713
mouse_median_ereg_replicate_2_treatment_unst_lps_time_point_2.txt	ereg	2	lps	2	0.0377227	0.0160813	0.312234	0.118011	8.27708	0.967411	219.419	2.34325	4.55955	-0.0104397	366.805	6553500	5.59709e-05	2	1.18568e-05	0.123243	1.02295	5.14932e-06	0.0504737	0.305985	0.00231049	1	0.930056	0.5	0.880514	0	0	0	0	0
mouse_median_ereg_replicate_2_treatment_unst_lps_time_point_4.txt	Ereg	2	lps	4	0.0431192	0.0183339	0.165764	0.0666106	3.84432	0.685233	89.1557	1.95499	4.55955	-0.0104397	474.808	6553500	7.2451e-05	2	0.0129022	0.291189	0.00131428	0.00556751	0.11099	0.000570411	0.00231049	0.00464634	1	0.557641	0.4375	0.375	0.0186492	0	0.00802466	0
mouse_median_ereg_replicate_2_treatment_unst_lps_time_point_6.txt	Ereg	2	lps	6	0.0632402	0.0266314	0.201542	0.0797388	3.18692	0.621895	50.3939	1.71091	4.55955	-0.0104397	59.8165	133.564	0.447849	2	0.000195839	0.637516	0.360563	8.50435e-05	0.214186	0.133719	0.00231049	0.00178809	0.790292	0.256396	0.815433	0.859586	0	0.290526	0	0.110767
mouse_median_ereg_replicate_3_treatment_unst_lps_time_point_4.txt	Ereg	3	lps	4	0.0229413	0.00985071	0.0534917	0.0226311	2.33167	0.522663	101.637	2.0113	4.55955	-0.0104397	177.936	177.616	1.0018	3	0.00502233	0.841021	0.00766952	0.00217571	0.265059	0.00331812	0.00231049	0.00342438	0.0625	0.186809	0	0	0.00406196	0	0.00176052	0
mouse_median_ereg_replicate_3_treatment_unst_lps_time_point_6.txt	Ereg	3	lps	6	0.0284285	0.0121741	0.0947652	0.039321	3.33346	0.636835	117.258	2.07283	4.55955	-0.0104397	35.4054	49.4369	0.716173	2	0.000116168	0.81017	0.40612	5.04483e-05	0.257719	0.148022	0.00231049	0.00107254	0.857447	0.168955	0.5	0.674191	0	0.294941	0	0.11225
mouse_median_fos_replicate_1_treatment_unst_lps_time_point_2.txt	Fos	1	lps	2	0.389036	0.142714	0.969206	0.294291	2.4913	0.542987	6.40377	0.869453	4.99817	-0.898336	137.291	103.75	1.32329	3	0.00174745	0.226713	0.25	0.000758247	0.0887431	0.09691	0.00502281	0.00485264	0.412943	1	0.25	0.8245	0	0.560906	0	0.193377
mouse_median_fos_replicate_1_treatment_unst_lps_time_point_4.txt	Fos	1	lps	4	0.581513	0.199073	1.45668	0.390349	2.50498	0.544686	4.3077	0.724906	4.99817	-0.898336	113.538	86.7975	1.30808	3	0.00314571	0.75	0.5	0.00136402	0.243038	0.176091	0.00502281	0.00320359	0.829217	0.0223176	0.109099	0.761876	0.5	3.07316	0.176091	0.609932
mouse_median_fos_replicate_1_treatment_unst_lps_time_point_6.txt	Fos	1	lps	6	0.306129	0.115986	1.32934	0.367233	4.34242	0.727738	14.1849	1.18141	4.99817	-0.898336	159.479	6553500	2.4335e-05	2	0.00138311	0.997793	0.75	0.000600263	0.300551	0.243038	0.00502281	0.12813	1	0.0350654	0	0	0.00864751	0	0.00373942	0
mouse_median_fos_replicate_1_treatment_unst_pic_time_point_2.txt	Fos	1	pic	2	1.9637	0.471834	8.74933	0.988975	4.45553	0.736837	2.26895	0.514408	4.99817	-0.898336	284.065	244.139	1.16354	3	0.00671791	0.630518	1.0466	0.0029078	0.212326	0.311033	0.00502281	0.0100502	1	0.984375	0	0.48404	0.0625	1	0.0263289	0.30103
mouse_median_fos_replicate_1_treatment_unst_pic_time_point_4.txt	Fos	1	pic	4	3.12637	0.615568	16.3801	1.24005	5.23932	0.795138	1.67585	0.427462	4.99817	-0.898336	979.616	420.395	2.33023	3	0.00129233	0	0.0556946	0.000560892	0	0.0235383	0.00502281	0.00620549	0.748211	0.10179	1	0.684722	1	7.89502	0.30103	0.949147
mouse_median_fos_replicate_2_treatment_unst_lps_time_point_2.txt	Fos	2	lps	2	0.0474443	0.0201309	0.0726532	0.0304593	1.53134	0.40335	32.2765	1.52214	4.99817	-0.898336	160.719	154.122	1.04281	3	0.0112497	1	0.0360321	0.00485839	0.30103	0.0153732	0.00502281	0.0294807	0.693631	0.5	0.0208219	1	0	0.019171	0	0.00824705
mouse_median_fos_replicate_2_treatment_unst_lps_time_point_4.txt	fos	2	lps	4	0.150319	0.0608182	0.260812	0.10065	1.73506	0.436966	11.5425	1.09838	4.99817	-0.898336	174.676	62.0069	2.81704	3	0.00639258	0.916322	0.0625	0.00276743	0.282469	0.0263289	0.00502281	0.00127123	0.5	0.24435	0.0625	1	0.3054	0	0.115744	0
mouse_median_fos_replicate_2_treatment_unst_lps_time_point_6.txt	fos	2	lps	6	0.241769	0.0940407	0.458226	0.163825	1.89531	0.461695	7.83935	0.946421	4.99817	-0.898336	94.4568	58.3058	1.62002	3	0.00255416	1	0.25	0.00110784	0.30103	0.09691	0.00502281	0.00399393	0.794271	0.3832	0.375567	1	0	0.75	0	0.243038
mouse_median_fos_replicate_2_treatment_unst_pic_time_point_2.txt	Fos	2	pic	2	3.0214	0.604378	14.9635	1.20313	4.95249	0.774699	1.63913	0.421462	4.99817	-0.898336	259.352	389.068	0.666599	2	0.00829543	0.696439	1.5	0.0035878	0.229538	0.39794	0.00502281	0.0246318	0.914326	0.243557	0.0662146	0.493849	0.1655	1.54123	0.0665122	0.405044
mouse_median_fos_replicate_2_treatment_unst_pic_time_point_4.txt	Fos	2	pic	4	2.06338	0.486201	8.86334	0.994024	4.29555	0.723911	2.08181	0.488805	4.99817	-0.898336	204.704	427.544	0.478791	2	0.00327619	0.964518	2.15122	0.00142051	0.293256	0.498478	0.00502281	0.00939569	0.871373	0.749274	0	0.776627	0.335362	0.906581	0.125599	0.280255
mouse_median_fos_replicate_2_treatment_unst_pic_time_point_6.txt	Fos	2	pic	6	1.8715	0.458109	6.50316	0.875244	3.47484	0.650777	1.85671	0.455866	4.99817	-0.898336	143.461	164.041	0.874543	2	0.00320389	0.970211	1.68566	0.00138921	0.294513	0.429052	0.00502281	0.00324075	1	0.386917	1	0.437297	1.84192	0.328806	0.453612	0.123462
mouse_median_fos_replicate_3_treatment_unst_pic_time_point_2.txt	Fos	3	pic	2	2.31906	0.521016	7.80536	0.944747	3.36574	0.640058	1.45134	0.389403	4.99817	-0.898336	161.693	149.168	1.08397	3	0.0085854	0.739473	1.10117	0.00371268	0.240418	0.322461	0.00502281	0.014264	0.834751	0.943497	0.193507	0.257364	0.289315	0.481336	0.110359	0.170654
mouse_median_fos_replicate_3_treatment_unst_pic_time_point_4.txt	Fos	3	pic	4	2.73624	0.572435	11.5487	1.0986	4.22066	0.717725	1.5425	0.405261	4.99817	-0.898336	204.33	161.514	1.2651	3	0.00386931	0.786902	2.00612	0.00167718	0.252101	0.478006	0.00502281	0.0273981	1	0.200464	0.524181	0.574171	0.0208881	2.143	0.00897813	0.497344
mouse_median_fos_replicate_3_treatment_unst_pic_time_point_6.txt	Fos	3	pic	6	1.84821	0.454572	5.92464	0.840397	3.20561	0.623829	1.73444	0.436869	4.99817	-0.898336	306.909	132.087	2.32354	3	0.00800481	0.8125	0.520432	0.00346261	0.258278	0.181967	0.00502281	0.00482787	0.940312	0.151164	0.0830349	0.619668	0.890141	1.89278	0.276494	0.461316
mouse_median_h2-ab1_replicate_1_treatment_unst_lps_time_point_2.txt	H2-Ab1	1	lps	2	2.78718	0.578316	40.4543	1.61757	14.5144	1.19074	5.20756	0.792921	27.4772	-10.7518	2097.74	1216.66	1.72418	3	0.00948181	0.957948	0.893552	0.0040985	0.291801	0.277277	0.00065	0.00426745	1	0.225376	0.764747	0.743693	1	12.4586	0.30103	1.129
mouse_median_h2-ab1_replicate_1_treatment_unst_lps_time_point_4.txt	h2-ab1	1	lps	4	2.98225	0.600128	31.2547	1.50859	10.4802	1.05995	3.5142	0.654581	27.4772	-10.7518	2370.11	1457.97	1.62562	3	0.00910083	0.498977	0.275635	0.00393456	0.175795	0.105727	0.00065	0.0143919	0.93504	0.25	0.444829	0.846632	0.165083	1.33313	0.0663569	0.367938
mouse_median_h2-ab1_replicate_1_treatment_unst_lps_time_point_6.txt	H2-Ab1	1	lps	6	3.29642	0.633107	64.8513	1.81856	19.6732	1.31541	5.96806	0.843112	27.4772	-10.7518	1226.28	2431.77	0.504274	2	0.000874356	0.976682	4.4137	0.000379562	0.295937	0.733494	0.00065	0.000364878	0.253426	0.054207	1	0.497276	2	37.0636	0.477121	1.58051
mouse_median_h2-ab1_replicate_1_treatment_unst_pic_time_point_2.txt	H2-Ab1	1	pic	2	3.90708	0.690824	109.644	2.04393	28.0629	1.46334	7.18258	0.91289	27.4772	-10.7518	1724.99	854.538	2.01863	3	0.00341906	0.460423	1.65155	0.00148235	0.164479	0.4235	0.00065	0.00355271	0.936987	0.190718	0	0.190742	1.49013	3.79464	0.396222	0.680756
mouse_median_h2-ab1_replicate_1_treatment_unst_pic_time_point_4.txt	H2-Ab1	1	pic	4	4.3995	0.732353	137.638	2.14188	31.285	1.509	7.11104	0.909077	27.4772	-10.7518	2054.08	767.797	2.67529	3	0.000893065	0.51887	4.46781	0.00038768	0.181521	0.737813	0.00065	0.00219639	0.714881	0.304158	0.0847369	0.419445	1.2333	4.61091	0.348946	0.749033
mouse_median_h2-ab1_replicate_2_treatment_unst_lps_time_point_4.txt	H2-Ab1	2	lps	4	4.93792	0.773634	81.567	1.91681	16.5185	1.2435	3.34523	0.638013	27.4772	-10.7518	3106.23	1553.74	1.99919	3	0.00220786	0.617967	2.57907	0.000957805	0.20897	0.55377	0.00065	0.00332111	0.863422	0.0527388	0.852604	0.895676	1.94586	43.5699	0.469212	1.64904
mouse_median_h2-ab1_replicate_2_treatment_unst_pic_time_point_2.txt	H2-Ab1	2	pic	2	4.36536	0.729599	130.178	2.11786	29.8207	1.48884	6.83121	0.893829	27.4772	-10.7518	3117.37	669.802	4.65417	3	0.00117765	0.944521	13.126	0.000511148	0.288813	1.15002	0.00065	0.00871328	0.809449	0.0557565	1	0.58843	0.597695	34.3162	0.203494	1.54797
mouse_median_h2-ab1_replicate_3_treatment_unst_lps_time_point_2.txt	H2-Ab1	3	lps	2	7.4787	0.928329	195.503	2.29337	26.1413	1.43363	3.49543	0.652771	27.4772	-10.7518	4209.39	598.034	7.03872	3	0.00341699	0.846876	7.43252	0.00148145	0.266438	0.925957	0.00065	0.0217233	0.622489	0.0411626	0.51734	0.714638	0.324293	22.3799	0.121984	1.36884
mouse_median_h2-ab1_replicate_3_treatment_unst_lps_time_point_4.txt	H2-Ab1	3	lps	4	8.3108	0.968987	190.804	2.28286	22.9586	1.37946	2.7625	0.575477	27.4772	-10.7518	8671.45	736.448	11.7747	3	0.000805165	0.709444	13.2986	0.000349538	0.232855	1.15529	0.00065	0.00707482	0.810017	0.11559	0.0940559	0	0.645289	1.37618	0.216242	0.37588
mouse_median_h2-ab1_replicate_3_treatment_unst_lps_time_point_6.txt	H2-Ab1	3	lps	6	12.16	1.11926	283.677	2.45435	23.3286	1.38612	1.91846	0.465154	27.4772	-10.7518	2701.96	1155.17	2.33901	3	0.00116208	0.64941	9.06985	0.000504392	0.217329	1.00302	0.00065	0.00392823	0.986311	0.337406	0.314477	0.984489	1.63159	14.8987	0.420217	1.20136
mouse_median_h2-ab1_replicate_3_treatment_unst_pic_time_point_2.txt	H2-Ab1	3	pic	2	7.28367	0.918223	214.044	2.33253	29.3868	1.48268	4.03461	0.701966	27.4772	-10.7518	3610.71	1205.63	2.99487	3	0.0030427	0.791213	7.53271	0.00131942	0.253147	0.931087	0.00065	0.00600526	0.882369	0.234544	0.00425379	0.521814	1.51663	9.22274	0.400819	1.00957
mouse_median_h2-ab1_replicate_3_treatment_unst_pic_time_point_4.txt	H2-Ab1	3	pic	4	6.96123	0.90098	205.133	2.31415	29.4679	1.48384	4.23314	0.718763	27.4772	-10.7518	1773.27	676.203	2.62239	3	0.0016385	0.850674	7.23486	0.000711008	0.26733	0.915656	0.00065	0.00331814	0.850162	0.176054	0.245571	0.992736	1.6091	17.74	0.416491	1.27277
mouse_median_h2-ab1_replicate_3_treatment_unst_pic_time_point_6.txt	H2-Ab1	3	pic	6	6.70742	0.886909	195.786	2.29399	29.1894	1.47985	4.35181	0.728501	27.4772	-10.7518	3696.2	906.573	4.07711	3	0.000571141	0.959531	14.1566	0.000247973	0.292152	1.1806	0.00065	0.00200138	0.487777	0.0753394	0.627494	0.375803	1.00859	22.0318	0.30289	1.36233
mouse_median_hp_replicate_1_treatment_unst_lps_time_point_0.txt	Hp	1	unst	0	0.264123	0.101789	1.00263	0.3016	3.79606	0.680885	14.3723	1.18674	9.84724	-0.372603	1600.86	1656.12	0.966631	2	0.00059385	0.731215	0.424435	0.000257829	0.238351	0.153643	0.00060169	0.00306954	1	0.244602	0.722981	0.476075	0	0.581497	0	0.199068
mouse_median_hp_replicate_1_treatment_unst_lps_time_point_2.txt	Hp	1	lps	2	0.242122	0.0941643	1.97076	0.472867	8.13952	0.960923	33.6174	1.53929	9.84724	-0.372603	294.153	6553500	4.48849e-05	2	0.00110807	0.75	0.482901	0.000480963	0.243038	0.171112	0.00060169	0.00375572	0.532286	0.834151	0.25	0.788935	0.0159903	0.323309	0.00688955	0.121661
mouse_median_hp_replicate_1_treatment_unst_lps_time_point_6.txt	Hp	1	lps	6	0.860742	0.269686	12.0285	1.1149	13.9746	1.17536	16.2355	1.23642	9.84724	-0.372603	1054.18	6553500	0.000160857	2	0.00225984	0.218794	0.0953309	0.00098033	0.0859303	0.0395453	0.00060169	0.00113997	0.54328	0.698938	0.015625	0.9696	1.04996	0	0.311745	0
mouse_median_hp_replicate_1_treatment_unst_pic_time_point_2.txt	Hp	1	pic	2	0.312079	0.11796	1.28336	0.358575	4.11229	0.708615	13.1771	1.15159	9.84724	-0.372603	222.981	6553500	3.40247e-05	2	0.000524651	0.998987	2.00084	0.000227793	0.30081	0.477242	0.00060169	0.00698716	0.352557	0.5	0.691202	1	0.0625	0	0.0263289	0
mouse_median_hp_replicate_1_treatment_unst_pic_time_point_4.txt	Hp	1	pic	4	0.220177	0.086423	0.710069	0.233014	3.22499	0.625825	14.6472	1.19444	9.84724	-0.372603	925.916	6553500	0.000141286	2	0.00876943	0.62545	0.0177351	0.00379191	0.210974	0.00763474	0.00060169	0.539102	0.0374747	1	0.721488	0	0	0	0	0
mouse_median_hp_replicate_2_treatment_unst_lps_time_point_0.txt	hp	2	unst	0	0.0872407	0.0363257	0.835195	0.263682	9.57346	1.02422	109.736	2.04429	9.84724	-0.372603	993.285	6553500	0.000151566	2	5.27257e-05	0.951638	1.19909	2.28979e-05	0.290399	0.342244	0.00060169	0.626701	1	0.0924947	0.0580844	0.624633	0	0	0	0
mouse_median_hp_replicate_2_treatment_unst_lps_time_point_2.txt	hp	2	lps	2	0.11826	0.0485427	2.95059	0.596662	24.9501	1.41414	210.978	2.32629	9.84724	-0.372603	905.672	6553500	0.000138197	2	0.00220672	1	0.123606	0.000957312	0.30103	0.0506142	0.00060169	0.0232839	0	0	0.0548235	0	0	27.3595	0	1.4527
mouse_median_hp_replicate_2_treatment_unst_lps_time_point_4.txt	Hp	2	lps	4	0.428148	0.154773	3.96084	0.695555	9.25109	1.01077	21.6072	1.35425	9.84724	-0.372603	824.893	254.765	3.23786	3	0.00233534	0.93534	0.293417	0.00101304	0.286757	0.111739	0.00060169	0.00531292	0.559308	0.537056	0	0	0.25	49.151	0.09691	1.70028
mouse_median_hp_replicate_2_treatment_unst_lps_time_point_6.txt	Hp	2	lps	6	1.10153	0.322535	13.8079	1.17049	12.5352	1.13146	11.3798	1.09271	9.84724	-0.372603	2101.31	397.42	5.28738	3	0.0059016	0.873644	0.161564	0.0025555	0.272687	0.0650433	0.00060169	0.0016861	1	0.213369	0.440491	0.279442	0.284479	2.31041	0.108727	0.519882
mouse_median_hp_replicate_2_treatment_unst_pic_time_point_2.txt	Hp	2	pic	2	0.0489689	0.0207626	0.134046	0.0546308	2.73738	0.572567	55.9003	1.75511	9.84724	-0.372603	130.879	6553500	1.99708e-05	2	0.0010247	0.773343	0.109403	0.000444795	0.248793	0.0450891	0.00060169	0.0514425	0.536042	0.0434825	0.906738	0.137152	0.00146823	0	0.000637175	0
mouse_median_hp_replicate_2_treatment_unst_pic_time_point_4.txt	hp	2	pic	4	0.0573951	0.0242373	0.105648	0.043617	1.84072	0.453428	32.071	1.51945	9.84724	-0.372603	120.716	6553500	1.84201e-05	2	0.00292817	0.782977	0.0265099	0.00126983	0.251146	0.0113631	0.00060169	0.0616422	0.274597	0	0	0	0	24.1253	0	1.40011
mouse_median_hp_replicate_3_treatment_unst_lps_time_point_2.txt	hp	3	lps	2	0.0883559	0.036771	0.320474	0.12073	3.62707	0.665306	41.0507	1.62377	9.84724	-0.372603	317.952	82.4781	3.85499	3	0.00512293	0.894743	0.046875	0.00221918	0.27755	0.0198948	0.00060169	0.000584973	0.485744	0.987819	0	0.56	1	0	0.30103	0
mouse_median_hp_replicate_3_treatment_unst_lps_time_point_4.txt	Hp	3	lps	4	0.584758	0.199963	5.45776	0.810082	9.33337	1.01424	15.9611	1.22945	9.84724	-0.372603	554.133	484.573	1.14355	3	0.00130905	0.54356	0.450189	0.000568139	0.188524	0.161424	0.00060169	0.00721376	1	0.0154688	0	0.325607	0.148258	1.51462	0.0600396	0.400472
mouse_median_hp_replicate_3_treatment_unst_lps_time_point_6.txt	Hp	3	lps	6	2.07744	0.48819	19.6116	1.31411	9.44029	1.01871	4.54419	0.743838	9.84724	-0.372603	733.652	411.271	1.78387	3	0.00137058	0.39647	0.75	0.000594827	0.145032	0.243038	0.00060169	0.00207014	0.968016	0.165977	0.355055	0.571632	0.615625	4.89008	0.20834	0.770121
mouse_median_hp_replicate_3_treatment_unst_pic_time_point_2.txt	hp	3	pic	2	0.05	0.0211893	0.141029	0.0572968	2.82059	0.58213	56.4117	1.759	9.84724	-0.372603	58.2113	6553500	8.88248e-06	2	0.000510152	0.90094	0.367448	0.0002215	0.278968	0.135911	0.00060169	0.675014	1	0	0.993984	0	0	17.2385	0	1.26099
mouse_median_hp_replicate_3_treatment_unst_pic_time_point_4.txt	Hp	3	pic	4	0.129474	0.0528761	0.341224	0.127501	2.63547	0.560561	20.3553	1.32951	9.84724	-0.372603	2689.51	56.1064	47.936	3	0.00102802	0	48.632	0.000446234	0	1.69576	0.00060169	0.00402283	0.5	0.0625	0.910698	0.875	0	1.30395	0	0.362473
mouse_median_hp_replicate_3_treatment_unst_pic_time_point_6.txt	Hp	3	pic	6	0.0645972	0.0271853	0.425674	0.15402	6.58966	0.880222	102.011	2.01289	9.84724	-0.372603	213.417	6553500	3.25654e-05	2	0.00261192	0.927164	0.0447545	0.00113287	0.284919	0.0190142	0.00060169	0.00455243	0.266963	0	0.319302	0.250369	0.00464312	17.2333	0.00201182	1.26087
mouse_median_ier3_replicate_1_treatment_unst_lps_time_point_2.txt	Ier3	1	lps	2	2.35151	0.52524	7.19204	0.913392	3.05848	0.608363	1.30065	0.36185	2.8542	0.0188805	191.687	214.385	0.894124	2	0.0136864	0.720384	1.25951	0.00590362	0.235626	0.354015	0.017773	0.0273503	0.565678	0.799058	0.9375	1	0	2.06606	0	0.486581
mouse_median_ier3_replicate_1_treatment_unst_lps_time_point_4.txt	Ier3	1	lps	4	4.3095	0.725054	12.7201	1.13736	2.95165	0.596779	0.684917	0.226579	2.8542	0.0188805	305.316	214.091	1.42611	3	0.0138604	0.438416	1.19364	0.00597814	0.157885	0.341166	0.017773	0.0246512	0.887749	0.446554	0.0806568	0.439249	1.15668	1.03906	0.333785	0.30943
mouse_median_ier3_replicate_1_treatment_unst_lps_time_point_6.txt	Ier3	1	lps	6	2.61277	0.557841	9.51921	1.02198	3.64333	0.66683	1.39443	0.379202	2.8542	0.0188805	256.212	173.024	1.48079	3	0.0156736	0.512397	0.752578	0.00675419	0.179666	0.243677	0.017773	0.0142469	0.876697	0.681197	0.32545	0.5	0.689726	1.6875	0.227816	0.429348
mouse_median_ier3_replicate_1_treatment_unst_pic_time_point_2.txt	Ier3	1	pic	2	1.41273	0.382509	6.94866	0.900294	4.91859	0.772218	3.48161	0.651435	2.8542	0.0188805	689.462	218.282	3.15858	3	0.0100342	0.842594	1.25	0.00433607	0.26543	0.352183	0.017773	0.00826029	0.769614	0.743036	0.74575	0.635603	0.0275331	3.31272	0.0117958	0.634751
mouse_median_ier3_replicate_1_treatment_unst_pic_time_point_4.txt	Ier3	1	pic	4	2.24662	0.511431	14.0083	1.17633	6.2353	0.859457	2.77542	0.576965	2.8542	0.0188805	347.959	330.197	1.05379	3	0.00546157	0.587008	2.2581	0.00236547	0.200579	0.512964	0.017773	0.00479934	0.0977517	0.889842	0.847648	0.835403	2.07338	0.494354	0.487616	0.174454
mouse_median_ier3_replicate_2_treatment_unst_lps_time_point_0.txt	ier3	2	unst	0	0.219665	0.0862404	0.447186	0.160524	2.03577	0.482268	9.2676	1.01147	2.8542	0.0188805	1353.19	1384.53	0.977361	2	0.0064019	0.88534	0.213081	0.00277145	0.27539	0.0838896	0.017773	0.00203729	0.655104	0.351571	0.255964	0.728982	0.687616	0.5	0.227274	0.176091
mouse_median_ier3_replicate_2_treatment_unst_lps_time_point_2.txt	Ier3	2	lps	2	1.80892	0.44854	5.49105	0.812315	3.03553	0.605901	1.67809	0.427825	2.8542	0.0188805	229.201	161.365	1.42039	3	0.0144559	0.884984	1.09479	0.00623317	0.275308	0.321141	0.017773	0.0212604	0.477797	0.618575	0	0	2.26069	0	0.51331	0
mouse_median_ier3_replicate_2_treatment_unst_lps_time_point_4.txt	Ier3	2	lps	4	3.08758	0.611467	7.42501	0.925571	2.4048	0.532091	0.778861	0.250142	2.8542	0.0188805	166.567	154.414	1.0787	3	0.0217309	0.985231	1.27829	0.00933652	0.297811	0.35761	0.017773	0.0457957	1	0.294566	0.113796	0.652377	0.316532	1.2537	0.119431	0.352897
mouse_median_ier3_replicate_2_treatment_unst_lps_time_point_6.txt	ier3	2	lps	6	2.41957	0.533971	5.00412	0.778449	2.06819	0.486882	0.854775	0.268291	2.8542	0.0188805	178.689	162.927	1.09674	3	0.0332247	0.940163	0.612684	0.0141948	0.287838	0.207549	0.017773	0.0238899	0.962799	0	1	0.81428	0.878131	3.98211	0.273726	0.697413
mouse_median_ier3_replicate_2_treatment_unst_pic_time_point_2.txt	Ier3	2	pic	2	0.46436	0.165648	1.33785	0.368816	2.88106	0.58895	6.20437	0.857596	2.8542	0.0188805	88.5118	92.8121	0.953667	2	0.0021973	0.334883	0.662537	0.000953227	0.125443	0.220771	0.017773	0.00232995	0.931569	0.556994	1	0.763218	1.75	1.8204	0.439333	0.450311
mouse_median_ier3_replicate_2_treatment_unst_pic_time_point_4.txt	ier3	2	pic	4	0.261221	0.100791	0.504429	0.177372	1.93104	0.467021	7.39234	0.923883	2.8542	0.0188805	71.1043	116.94	0.608042	2	0.0040296	0.792495	0.435542	0.00174652	0.253458	0.157016	0.017773	0.00157731	0.287111	0.716375	0.286524	1	1	0.25	0.30103	0.09691
mouse_median_ier3_replicate_2_treatment_unst_pic_time_point_6.txt	ier3	2	pic	6	0.251171	0.0973167	0.417424	0.1515	1.66191	0.425193	6.61664	0.881764	2.8542	0.0188805	41.3263	52.7805	0.782983	2	0.00354944	0.689937	0.436917	0.00153877	0.227871	0.157432	0.017773	0.00296582	0.625643	0.38746	0.780378	0.937633	0.5	0.422527	0.176091	0.153061
mouse_median_ier3_replicate_3_treatment_unst_lps_time_point_0.txt	ier3	3	unst	0	0.21594	0.0849122	0.386063	0.141783	1.78782	0.445265	8.27926	0.967513	2.8542	0.0188805	1179.3	1137.87	1.03641	3	0.0030287	0.5	0.341093	0.00131336	0.176091	0.127459	0.017773	0.00349134	0	0.997143	0	0.5	0.544153	0	0.18869	0
mouse_median_ier3_replicate_3_treatment_unst_lps_time_point_2.txt	Ier3	3	lps	2	1.63589	0.420927	4.18442	0.7147	2.55789	0.551192	1.56361	0.408852	2.8542	0.0188805	207.874	542.119	0.383448	2	0.0145984	1	1.12175	0.00629415	0.30103	0.326694	0.017773	0.25	0.414086	0.5	0	0	2.96696	0	0.598458	0
mouse_median_ier3_replicate_3_treatment_unst_lps_time_point_4.txt	Ier3	3	lps	4	2.98874	0.600835	7.65665	0.93735	2.56184	0.551674	0.857164	0.26885	2.8542	0.0188805	181.807	194.906	0.932793	2	0.0220186	0.939981	1.17939	0.00945882	0.287798	0.338335	0.017773	0.0181952	0.990615	0.788256	0.529925	0.417052	1.625	0.4375	0.419129	0.157608
[truncated: 958 more rows]

## Sheet: slope vs 3-state mdoel
gene	slope	no. of conditions with 3-state model	no. of conditions with 2-state model	all conditions	ratio of 3-state	ratio of 2-state
[truncated: 95 more rows]
